# Supplementary material for: Targeting MGLL: terazosin regulates glycerolipid metabolism to mitigate endothelial cell senescence
Source: J Lipid Res. 2025 Sep 17;66(11):100904. doi: 10.1016/j.jlr.2025.100904 (PMC12589924; doi:10.1016/j.jlr.2025.100904)
Supplement: Supplementary Table S1 [file mmc1.xlsx]

## Sheet: shee1
Index	Compounds	物质	Class I	物质一级分类	Class II	物质二级分类	碳链长度	链不饱和度	Q1 (Da)	Molecular Weight	Ionization model	Formula	p5-1	p5-2	p5-3	p21-1	p21-2	p21-3	TZ-1	TZ-2	TZ-3	QC01	QC02	QC03	cpd_ID	HMDB	lipidmaps ID	Pubchem CID	CAS	ChEBI	Metlin	kegg_map
LIPID-N-0001	taurolithocholicacid-3-sulfate	牛磺石胆酸-3-硫酸盐	ST	甾醇脂类	BA	胆汁酸	-	-	281.1	563.258667	[M-H]-	C26H45NO8S2	16.343380917	18.321445018	18.984614218	22.732095233	30.343139418	33.21940546	27.588062311	30.978243178	23.296380404	34.441374328	26.175444489	32.719305612	C03642	HMDB0002580	LMST05020003	440071	15324-65-9	440071	-	ko04976
LIPID-N-0008	6,7-diketolithocholic acid	6,7-二酮石胆酸	ST	甾醇脂类	BA	胆汁酸	-	-	403.3	404.256287	[M-H]-	C24H38O3	1417.898722836	1162.303136164	1228.416214115	1424.783291748	1725.224212623	1301.26970434	1351.815053242	1999.861268447	1744.988493708	1567.082531923	1680.739067205	1649.74183031	-	-	-	137333800	-	-	-	-
LIPID-P-1584	BMP(18:1_20:2)	双单酰基甘油磷酸酯_BMP(18:1_20:2)	GP	甘油磷脂类	BMP	双单酰基甘油磷酸酯	38	3	818.5905612	800.5567358	[M+NH4]+	C44H81O10P	3599.96093181	2088.878126239	2389.827907459	3230.821409051	4334.73420257	3597.005686792	3770.368515846	4097.754952015	2710.444258519	3788.551176078	3538.8512122	2298.961736393	-	-	-	-	-	-	-	-
LIPID-P-1578	BMP(22:6_22:6)	双单酰基甘油磷酸酯_BMP(22:6_22:6)	GP	甘油磷脂类	BMP	双单酰基甘油磷酸酯	44	12	884.543611	866.5097856	[M+NH4]+	C50H75O10P	153.863360889	95.69162366	44.669680513	568.302380817	1002.407284344	415.242568255	579.349308532	759.75121718	576.809418652	388.326495548	256.588238743	317.291160997	-	-	-	-	-	-	-	-
LIPID-P-0044	Carnitine C22:1	肉碱 C22:1	FA	脂肪酰类	CAR	酰基肉碱	22	1	482.41876	481.413109	[M+H]+	C29H55NO4	0.655207613	0.759698134	0.662228014	0.853796018	1.064177247	1.125651191	0.711772008	1.046986193	0.920655033	0.738767479	0.742211617	0.785263335	C02301	-	-	-	-	-	-	ko04714
LIPID-P-0042	Carnitine C18:1	肉碱 C18:1	FA	脂肪酰类	CAR	酰基肉碱	18	1	426.3596265	425.350509	[M+H]+	C25H47NO4	0.028564107	0.037576467	0.043441264	0.189732448	0.234075647	0.588216224	1.552288306	0.282333356	0.470407681	0.311694438	0.339247537	0.297917888	C02301	HMDB0005065	LMFA07070096	46907933	38677-66-6	-	-	ko04714
LIPID-P-0035	Carnitine C12:1	肉碱 C12:1	FA	脂肪酰类	CAR	酰基肉碱	12	1	342.2653965	341.256609	[M+H]+	C19H35NO4	0.186991836	0.172711711	0.175328496	0.282808744	0.316435597	0.330078169	0.290594256	0.278412059	0.40544662	0.246255826	0.294473751	0.265198582	C02301	-	-	-	-	-	-	ko04714
LIPID-P-0023	Carnitine C18:0	肉碱 C18:0	FA	脂肪酰类	CAR	酰基肉碱	18	0	428.3753315	427.366159	[M+H]+	C25H49NO4	0.185519459	0.151706233	0.197663336	0.708811788	0.745574283	0.759602966	1.090648063	0.666620423	0.862414082	0.583781295	0.619944738	0.542451646	C02301	HMDB0000848	LMFA07070008	52922056	25597-09-5	-	-	ko04714
LIPID-P-0021	Carnitine C16:0	肉碱 C16:0	FA	脂肪酰类	CAR	酰基肉碱	16	0	400.3439215	399.334859	[M+H]+	C23H45NO4	0.381345555	0.358260103	0.442229837	1.544708519	1.872605176	2.369791982	6.142941875	1.635180684	2.32963804	1.635965281	1.6239108	1.579137013	C02990	HMDB0000222	LMFA07070004	11953816	2364-67-2	-	-	ko00071,ko01212
LIPID-P-0011	Carnitine C6-2OH	肉碱 C6-2OH	FA	脂肪酰类	CAR	酰基肉碱	6	0	290.1609965	289.152539	[M+H]+	C13H23NO6	0.942321062	0.706017467	0.637659689	1.12407526	1.185549804	1.275879076	1.121914534	1.160703795	1.339541873	1.224390857	1.210614308	1.103846047	C02301	HMDB0000552	LMFA07070087	128145	102673-95-0	-	-	ko04714
LIPID-P-0003	Carnitine C3:0	肉碱 C3:0	FA	脂肪酰类	CAR	酰基肉碱	3	0	218.1397565	217.131409	[M+H]+	C10H19NO4	0.110281012	0.078420453	0.08665918	0.144805237	0.144780122	0.196142604	0.19495564	0.188222237	0.194435175	0.15085322	0.156708253	0.141726255	C03017	HMDB0000824	LMFA07070105	107738	17298-37-2	-	-	-
LIPID-P-0002	Carnitine C2:0	O-乙酰肉碱	FA	脂肪酰类	CAR	酰基肉碱	2	0	204.1240515	203.115759	[M+H]+	C9H17NO4	0.12176555	0.047145629	0.09302461	0.195102235	0.166453793	0.385091197	0.410142526	0.18430094	0.213475486	0.182539284	0.163940942	0.175651009	C02571	HMDB0000201	LMFA07070049	7045767	3040-38-8	-	-	ko04931
LIPID-P-0028	Carnitine C5:1	肉碱 C5:1	FA	脂肪酰类	CAR	酰基肉碱	5	1	244.1554615	243.147059	[M+H]+	C12H21NO4	0.097618573	0.103160238	0.07415167	0.138540486	0.120722348	0.130761736	0.11090401	0.162537744	0.198691244	0.140865221	0.138798739	0.127433085	C02301	HMDB0002366	LMFA07070108	91825636	64681-36-3	-	-	ko04714
LIPID-P-0001	DL-Carnitine	DL-肉碱	FA	脂肪酰类	CAR	酰基肉碱	-	-	162.1134315	161.105194	[M+H]+	C7H15NO3	0.038576268	0.023456118	0.041654477	0.036872532	0.04941597	0.124625668	0.123410599	0.070975469	0.054656892	0.031858271	0.05062882	0.047529097	C00318	HMDB0000062	-	10917	541-15-1	-	-	ko04714,ko04976,ko05415
LIPID-P-1940	Cer(t14:0/19:1(2OH))	神经酰胺_Cer(t14:0/19:1(2OH))	SP	鞘脂类	Cer-AP	神经酰胺	33	1	538.4829802	555.4862742	[M-H2O+H]+	C33H65NO5	15.312717256	29.757761016	3.015203435	8.233672289	23.028275451	10.685222775	16.644797594	13.087327419	22.512367602	86.10343582	127.433085014	89.978090432	C12145	-	-	138286197	-	-	-	ko00600,ko01100
LIPID-P-1943	Cer(t15:0/18:1(2OH))	神经酰胺_Cer(t15:0/18:1(2OH))	SP	鞘脂类	Cer-AP	神经酰胺	33	1	538.4829802	555.4862742	[M-H2O+H]+	C33H65NO5	24.331024294	17.825482334	7.81719409	13.648206783	41.396711635	23.116051252	45.24442219	38.526739142	33.99255506	161.874459342	185.983421371	148.09790961	C12145	-	-	138162551	-	-	-	ko00600,ko01100
LIPID-P-1951	Cer(t18:1/20:1(2OH))	神经酰胺_Cer(t18:1/20:1(2OH))	SP	鞘脂类	Cer-AP	神经酰胺	38	2	606.5455805	623.5488745	[M-H2O+H]+	C38H73NO5	150.918607571	168.627312425	61.141625203	57.725202461	274.171938313	152.872741689	267.144403379	149.009270982	183.682999338	227.743587744	319.443746892	196.746350849	C12145	-	-	138188888	-	-	-	ko00600,ko01100
LIPID-P-1968	Cer(t20:2/18:0(2OH))	神经酰胺_Cer(t20:2/18:0(2OH))	SP	鞘脂类	Cer-AP	神经酰胺	38	2	606.5455805	623.5488745	[M-H2O+H]+	C38H73NO5	179.261858261	274.529932513	86.547505994	92.181331062	331.607166497	219.523141179	393.129887933	208.31888213	238.563895481	340.108571489	443.432694473	307.389265877	C12145	-	-	138310231	-	-	-	ko00600,ko01100
LIPID-P-1980	Cer(t22:1/16:1(2OH))	神经酰胺_Cer(t22:1/16:1(2OH))	SP	鞘脂类	Cer-AP	神经酰胺	38	2	606.5455805	623.5488745	[M-H2O+H]+	C38H73NO5	47.116053095	67.976061929	21.636876499	23.850800707	94.280468906	86.222342198	92.420008742	76.465283794	66.08107903	74.479471984	116.670155536	84.381367104	C12145	-	-	138237628	-	-	-	ko00600,ko01100
LIPID-P-1990	Cer(t24:2/16:1(2OH))	神经酰胺_Cer(t24:2/16:1(2OH))	SP	鞘脂类	Cer-AP	神经酰胺	40	3	632.5612305	649.5645245	[M-H2O+H]+	C40H75NO5	28.674535438	24.710611354	9.939003914	9.755111734	48.494838891	21.000165554	15.771175621	21.567131326	15.456252383	39.995045938	49.939992776	28.586340692	C12145	-	-	138264684	-	-	-	ko00600,ko01100
LIPID-P-1993	Cer(t26:1/12:1(2OH))	神经酰胺_Cer(t26:1/12:1(2OH))	SP	鞘脂类	Cer-AP	神经酰胺	38	2	606.5455805	623.5488745	[M-H2O+H]+	C38H73NO5	145.029100934	199.552044462	57.233028158	58.62016684	279.590356066	185.139998585	305.307889576	179.39931967	186.483045059	257.879790281	290.599095892	200.190488281	C12145	-	-	138255395	-	-	-	ko00600,ko01100
LIPID-P-2000	Cer(t30:0/18:1(2OH))	神经酰胺_Cer(t30:0/18:1(2OH))	SP	鞘脂类	Cer-AP	神经酰胺	48	1	748.7177312	765.7210252	[M-H2O+H]+	C48H95NO5	228.586476345	326.751885669	106.369676722	142.746818489	496.86890797	253.906283774	369.22023393	279.882545168	283.924636171	342.691674563	486.484412383	297.487370758	C12145	-	-	138194288	-	-	-	ko00600,ko01100
LIPID-P-1969	Cer(t20:2/18:1(2OH))	神经酰胺_Cer(t20:2/18:1(2OH))	SP	鞘脂类	Cer-AP	神经酰胺	38	3	604.5299304	621.5332244	[M-H2O+H]+	C38H71NO5	12.110298022	25.177399762	9.129365955	12.305760215	53.533967402	14.388022747	24.599355561	32.154632159	14.392235009	33.709495124	21.655014109	33.924753713	C12145	-	-	138262235	-	-	-	ko00600,ko01100
LIPID-P-2533	Cer(d18:2/24:0(2OH))	神经酰胺_Cer(d18:2/24:0(2OH))	SP	鞘脂类	Cer-AS	神经酰胺	42	2	646.6132661	663.6165601	[M-H2O+H]+	C42H81NO4	31.435241675	31.799960302	14.685157469	30.786774646	56.351544633	52.368171028	65.751548508	46.320316144	74.481216195	52.953613029	71.035334551	41.458804347	C02960	-	-	25245539	-	-	-	ko00600,ko01100
LIPID-P-2531	Cer(d18:2/22:0(2OH))	神经酰胺_Cer(d18:2/22:0(2OH))	SP	鞘脂类	Cer-AS	神经酰胺	40	2	618.581966	635.58526	[M-H2O+H]+	C40H77NO4	25.140831456	17.417042477	9.436470008	10.113097485	53.642335757	19.519045565	31.818231865	22.057293402	33.264543173	32.030478125	49.078958417	30.652823152	C02960	-	-	25245218	-	-	-	ko00600,ko01100
LIPID-P-2519	Cer(d18:1/26:2(2OH))	神经酰胺_Cer(d18:1/26:2(2OH))	SP	鞘脂类	Cer-AS	神经酰胺	44	3	672.6289162	689.6322102	[M-H2O+H]+	C44H83NO4	666.2504383	983.173084557	399.235269587	273.859100047	774.833738709	484.537824868	795.455796636	519.571800136	428.967004551	856.729186408	1214.058445061	753.405063425	C02960	-	-	138121316	-	-	-	ko00600,ko01100
LIPID-P-2511	Cer(d18:1/21:1(2OH))	神经酰胺_Cer(d18:1/21:1(2OH))	SP	鞘脂类	Cer-AS	神经酰胺	39	2	604.5663159	621.5696099	[M-H2O+H]+	C39H75NO4	1328.819934953	1184.475585549	625.375527186	312.342568354	921.131018046	597.737709717	1025.356315895	696.030147352	632.810333084	1433.622206402	1562.777360132	1093.513634913	C02960	-	-	138171610	-	-	-	ko00600,ko01100
LIPID-P-2501	Cer(d18:1/15:1(2OH))	神经酰胺_Cer(d18:1/15:1(2OH))	SP	鞘脂类	Cer-AS	神经酰胺	33	2	520.4724155	537.4757095	[M-H2O+H]+	C33H63NO4	3607.322815107	3792.655815798	1443.389051585	635.424709259	2118.601341506	1131.998848491	1728.851904827	1362.650570168	1344.021946373	2462.558264451	3448.442604589	2053.566944306	C02960	-	-	138258561	-	-	-	ko00600,ko01100
LIPID-P-2506	Cer(d18:1/18:0(2OH))	神经酰胺_Cer(d18:1/18:0(2OH))	SP	鞘脂类	Cer-AS	神经酰胺	36	1	564.5350158	581.5383098	[M-H2O+H]+	C36H71NO4	27.607062361	27.773910282	13.987193711	20.67367716	49.307601554	45.650233937	53.336920468	33.183972518	33.824552317	43.912752268	68.452231477	43.05171791	C02960	-	-	138315087	-	-	-	ko00600,ko01100
LIPID-P-2499	Cer(d18:1/13:1(2OH))	神经酰胺_Cer(d18:1/13:1(2OH))	SP	鞘脂类	Cer-AS	神经酰胺	31	2	492.4411154	509.4444094	[M-H2O+H]+	C31H59NO4	91.655447037	90.440254069	37.969228436	14.22993363	48.061365471	22.904462682	33.197634981	33.429053556	31.024506595	73.618437626	82.659298387	46.926372522	C02960	-	-	138252295	-	-	-	ko00600,ko01100
LIPID-P-1563	Cer(d18:1/24:1(2OH))	神经酰胺_Cer(d18:1/24:1(2OH))	SP	鞘脂类	Cer-AS	神经酰胺	42	2	664.624384	663.616559	[M+H]+	C42H81NO4	51.165088908	35.300873362	23.814523424	23.179577422	86.694684051	78.816742255	68.050553701	79.406256247	55.888912603	100.31050273	86.533952999	69.743783014	C02960	-	-	138240952	-	-	-	ko00600,ko01100
LIPID-P-2484	Cer(d17:1/16:2(2OH))	神经酰胺_Cer(d17:1/16:2(2OH))	SP	鞘脂类	Cer-AS	神经酰胺	33	3	518.4567654	535.4600594	[M-H2O+H]+	C33H61NO4	46.74795893	58.932036522	14.322216315	23.26907386	92.113101805	46.232102504	73.108365124	51.467017938	49.952815674	80.076195313	113.656535282	73.618437626	C02960	-	-	138184977	-	-	-	ko00600,ko01100
LIPID-P-2474	Cer(d14:3/27:1(2OH))	神经酰胺_Cer(d14:3/27:1(2OH))	SP	鞘脂类	Cer-AS	神经酰胺	41	4	628.5663159	645.5696099	[M-H2O+H]+	C41H75NO4	36.404512899	35.592616117	16.918641494	16.735833892	59.602595285	23.909508389	50.578114237	37.252317746	31.920521226	59.411370716	58.980853537	44.773786626	C02960	-	-	138230583	-	-	-	ko00600,ko01100
LIPID-P-2579	Cer(d24:1/18:0(2OH))	神经酰胺_Cer(d24:1/18:0(2OH))	SP	鞘脂类	Cer-AS	神经酰胺	42	1	648.6289162	665.6322102	[M-H2O+H]+	C42H83NO4	318.033358393	460.953552997	160.531664345	140.50940754	532.088623366	326.375368934	611.535381229	353.897018583	361.765907232	452.043038055	723.268860888	486.484412383	C02960	-	-	138122520	-	-	-	ko00600,ko01100
LIPID-P-2586	Cer(d24:3/15:1(2OH))	神经酰胺_Cer(d24:3/15:1(2OH))	SP	鞘脂类	Cer-AS	神经酰胺	39	4	600.5350158	617.5383098	[M-H2O+H]+	C39H71NO4	10.380255448	23.135200476	7.677601338	8.144175851	42.209474298	14.070639892	27.174241376	27.841205894	21.22434657	25.572720439	36.120391326	23.204875953	C02960	-	-	138151147	-	-	-	ko00600,ko01100
LIPID-P-2004	Cer(d16:0/16:1)	神经酰胺_Cer(d16:0/16:1)	SP	鞘脂类	Cer-NDS	神经酰胺	32	1	492.4775009	509.4807949	[M-H2O+H]+	C32H63NO3	8.502975207	10.882004764	4.076108347	7.070218596	11.324493104	7.458497086	18.759882372	8.4307877	10.640173742	14.336222064	24.668634362	17.995618086	C12126	-	-	164297605	-	-	-	ko00600,ko01100,ko04071
LIPID-P-2033	Cer(d25:0/18:2)	神经酰胺_Cer(d25:0/18:2)	SP	鞘脂类	Cer-NDS	神经酰胺	43	2	644.6340015	661.6372955	[M-H2O+H]+	C43H83NO3	21.975221639	32.091703057	10.553212021	12.529501309	19.127014669	12.430828476	26.208659196	12.156019475	17.696288961	22.602151903	29.87789223	24.367272337	C12126	-	-	164385085	-	-	-	ko00600,ko01100,ko04071
LIPID-P-2030	Cer(d24:0/18:1)	神经酰胺_Cer(d24:0/18:1)	SP	鞘脂类	Cer-NDS	神经酰胺	42	1	632.6340015	649.6372955	[M-H2O+H]+	C42H83NO3	178.157575766	315.082175466	103.019450684	63.094988736	221.613286106	133.829770406	159.091159327	131.363436261	117.601920308	195.88531649	300.500991012	185.552904192	C12126	-	-	164265031	-	-	-	ko00600,ko01100,ko04071
LIPID-P-2017	Cer(d18:0/18:1)	神经酰胺_Cer(d18:0/18:1)	SP	鞘脂类	Cer-NDS	神经酰胺	36	1	548.5401012	565.5433952	[M-H2O+H]+	C36H71NO3	94.96829452	124.865899166	45.786422526	103.815867992	355.448204611	175.618512943	325.079334232	196.554992316	221.763621152	250.560998236	295.765302042	199.329453923	C12126	-	-	6442401	-	-	-	ko00600,ko01100,ko04071
LIPID-P-2035	Cer(d26:0/18:2)	神经酰胺_Cer(d26:0/18:2)	SP	鞘脂类	Cer-NDS	神经酰胺	44	2	658.6496516	675.6529456	[M-H2O+H]+	C44H85NO3	77.299774609	158.999801508	36.852486423	25.819722341	75.31600677	69.824228038	133.34230117	85.288201154	54.096883342	70.174300193	91.700159148	61.563956611	C12126	-	-	164298016	-	-	-	ko00600,ko01100,ko04071
LIPID-P-2013	Cer(d17:0/18:0)	神经酰胺_Cer(d17:0/18:0)	SP	鞘脂类	Cer-NDS	神经酰胺	35	0	536.5401012	553.5433952	[M-H2O+H]+	C35H71NO3	113.37300276	149.080547836	54.441173126	81.8892407	340.818476677	192.545598528	278.639429342	197.535316467	197.123218801	212.244969296	269.934271296	188.997041625	C12126	-	-	132994412	-	-	-	ko00600,ko01100,ko04071
LIPID-P-2007	Cer(d16:0/18:2)	神经酰胺_Cer(d16:0/18:2)	SP	鞘脂类	Cer-NDS	神经酰胺	34	2	518.493151	535.496445	[M-H2O+H]+	C34H65NO3	30.183721514	50.763239381	16.276514837	17.004323206	60.686278836	35.017908304	50.578114237	32.644794235	32.984538601	54.675681746	85.242401462	50.370509955	C12126	-	-	88153241	-	-	-	ko00600,ko01100,ko04071
LIPID-P-2006	Cer(d16:0/18:1)	神经酰胺_Cer(d16:0/18:1)	SP	鞘脂类	Cer-NDS	神经酰胺	34	1	520.508801	537.512095	[M-H2O+H]+	C34H67NO3	618.398196875	770.200873362	264.947042544	465.381477204	1593.014819445	893.961707453	1388.599136324	999.930634224	1097.617922871	1037.54640163	1351.823942373	878.255045363	C12126	-	-	51348997	-	-	-	ko00600,ko01100,ko04071
LIPID-P-2005	Cer(d16:0/18:0)	神经酰胺_Cer(d16:0/18:0)	SP	鞘脂类	Cer-NDS	神经酰胺	34	0	522.5244511	539.5277451	[M-H2O+H]+	C34H69NO3	20.429226147	30.341246526	15.131854274	28.101881508	105.659146188	44.43359966	82.764186933	50.486693787	68.321115607	60.272405074	77.493092238	53.814647387	C12126	-	-	11049813	-	-	-	ko00600,ko01100,ko04071
LIPID-P-2014	Cer(d17:0/18:1)	神经酰胺_Cer(d17:0/18:1)	SP	鞘脂类	Cer-NDS	神经酰胺	35	1	534.5244511	551.5277451	[M-H2O+H]+	C35H69NO3	8.650212873	15.287320365	7.007556131	13.78245144	40.421396439	16.927085585	31.404410931	28.33136797	29.008473676	27.251737437	30.566719716	32.417943586	C12126	-	-	164228666	-	-	-	ko00600,ko01100,ko04071
LIPID-P-2417	Cer(t17:1/22:0)	神经酰胺_Cer(t17:1/22:0)	SP	鞘脂类	Cer-NP	神经酰胺	39	1	606.581966	623.58526	[M-H2O+H]+	C39H77NO4	452.755822712	589.320365224	213.018538948	231.795774223	807.344245229	407.836968311	698.897578547	534.276662404	490.008001282	684.522314769	972.968824765	568.282676412	C12145	-	-	138200595	-	-	-	ko00600,ko01100
LIPID-P-2412	Cer(t17:1/16:0)	神经酰胺_Cer(t17:1/16:0)	SP	鞘脂类	Cer-NP	神经酰胺	33	1	522.4880656	539.4913596	[M-H2O+H]+	C33H65NO4	135.458652649	186.131877729	65.887778757	24.387779334	106.742829738	52.897142453	88.281799395	80.386580398	69.441133896	102.463088626	170.915320103	111.934466566	C12145	-	-	138146109	-	-	-	ko00600,ko01100
LIPID-P-2410	Cer(t17:0/22:1)	神经酰胺_Cer(t17:0/22:1)	SP	鞘脂类	Cer-NP	神经酰胺	39	1	606.581966	623.58526	[M-H2O+H]+	C39H77NO4	157.544302537	197.801587932	69.517190299	67.569810633	285.008773819	154.459655962	254.2699743	203.90742345	189.283090781	231.187725177	346.566329175	223.007898774	C12145	-	-	138220540	-	-	-	ko00600,ko01100
LIPID-P-2399	Cer(t14:2/26:2)	神经酰胺_Cer(t14:2/26:2)	SP	鞘脂类	Cer-NP	神经酰胺	40	4	614.5506658	631.5539598	[M-H2O+H]+	C40H73NO4	5.668650138	7.672834458	4.439049501	6.085757779	19.289567201	8.304851365	14.115891882	13.577489494	21.616352971	219.99427852	266.920651042	167.47118267	C12145	-	-	138184236	-	-	-	ko00600,ko01100
LIPID-P-1548	Cer(t18:1/24:0)	神经酰胺_Cer(t18:1/24:0)	SP	鞘脂类	Cer-NP	神经酰胺	42	1	666.640034	665.632209	[M+H]+	C42H83NO4	544.779363914	530.971814212	138.755195094	171.833160814	558.097028581	613.606852453	417.959144013	351.446208205	262.084279543	322.887884325	404.686148354	319.874264071	C12145	-	LMSP02010140	14757369	-	-	-	ko00600,ko01100
LIPID-P-2406	Cer(t16:1/26:0)	神经酰胺_Cer(t16:1/26:0)	SP	鞘脂类	Cer-NP	神经酰胺	42	1	648.6289162	665.6322102	[M-H2O+H]+	C42H83NO4	144.661006769	102.109964271	54.720358629	42.824045547	144.129912235	53.426113877	177.023399829	244.100713649	154.562523833	93.422227865	109.351363491	66.73016276	C12145	-	-	138172607	-	-	-	ko00600,ko01100
LIPID-P-2422	Cer(t17:2/16:0)	神经酰胺_Cer(t17:2/16:0)	SP	鞘脂类	Cer-NP	神经酰胺	33	2	520.4724155	537.4757095	[M-H2O+H]+	C33H63NO4	1626.976208446	2196.822945612	926.89587065	809.942763211	2736.300965373	1237.793133396	2110.486766797	1563.617021164	1528.824963999	2527.135841315	3599.123617274	2419.506546541	C12145	-	-	138148199	-	-	-	ko00600,ko01100
LIPID-P-2418	Cer(t17:1/22:1)	神经酰胺_Cer(t17:1/22:1)	SP	鞘脂类	Cer-NP	神经酰胺	39	2	604.5663159	621.5696099	[M-H2O+H]+	C39H75NO4	423.308289528	574.733227471	202.130304323	229.110881085	666.465383645	379.272511387	602.339360458	401.442739916	435.127105138	589.808535367	839.508499244	551.061989248	C12145	-	-	138173831	-	-	-	ko00600,ko01100
LIPID-P-2429	Cer(t17:2/22:0)	神经酰胺_Cer(t17:2/22:0)	SP	鞘脂类	Cer-NP	神经酰胺	39	2	604.5663159	621.5696099	[M-H2O+H]+	C39H75NO4	2182.798397304	2774.473600634	1016.235231677	1176.878158699	3847.076604781	1999.511984717	3370.341612336	2445.908757243	2368.838680483	3207.352984293	4391.275226817	2759.615118029	C12145	-	-	138298462	-	-	-	ko00600,ko01100
LIPID-P-2425	Cer(t17:2/18:0)	神经酰胺_Cer(t17:2/18:0)	SP	鞘脂类	Cer-NP	神经酰胺	35	2	548.5037156	565.5070096	[M-H2O+H]+	C35H67NO4	105.6430253	148.788805081	41.598639978	30.697278208	146.839121112	83.577485075	120.467872092	57.348962845	89.601463092	142.070669103	214.828072371	131.307739625	C12145	-	-	138312481	-	-	-	ko00600,ko01100
LIPID-P-2452	Cer(t18:1/17:0)	神经酰胺_Cer(t18:1/17:0)	SP	鞘脂类	Cer-NP	神经酰胺	35	1	550.5193657	567.5226597	[M-H2O+H]+	C35H69NO4	34.674470325	87.231083763	25.601310644	32.129221215	84.52731695	73.527028009	134.721704286	71.073500962	77.281261916	77.493092238	120.114292969	87.825504536	C12145	-	-	138165408	-	-	-	ko00600,ko01100
LIPID-P-2451	Cer(t18:1/15:1)	神经酰胺_Cer(t18:1/15:1)	SP	鞘脂类	Cer-NP	神经酰胺	33	2	520.4724155	537.4757095	[M-H2O+H]+	C33H63NO4	463.798647657	647.668916236	215.531208476	220.161237293	698.975890164	372.924854292	547.163235836	427.911491999	454.167416045	542.451645666	869.644701781	585.503363576	C12145	-	-	138236462	-	-	-	ko00600,ko01100
LIPID-P-2437	Cer(t17:2/33:0)	神经酰胺_Cer(t17:2/33:0)	SP	鞘脂类	Cer-NP	神经酰胺	50	2	758.7384666	775.7417606	[M-H2O+H]+	C50H97NO4	54.109842227	43.469670504	28.197735824	46.090665531	120.288874121	60.302742396	133.34230117	88.229173608	82.88135336	92.130676327	102.893605805	100.741019909	C12145	-	-	138199101	-	-	-	ko00600,ko01100
LIPID-P-2435	Cer(t17:2/26:1)	神经酰胺_Cer(t17:2/26:1)	SP	鞘脂类	Cer-NP	神经酰胺	43	3	658.6132661	675.6165601	[M-H2O+H]+	C43H81NO4	787.721512687	1140.71417229	415.98639978	397.364184382	1213.72557672	576.578852736	1025.356315895	686.22690584	784.012802051	1304.467052672	1877.054900875	1166.70155536	C12145	-	-	138206852	-	-	-	ko00600,ko01100
LIPID-P-2433	Cer(t17:2/24:1)	神经酰胺_Cer(t17:2/24:1)	SP	鞘脂类	Cer-NP	神经酰胺	41	3	630.581966	647.58526	[M-H2O+H]+	C41H77NO4	4527.558227124	4784.581183006	1767.244235306	2156.864153965	7531.600676966	3760.986828396	6621.134954657	4793.785099367	4928.080470035	7749.309223795	10074.101990934	5639.775046207	C12145	-	-	138235958	-	-	-	ko00600,ko01100
LIPID-P-2430	Cer(t17:2/22:1)	神经酰胺_Cer(t17:2/22:1)	SP	鞘脂类	Cer-NP	神经酰胺	39	3	602.5506658	619.5539598	[M-H2O+H]+	C39H73NO4	153.12717256	189.341048035	70.633932312	68.464775012	277.96483074	136.474627528	203.691860063	160.282998721	167.442734152	309.972368952	372.8278771	205.78721161	C12145	-	-	138170622	-	-	-	ko00600,ko01100
LIPID-P-2438	Cer(t17:2/35:0)	神经酰胺_Cer(t17:2/35:0)	SP	鞘脂类	Cer-NP	神经酰胺	52	2	786.7697667	803.7730607	[M-H2O+H]+	C52H101NO4	61.103631358	46.67884081	17.700360903	40.899872131	122.456241223	72.998056585	139.779515709	113.717601539	102.481673411	119.68377579	157.569287551	103.324122984	C12145	-	-	138143475	-	-	-	ko00600,ko01100
LIPID-P-2074	Cer(d18:1/23:1)	神经酰胺_Cer(d18:1/23:1)	SP	鞘脂类	Cer-NS	神经酰胺	41	2	616.6027014	633.6059954	[M-H2O+H]+	C41H79NO3	1082.196844532	1511.227471218	527.660601063	832.316872692	2514.145837491	1401.774275	2469.131576841	1691.05916082	1579.225786988	2010.515226396	2862.939241013	1881.360072666	C00195	-	-	-	-	-	-	ko00600,ko01100,ko04071,ko04217,ko04722,ko04920,ko04931,ko04933,ko05140,ko05415
LIPID-P-2075	Cer(d18:1/24:2)	神经酰胺_Cer(d18:1/24:2)	SP	鞘脂类	Cer-NS	神经酰胺	42	3	628.6027014	645.6059954	[M-H2O+H]+	C42H79NO3	710.421738077	1108.622469233	318.271473657	680.172928221	2199.877607804	1100.260563019	2128.878808338	1254.814913536	1260.020574725	1640.27045237	2380.760000422	1351.823942373	C00195	-	-	164259035	-	-	-	ko00600,ko01100,ko04071,ko04217,ko04722,ko04920,ko04931,ko04933,ko05140,ko05415
LIPID-P-2076	Cer(d18:1/25:1)	神经酰胺_Cer(d18:1/25:1)	SP	鞘脂类	Cer-NS	神经酰胺	43	2	644.6340015	661.6372955	[M-H2O+H]+	C43H83NO3	1196.306035622	1420.787217149	496.95019571	653.323996844	2308.245962869	1290.690275849	2133.476818723	1445.97812302	1450.423683794	1790.951465055	2410.896202959	1571.387703714	C00195	-	-	-	-	-	-	ko00600,ko01100,ko04071,ko04217,ko04722,ko04920,ko04931,ko04933,ko05140,ko05415
LIPID-P-2073	Cer(d18:1/22:2)	神经酰胺_Cer(d18:1/22:2)	SP	鞘脂类	Cer-NS	神经酰胺	40	3	600.5714013	617.5746953	[M-H2O+H]+	C40H75NO3	56.68650138	66.517348154	24.37289443	34.724617914	107.826513289	59.244799547	129.663892862	97.542253044	83.441362504	114.517569641	144.653772178	83.520332745	C00195	-	-	164433175	-	-	-	ko00600,ko01100,ko04071,ko04217,ko04722,ko04920,ko04931,ko04933,ko05140,ko05415
LIPID-P-2077	Cer(d18:1/26:2)	神经酰胺_Cer(d18:1/26:2)	SP	鞘脂类	Cer-NS	神经酰胺	44	3	656.6340015	673.6372955	[M-H2O+H]+	C44H83NO3	898.149762129	1312.842397776	452.280515197	395.574255623	1240.817665486	703.531994623	1177.090658606	833.27552852	750.412253392	1093.513634913	1549.861844759	925.611935064	C00195	-	-	164307826	-	-	-	ko00600,ko01100,ko04071,ko04217,ko04722,ko04920,ko04931,ko04933,ko05140,ko05415
LIPID-P-2083	Cer(d18:2/22:1)	神经酰胺_Cer(d18:2/22:1)	SP	鞘脂类	Cer-NS	神经酰胺	40	3	600.5714013	617.5746953	[M-H2O+H]+	C40H75NO3	88.710693718	117.280587535	44.948866016	59.962613409	184.768045385	95.214856415	210.129074603	108.815980783	132.16215806	143.792737819	210.953417759	135.612911416	C00195	-	-	164277320	-	-	-	ko00600,ko01100,ko04071,ko04217,ko04722,ko04920,ko04931,ko04933,ko05140,ko05415
LIPID-P-2087	Cer(d18:2/26:1)	神经酰胺_Cer(d18:2/26:1)	SP	鞘脂类	Cer-NS	神经酰胺	44	3	656.6340015	673.6372955	[M-H2O+H]+	C44H83NO3	3397.509141167	4959.626836043	1663.945599119	1190.302624387	3776.637173989	2174.072554811	3687.604328913	2387.089308171	2346.43831471	3775.635660705	4821.792405917	3340.813309814	C00195	-	-	164271374	-	-	-	ko00600,ko01100,ko04071,ko04217,ko04722,ko04920,ko04931,ko04933,ko05140,ko05415
LIPID-P-2085	Cer(d18:2/25:0)	神经酰胺_Cer(d18:2/25:0)	SP	鞘脂类	Cer-NS	神经酰胺	43	2	644.6340015	661.6372955	[M-H2O+H]+	C43H83NO3	1012.258953219	1379.94323144	432.737529972	409.893685691	1192.051905707	687.662851887	1232.266783228	784.25932096	823.213442154	951.44296581	1369.044629537	809.372296708	C00195	-	-	138260618	-	-	-	ko00600,ko01100,ko04071,ko04217,ko04722,ko04920,ko04931,ko04933,ko05140,ko05415
LIPID-P-2086	Cer(d18:2/25:1)	神经酰胺_Cer(d18:2/25:1)	SP	鞘脂类	Cer-NS	神经酰胺	43	3	642.6183515	659.6216455	[M-H2O+H]+	C43H81NO3	566.865013802	863.558554982	309.895908561	344.113803817	948.223106812	539.550853019	1020.75830551	642.112319036	627.210241641	861.034358199	1183.922242524	654.386112232	C00195	-	-	-	-	-	-	ko00600,ko01100,ko04071,ko04217,ko04722,ko04920,ko04931,ko04933,ko05140,ko05415
LIPID-P-2092	Cer(d19:1/22:0)	神经酰胺_Cer(d19:1/22:0)	SP	鞘脂类	Cer-NS	神经酰胺	41	1	618.6183515	635.6216455	[M-H2O+H]+	C41H81NO3	97.544953674	143.829178245	35.456558907	89.943920113	243.828798895	148.111998868	250.591565992	188.712399106	169.68277073	190.288593162	241.950654654	150.250495506	C00195	-	-	138141186	-	-	-	ko00600,ko01100,ko04071,ko04217,ko04722,ko04920,ko04931,ko04933,ko05140,ko05415
LIPID-P-2088	Cer(d18:2/26:2)	神经酰胺_Cer(d18:2/26:2)	SP	鞘脂类	Cer-NS	神经酰胺	44	4	654.6183515	671.6216455	[M-H2O+H]+	C44H81NO3	175.580916613	350.091306074	130.658815501	110.975583026	332.149008272	245.442740981	308.986297884	215.181151188	212.803474842	305.667197161	434.822350891	258.740824639	C00195	-	-	164509702	-	-	-	ko00600,ko01100,ko04071,ko04217,ko04722,ko04920,ko04931,ko04933,ko05140,ko05415
LIPID-P-2089	Cer(d19:1/16:0)	神经酰胺_Cer(d19:1/16:0)	SP	鞘脂类	Cer-NS	神经酰胺	35	1	534.5244511	551.5277451	[M-H2O+H]+	C35H69NO3	31.656098173	45.220127035	14.015112261	27.743895756	79.108899197	42.000331108	89.201401472	61.760421526	68.881124752	69.313265835	84.381367104	55.106198925	C00195	-	-	138157469	-	-	-	ko00600,ko01100,ko04071,ko04217,ko04722,ko04920,ko04931,ko04933,ko05140,ko05415
LIPID-P-2091	Cer(d19:1/18:0)	神经酰胺_Cer(d19:1/18:0)	SP	鞘脂类	Cer-NS	神经酰胺	37	1	562.5557512	579.5590452	[M-H2O+H]+	C37H73NO3	75.091209621	112.320960699	34.339816895	55.935273702	192.895672014	95.214856415	194.495839293	112.247115312	114.801874586	133.029808342	170.054285744	118.822741432	C00195	-	-	138266303	-	-	-	ko00600,ko01100,ko04071,ko04217,ko04722,ko04920,ko04931,ko04933,ko05140,ko05415
LIPID-P-2071	Cer(d18:1/15:0)	神经酰胺_Cer(d18:1/15:0)	SP	鞘脂类	Cer-NS	神经酰胺	33	1	506.493151	523.496445	[M-H2O+H]+	C33H65NO3	61.103631358	79.354029377	27.332260764	53.250380565	256.833001502	96.272799264	171.045986329	144.597812302	128.24209405	128.294119372	204.065142893	155.847218834	C00195	-	-	132939178	-	-	-	ko00600,ko01100,ko04071,ko04217,ko04722,ko04920,ko04931,ko04933,ko05140,ko05415
LIPID-P-2069	Cer(d17:2/24:1)	神经酰胺_Cer(d17:2/24:1)	SP	鞘脂类	Cer-NS	神经酰胺	41	3	614.5870513	631.5903453	[M-H2O+H]+	C41H77NO3	28.858582521	43.177927749	12.395836342	17.407057176	41.50507999	30.83903405	67.130951624	38.820836388	32.200525799	42.061528398	69.313265835	44.343269447	C00195	-	-	164354502	-	-	-	ko00600,ko01100,ko04071,ko04217,ko04722,ko04920,ko04931,ko04933,ko05140,ko05415
LIPID-P-2045	Cer(d16:1/24:2)	神经酰胺_Cer(d16:1/24:2)	SP	鞘脂类	Cer-NS	神经酰胺	40	3	600.5714013	617.5746953	[M-H2O+H]+	C40H75NO3	23.631645381	30.049503771	10.497374921	18.749503745	64.479171263	21.687828406	70.809359932	31.321356631	40.768665707	33.494236534	47.78740688	36.335649916	C00195	-	-	164439829	-	-	-	ko00600,ko01100,ko04071,ko04217,ko04722,ko04920,ko04931,ko04933,ko05140,ko05415
LIPID-P-2067	Cer(d17:1/26:2)	神经酰胺_Cer(d17:1/26:2)	SP	鞘脂类	Cer-NS	神经酰胺	43	3	642.6183515	659.6216455	[M-H2O+H]+	C43H81NO3	55.214124721	89.273283049	22.446514458	34.142891068	100.240728434	44.698085373	85.522993164	54.407990392	57.680941865	87.825504536	90.408607611	77.923609417	C00195	-	-	164195599	-	-	-	ko00600,ko01100,ko04071,ko04217,ko04722,ko04920,ko04931,ko04933,ko05140,ko05415
LIPID-P-2037	Cer(d14:1/15:1)	神经酰胺_Cer(d14:1/15:1)	SP	鞘脂类	Cer-NS	神经酰胺	29	2	448.4149006	465.4181946	[M-H2O+H]+	C29H55NO3	30.735862761	16.570988487	8.73850625	6.846477501	39.337712888	22.587079827	28.875505219	22.155325817	54.768894315	310.402886131	419.323732443	312.985989206	C00195	-	-	138214506	-	-	-	ko00600,ko01100,ko04071,ko04217,ko04722,ko04920,ko04931,ko04933,ko05140,ko05415
LIPID-P-2047	Cer(d16:1/26:0)	神经酰胺_Cer(d16:1/26:0)	SP	鞘脂类	Cer-NS	神经酰胺	42	1	632.6340015	649.6372955	[M-H2O+H]+	C42H83NO3	145.397195099	265.777649861	70.354746808	76.519454425	231.908279838	99.975599236	211.508477718	126.461815505	131.602148916	190.719110341	244.964274908	134.321359879	C00195	-	-	138254529	-	-	-	ko00600,ko01100,ko04071,ko04217,ko04722,ko04920,ko04931,ko04933,ko05140,ko05415
LIPID-P-2048	Cer(d16:1/26:1)	神经酰胺_Cer(d16:1/26:1)	SP	鞘脂类	Cer-NS	神经酰胺	42	2	630.6183515	647.6216455	[M-H2O+H]+	C42H81NO3	158.280490867	251.190512108	82.918094453	67.122328443	156.592273068	98.388684962	143.917725056	116.658573993	97.441591112	189.427558804	201.482039819	169.623768565	C00195	-	-	164313393	-	-	-	ko00600,ko01100,ko04071,ko04217,ko04722,ko04920,ko04931,ko04933,ko05140,ko05415
LIPID-P-2049	Cer(d17:1/14:0)	神经酰胺_Cer(d17:1/14:0)	SP	鞘脂类	Cer-NS	神经酰胺	31	1	478.4618508	495.4651448	[M-H2O+H]+	C31H61NO3	25.913829202	33.258674077	13.400904154	24.56677221	59.06075351	38.773605418	58.85453293	62.250583601	41.160672108	59.841887895	82.228781208	47.78740688	C00195	-	-	138298719	-	-	-	ko00600,ko01100,ko04071,ko04217,ko04722,ko04920,ko04931,ko04933,ko05140,ko05415
LIPID-P-2068	Cer(d17:1/27:1)	神经酰胺_Cer(d17:1/27:1)	SP	鞘脂类	Cer-NS	神经酰胺	44	2	658.6496516	675.6529456	[M-H2O+H]+	C44H85NO3	253.248785387	420.109567288	132.613114024	97.998599527	368.994248994	144.409198896	252.890571185	159.30267457	199.923264523	229.46565646	328.484607653	232.909793893	C00195	-	-	-	-	-	-	ko00600,ko01100,ko04071,ko04217,ko04722,ko04920,ko04931,ko04933,ko05140,ko05415
LIPID-P-2050	Cer(d17:1/15:0)	神经酰胺_Cer(d17:1/15:0)	SP	鞘脂类	Cer-NS	神经酰胺	32	1	492.4775009	509.4807949	[M-H2O+H]+	C32H63NO3	6.294410218	13.945303692	5.388280212	4.519570115	14.792280466	7.141114231	14.575692921	3.622297739	14.336234095	20.923134904	16.876273421	12.183636169	C00195	-	-	138269041	-	-	-	ko00600,ko01100,ko04071,ko04217,ko04722,ko04920,ko04931,ko04933,ko05140,ko05415
LIPID-P-2052	Cer(d17:1/17:0)	神经酰胺_Cer(d17:1/17:0)	SP	鞘脂类	Cer-NS	神经酰胺	34	1	520.508801	537.512095	[M-H2O+H]+	C34H67NO3	20.834129728	22.318320762	11.167420128	24.522023991	91.029418254	53.426113877	82.304385895	63.230907752	50.960832133	82.659298387	114.517569641	73.618437626	C00195	-	-	138274039	-	-	-	ko00600,ko01100,ko04071,ko04217,ko04722,ko04920,ko04931,ko04933,ko05140,ko05415
LIPID-P-2053	Cer(d17:1/18:0)	神经酰胺_Cer(d17:1/18:0)	SP	鞘脂类	Cer-NS	神经酰胺	35	1	534.5244511	551.5277451	[M-H2O+H]+	C35H69NO3	150.550513406	136.827352124	59.745697686	106.05327894	423.178426526	236.979198189	347.149784081	257.825251766	283.924636171	262.615479251	381.438220682	243.67272337	C00195	-	-	45934169	-	-	-	ko00600,ko01100,ko04071,ko04217,ko04722,ko04920,ko04931,ko04933,ko05140,ko05415
LIPID-P-2056	Cer(d17:1/21:0)	神经酰胺_Cer(d17:1/21:0)	SP	鞘脂类	Cer-NS	神经酰胺	38	1	576.5714013	593.5746953	[M-H2O+H]+	C38H75NO3	10.306636615	12.924204049	3.46190024	9.352377763	23.082459629	20.04801699	24.323474938	22.547455478	22.904374003	21.00923834	25.443565285	18.038669804	C00195	-	-	138146535	-	-	-	ko00600,ko01100,ko04071,ko04217,ko04722,ko04920,ko04931,ko04933,ko05140,ko05415
LIPID-P-2060	Cer(d17:1/23:1)	神经酰胺_Cer(d17:1/23:1)	SP	鞘脂类	Cer-NS	神经酰胺	40	2	602.5870513	619.5903453	[M-H2O+H]+	C40H77NO3	227.850288015	350.091306074	116.420354838	175.86050052	596.025952853	319.498740415	487.389100829	356.347828961	336.565495738	482.179240592	585.503363576	439.127522682	C00195	-	-	-	-	-	-	ko00600,ko01100,ko04071,ko04217,ko04722,ko04920,ko04931,ko04933,ko05140,ko05415
LIPID-P-2062	Cer(d17:1/24:1)	神经酰胺_Cer(d17:1/24:1)	SP	鞘脂类	Cer-NS	神经酰胺	41	2	616.6027014	633.6059954	[M-H2O+H]+	C41H79NO3	754.593037854	1161.136165144	393.651559523	568.302380817	1809.751529573	936.279421415	1751.841956753	1166.585739928	1125.618380087	1515.420470431	1993.294539232	1265.720506553	C00195	-	-	164285331	-	-	-	ko00600,ko01100,ko04071,ko04217,ko04722,ko04920,ko04931,ko04933,ko05140,ko05415
LIPID-P-2064	Cer(d17:1/25:0)	神经酰胺_Cer(d17:1/25:0)	SP	鞘脂类	Cer-NS	神经酰胺	42	1	632.6340015	649.6372955	[M-H2O+H]+	C42H83NO3	87.606411224	115.821873759	36.014929914	35.485337637	105.659146188	80.932627953	104.374835744	105.87500833	103.041682555	141.640151924	167.47118267	90.408607611	C00195	-	-	138218170	-	-	-	ko00600,ko01100,ko04071,ko04217,ko04722,ko04920,ko04931,ko04933,ko05140,ko05415
LIPID-P-2065	Cer(d17:1/25:1)	神经酰胺_Cer(d17:1/25:1)	SP	鞘脂类	Cer-NS	神经酰胺	42	2	630.6183515	647.6216455	[M-H2O+H]+	C42H81NO3	2348.440771467	3325.867407699	1153.036128249	1293.223528	3803.729262756	2073.567984151	3816.348619698	2592.957379923	2245.636668732	2875.854756386	3999.504593837	2234.384159528	C00195	-	-	-	-	-	-	ko00600,ko01100,ko04071,ko04217,ko04722,ko04920,ko04931,ko04933,ko05140,ko05415
LIPID-P-2051	Cer(d17:1/16:0)	神经酰胺_Cer(d17:1/16:0)	SP	鞘脂类	Cer-NS	神经酰胺	33	1	506.493151	523.496445	[M-H2O+H]+	C33H65NO3	658.888555004	816.879714172	240.099532759	447.482189619	1555.085895172	841.064565	1641.489707509	1009.733875736	1058.417282769	1183.922242524	1579.998047296	1003.105027302	C00195	-	-	138198887	-	-	-	ko00600,ko01100,ko04071,ko04217,ko04722,ko04920,ko04931,ko04933,ko05140,ko05415
LIPID-P-2096	Cer(d19:1/24:1)	神经酰胺_Cer(d19:1/24:1)	SP	鞘脂类	Cer-NS	神经酰胺	43	2	644.6340015	661.6372955	[M-H2O+H]+	C43H83NO3	227.114099686	275.696903533	98.831668136	152.59142666	432.931578482	291.99222634	464.399048903	306.35129725	320.885239697	383.160289399	452.043038055	317.291160997	C00195	-	-	164242696	-	-	-	ko00600,ko01100,ko04071,ko04217,ko04722,ko04920,ko04931,ko04933,ko05140,ko05415
LIPID-P-2109	Cer(d20:1/26:1)	神经酰胺_Cer(d20:1/26:1)	SP	鞘脂类	Cer-NS	神经酰胺	46	2	686.6809517	703.6842457	[M-H2O+H]+	C46H89NO3	34.379994993	49.888011115	20.464297385	19.331230592	42.913868605	28.987634064	44.64668084	15.538137797	36.904602611	58.980853537	50.801027134	46.926372522	C00195	-	-	164394409	-	-	-	ko00600,ko01100,ko04071,ko04217,ko04722,ko04920,ko04931,ko04933,ko05140,ko05415
LIPID-P-0139	Cer(d18:2/22:0)	神经酰胺_Cer(d18:2/22:0)	SP	鞘脂类	Cer-NS	神经酰胺	40	2	620.6	619.590344	[M+H]+	C40H77NO3	2366.845479708	3384.215958712	1141.86870812	1749.655361411	5174.588954318	2993.97826283	5241.731839103	3489.953978271	3231.252762739	4477.378662637	6113.343943216	3624.95464802	C00195	-	LMSP02010029	52931123	-	-	-	ko00600,ko01100,ko04071,ko04217,ko04722,ko04920,ko04931,ko04933,ko05140,ko05415
LIPID-P-0141	Cer(d18:2/24:0)	神经酰胺_Cer(d18:2/24:0)	SP	鞘脂类	Cer-NS	神经酰胺	42	2	648.6	647.621644	[M+H]+	C42H81NO3	23447.598298193	34717.387852302	11027.827376711	12350.508433493	36791.056544316	20947.268411321	36968.003496835	26517.768289952	22960.374917207	27596.151180294	40167.252810006	24496.427490775	C00195	-	-	138311445	-	-	-	ko00600,ko01100,ko04071,ko04217,ko04722,ko04920,ko04931,ko04933,ko05140,ko05415
LIPID-P-0142	Cer(d18:2/24:1)	神经酰胺_Cer(d18:2/24:1)	SP	鞘脂类	Cer-NS	神经酰胺	42	3	646.6	645.605994	[M+H]+	C42H79NO3	7877.215126865	11728.058753467	3880.678494589	4653.814772041	14142.070335886	7775.879940566	14161.87198635	9460.128059077	9352.152710179	12355.843040163	17435.94575354	10504.619170034	C00195	-	-	164413685	-	-	-	ko00600,ko01100,ko04071,ko04217,ko04722,ko04920,ko04931,ko04933,ko05140,ko05415
LIPID-P-0143	Cer(d18:2/26:0)	神经酰胺_Cer(d18:2/26:0)	SP	鞘脂类	Cer-NS	神经酰胺	44	2	676.6	675.652944	[M+H]+	C44H85NO3	2871.134485493	4551.186978957	1407.094936168	1073.957255086	3261.887487434	1756.185129434	3135.843082692	2117.500166591	1825.62981049	2669.206510418	3616.344304438	2234.384159528	C00195	-	-	138314265	-	-	-	ko00600,ko01100,ko04071,ko04217,ko04722,ko04920,ko04931,ko04933,ko05140,ko05415
LIPID-P-0118	Cer(d18:1/25:0)	神经酰胺_Cer(d18:1/25:0)	SP	鞘脂类	Cer-NS	神经酰胺	43	1	664.660769	663.652944	[M+H]+	C43H85NO3	1991.389431605	2975.776101626	1013.443376645	1024.734214228	2866.34299145	1676.839415755	2722.022148026	1779.288334427	1943.231730798	2410.896202959	3190.132297129	1902.885931621	C00195	HMDB0004957	LMSP02010013	9547202	67492-18-6	-	-	ko00600,ko01100,ko04071,ko04217,ko04722,ko04920,ko04931,ko04933,ko05140,ko05415
LIPID-P-0117	Cer(d18:1/24:0)	神经酰胺_Cer(d18:1/24:0)	SP	鞘脂类	Cer-NS	神经酰胺	42	1	650.64512	649.637294	[M+H]+	C42H83NO3	44539.393941623	64766.891623622	22474.433008234	27564.902880549	81818.108073516	49300.136766038	79545.579663587	55388.314542784	49784.812930236	58550.336357565	86533.952999048	51662.061491969	C00195	HMDB0004956	LMSP02010012	5283571	34435-05-7	-	-	ko00600,ko01100,ko04071,ko04217,ko04722,ko04920,ko04931,ko04933,ko05140,ko05415
LIPID-P-0115	Cer(d18:1/22:0)	神经酰胺_Cer(d18:1/22:0)	SP	鞘脂类	Cer-NS	神经酰胺	40	1	622.61382	621.605994	[M+H]+	C40H79NO3	14318.863010984	18992.453354494	6700.452076989	10560.579675015	32022.848921489	17508.954151887	31312.450723065	22008.277194434	20552.335596622	24324.220619135	35044.098378719	20363.462571418	C00195	HMDB0004952	LMSP02010008	5283567	27888-44-4	-	-	ko00600,ko01100,ko04071,ko04217,ko04722,ko04920,ko04931,ko04933,ko05140,ko05415
LIPID-P-0114	Cer(d18:1/21:0)	神经酰胺_Cer(d18:1/21:0)	SP	鞘脂类	Cer-NS	神经酰胺	39	1	608.598169	607.590344	[M+H]+	C39H77NO3	252.144502893	370.513298928	116.141169334	218.818790724	574.352281841	373.453825717	611.535381229	381.836256892	468.727653798	414.157526294	559.67233283	404.686148354	C00195	-	-	57713716	-	-	-	ko00600,ko01100,ko04071,ko04217,ko04722,ko04920,ko04931,ko04933,ko05140,ko05415
LIPID-P-0113	Cer(d18:1/20:0)	神经酰胺_Cer(d18:1/20:0)	SP	鞘脂类	Cer-NS	神经酰胺	38	1	594.58252	593.574694	[M+H]+	C38H75NO3	1534.952667244	1966.346169114	653.294077506	1167.928514906	3484.042615316	2010.091413208	3586.448100439	2387.089308171	2206.436028629	2738.089259074	4021.030452792	2458.25309266	C00195	HMDB0004951	LMSP02010007	5283566	7344-02-7	-	-	ko00600,ko01100,ko04071,ko04217,ko04722,ko04920,ko04931,ko04933,ko05140,ko05415
LIPID-P-0112	Cer(d18:1/19:0)	神经酰胺_Cer(d18:1/19:0)	SP	鞘脂类	Cer-NS	神经酰胺	37	1	580.6	579.559044	[M+H]+	C37H73NO3	208.709391445	230.185033743	90.176917536	141.851854109	501.745483948	248.616569528	451.064818786	311.252918006	296.244837346	356.468224295	452.043038055	322.887884325	C00195	-	LMSP02010032	52931126	-	-	-	ko00600,ko01100,ko04071,ko04217,ko04722,ko04920,ko04931,ko04933,ko05140,ko05415
LIPID-P-0111	Cer(d18:1/18:0)	神经酰胺_Cer(d18:1/18:0)	SP	鞘脂类	Cer-NS	神经酰胺	36	1	566.55122	565.543394	[M+H]+	C36H71NO3	5521.412472102	6855.954743942	2255.81886592	5593.527370241	19181.198846374	10685.222775472	18024.2007099	12646.181550476	11872.193859629	12743.308501352	17909.514650549	11107.343220773	C00195	HMDB0004950	LMSP02010006	5283565	2304-81-6	-	-	ko00600,ko01100,ko04071,ko04217,ko04722,ko04920,ko04931,ko04933,ko05140,ko05415
LIPID-P-0110	Cer(d18:1/17:0)	神经酰胺_Cer(d18:1/17:0)	SP	鞘脂类	Cer-NS	神经酰胺	35	1	552.535569	551.527744	[M+H]+	C35H69NO3	603.674430283	691.430329495	252.662880403	568.302380817	1983.140897676	1131.998848491	2000.134517553	1284.224638072	1416.823135135	1416.401519238	1885.665244457	1192.532586106	C00195	-	LMSP02010020	44584335	-	-	-	ko00600,ko01100,ko04071,ko04217,ko04722,ko04920,ko04931,ko04933,ko05140,ko05415
LIPID-P-0109	Cer(d18:1/16:0)	神经酰胺_Cer(d18:1/16:0)	SP	鞘脂类	Cer-NS	神经酰胺	34	1	538.51992	537.512094	[M+H]+	C34H67NO3	32355.477086518	40260.500198467	13568.415455903	22329.361262003	76399.690320303	43640.142523585	73108.365124337	53427.666240384	53592.875111627	56828.267641166	77062.575058854	47787.406880071	C00195	HMDB0004949	LMSP02010004	5283564	24696-26-2	-	-	ko00600,ko01100,ko04071,ko04217,ko04722,ko04920,ko04931,ko04933,ko05140,ko05415
LIPID-P-0108	Cer(d18:1/14:0)	神经酰胺_Cer(d18:1/14:0)	SP	鞘脂类	Cer-NS	神经酰胺	32	1	510.488618	509.480794	[M+H]+	C32H63NO3	1148.453794197	1508.310043667	591.873266801	733.870790976	2291.990709609	1301.26970434	2119.682787567	1455.781364532	1450.423683794	1648.880795952	2324.792767139	1679.016998489	C13916	HMDB0011773	LMSP02010001	5282310	-	-	-	-
LIPID-P-0116	Cer(d18:1/23:0)	神经酰胺_Cer(d18:1/23:0)	SP	鞘脂类	Cer-NS	神经酰胺	41	1	636.629469	635.621644	[M+H]+	C41H81NO3	3143.52416745	4113.572846365	1468.515746873	2098.691469314	6556.285481388	4200.033110755	6667.115058509	4558.507303079	4564.074526225	4649.585534277	6457.757686496	4098.52354503	C00195	HMDB0000950	LMSP02010021	52931115	67605-84-9	-	-	ko00600,ko01100,ko04071,ko04217,ko04722,ko04920,ko04931,ko04933,ko05140,ko05415
LIPID-P-0135	Cer(d18:2/17:0)	神经酰胺_Cer(d18:2/17:0)	SP	鞘脂类	Cer-NS	神经酰胺	35	2	550.5	549.512094	[M+H]+	C35H67NO3	66.62504383	110.278761413	28.197735824	73.387079098	288.801666246	148.640970292	307.14709373	206.358233828	179.202926183	188.566524446	254.435652848	173.498423177	C00195	-	-	138253123	-	-	-	ko00600,ko01100,ko04071,ko04217,ko04722,ko04920,ko04931,ko04933,ko05140,ko05415
LIPID-P-0138	Cer(d18:2/21:0)	神经酰胺_Cer(d18:2/21:0)	SP	鞘脂类	Cer-NS	神经酰胺	39	2	606.6	605.574694	[M+H]+	C39H75NO3	32.281858254	37.926558158	16.444026139	26.580442063	79.108899197	44.274908233	96.09841705	52.447342089	60.480987587	69.743783014	96.435848118	66.299645581	C00195	-	LMSP02010028	52931122	-	-	-	ko00600,ko01100,ko04071,ko04217,ko04722,ko04920,ko04931,ko04933,ko05140,ko05415
LIPID-P-0133	Cer(d18:2/14:0)	神经酰胺_Cer(d18:2/14:0)	SP	鞘脂类	Cer-NS	神经酰胺	32	2	508.5	507.465144	[M+H]+	C32H61NO3	218.27983973	361.761016276	123.958363424	93.97125982	337.02558425	203.653998443	318.182318654	218.612285718	245.284005213	302.653576907	443.432694473	268.642719758	C00195	-	LMSP02010022	52931116	-	-	-	ko00600,ko01100,ko04071,ko04217,ko04722,ko04920,ko04931,ko04933,ko05140,ko05415
LIPID-P-2106	Cer(d20:1/25:0)	神经酰胺_Cer(d20:1/25:0)	SP	鞘脂类	Cer-NS	神经酰胺	45	1	674.6809517	691.6842457	[M-H2O+H]+	C45H89NO3	68.465514654	61.265978563	16.416107589	30.876271084	80.192582748	58.715828123	85.063192126	51.957180014	87.921435659	64.147059686	102.893605805	93.852745044	C00195	-	-	138280526	-	-	-	ko00600,ko01100,ko04071,ko04217,ko04722,ko04920,ko04931,ko04933,ko05140,ko05415
LIPID-P-2114	Cer(d20:2/24:1)	神经酰胺_Cer(d20:2/24:1)	SP	鞘脂类	Cer-NS	神经酰胺	44	3	656.6340015	673.6372955	[M-H2O+H]+	C44H83NO3	140.980065121	163.375942834	73.14660184	53.697862754	179.891469407	110.555027726	175.184195675	94.601280591	126.562066617	120.975327327	183.400318296	119.68377579	C00195	-	-	164498931	-	-	-	ko00600,ko01100,ko04071,ko04217,ko04722,ko04920,ko04931,ko04933,ko05140,ko05415
LIPID-P-0119	Cer(d18:1/26:0)	神经酰胺_Cer(d18:1/26:0)	SP	鞘脂类	Cer-NS	神经酰胺	44	1	678.676419	677.668594	[M+H]+	C44H87NO3	6368.029051158	9481.639539494	3098.959085607	2769.914753743	8615.284227609	4295.24796717	7356.816616286	5146.701793799	4810.478549727	7060.481737236	8739.498735725	5768.930199937	C00195	HMDB0004955	LMSP02010011	5283570	-	-	-	ko00600,ko01100,ko04071,ko04217,ko04722,ko04920,ko04931,ko04933,ko05140,ko05415
LIPID-P-0134	Cer(d18:2/16:0)	神经酰胺_Cer(d18:2/16:0)	SP	鞘脂类	Cer-NS	神经酰胺	34	2	536.5	535.496444	[M+H]+	C34H65NO3	2050.284497974	2975.776101626	873.850625041	1073.957255086	3944.608124339	2332.76398217	3705.996370454	2465.515240267	2570.441972439	2686.427197582	3861.739096525	2664.901338627	C00195	-	LMSP02010024	52931118	-	-	-	ko00600,ko01100,ko04071,ko04217,ko04722,ko04920,ko04931,ko04933,ko05140,ko05415
LIPID-P-0121	Cer(d18:1/18:1)	神经酰胺_Cer(d18:1/18:1)	SP	鞘脂类	Cer-NS	神经酰胺	36	2	564.53557	563.527744	[M+H]+	C36H69NO3	46.74795893	63.599920603	22.697781411	37.767496804	140.878861584	117.431656245	122.307076246	72.053825113	99.681627689	108.920846312	151.972564222	100.31050273	C00195	HMDB0004948	LMSP02010003	5283563	5966-28-9	-	-	ko00600,ko01100,ko04071,ko04217,ko04722,ko04920,ko04931,ko04933,ko05140,ko05415
LIPID-P-0122	Cer(d18:1/20:1)	神经酰胺_Cer(d18:1/20:1)	SP	鞘脂类	Cer-NS	神经酰胺	38	2	592.566825	591.559044	[M+H]+	C38H73NO3	37.177510645	75.853116316	22.251084606	54.145344944	185.30988716	102.091484934	185.759619561	112.737277388	109.201783143	139.487566028	192.010661878	114.517569641	C00195	-	-	138280278	-	-	-	ko00600,ko01100,ko04071,ko04217,ko04722,ko04920,ko04931,ko04933,ko05140,ko05415
LIPID-P-0123	Cer(d18:1/22:1)	神经酰胺_Cer(d18:1/22:1)	SP	鞘脂类	Cer-NS	神经酰胺	40	2	620.598125	619.590344	[M+H]+	C40H77NO3	662.569496652	991.925367209	371.316719266	451.957011515	1560.504312925	714.111423113	1549.529499805	1029.34035876	868.014173699	1317.382568045	1786.646293264	990.189511929	C00195	HMDB0011775	-	53481052	-	-	-	ko00600,ko01100,ko04071,ko04217,ko04722,ko04920,ko04931,ko04933,ko05140,ko05415
LIPID-P-0125	Cer(d18:1/26:1)	神经酰胺_Cer(d18:1/26:1)	SP	鞘脂类	Cer-NS	神经酰胺	44	2	676.66077	675.652944	[M+H]+	C44H85NO3	6404.838467638	10386.042080184	3517.737340419	2743.065822366	8398.54751748	4760.742820755	7494.756927841	4788.883478611	4491.273337463	7060.481737236	9729.688247654	5768.930199937	C00195	-	LMSP02010010	5283569	-	-	-	ko00600,ko01100,ko04071,ko04217,ko04722,ko04920,ko04931,ko04933,ko05140,ko05415
LIPID-P-0126	Cer(d16:1/16:0)	神经酰胺_Cer(d16:1/16:0)	SP	鞘脂类	Cer-NS	神经酰胺	32	1	510.6	509.480794	[M+H]+	C32H63NO3	666.2504383	764.366018261	276.672833679	371.410217384	1311.257096278	841.064565	1236.864793613	862.685253056	980.016002564	1028.936058048	1536.946329386	1011.715370884	C00195	-	-	138235827	-	-	-	ko00600,ko01100,ko04071,ko04217,ko04722,ko04920,ko04931,ko04933,ko05140,ko05415
LIPID-P-0127	Cer(d16:1/18:0)	神经酰胺_Cer(d16:1/18:0)	SP	鞘脂类	Cer-NS	神经酰胺	34	1	538.6	537.512094	[M+H]+	C34H67NO3	164.169997504	175.337395792	75.380085866	160.646106073	526.670205612	317.911826142	514.97716314	336.741345937	339.365541459	354.315638399	495.094755965	285.863406922	C00195	-	LMSP02010046	10582678	-	-	-	ko00600,ko01100,ko04071,ko04217,ko04722,ko04920,ko04931,ko04933,ko05140,ko05415
LIPID-P-0129	Cer(d16:1/22:0)	神经酰胺_Cer(d16:1/22:0)	SP	鞘脂类	Cer-NS	神经酰胺	38	1	594.6	593.574694	[M+H]+	C38H75NO3	522.693714026	676.843191742	238.145234236	375.437557091	1289.583425265	735.270280094	1347.217042857	872.488494568	834.41362504	998.799855511	1459.453237148	826.592983872	C00195	-	LMSP02010016	10627306	-	-	-	ko00600,ko01100,ko04071,ko04217,ko04722,ko04920,ko04931,ko04933,ko05140,ko05415
LIPID-P-0130	Cer(d16:1/23:0)	神经酰胺_Cer(d16:1/23:0)	SP	鞘脂类	Cer-NS	神经酰胺	39	1	608.6	607.590344	[M+H]+	C39H77NO3	216.071274742	306.329892814	99.110853639	147.221640385	405.839489716	253.377312349	457.961834364	308.802107628	297.924864779	335.372882519	452.043038055	288.015992818	C00195	-	LMSP02010017	11273482	-	-	-	ko00600,ko01100,ko04071,ko04217,ko04722,ko04920,ko04931,ko04933,ko05140,ko05415
LIPID-P-0131	Cer(d16:1/24:0)	神经酰胺_Cer(d16:1/24:0)	SP	鞘脂类	Cer-NS	神经酰胺	40	1	622.6	621.605994	[M+H]+	C40H79NO3	1693.233158111	2366.033743548	831.972799559	948.662241993	3012.640270786	1713.867415472	2772.600262263	2004.762889203	1870.430542036	2247.299674901	3375.254684142	2174.111754454	C00195	-	LMSP02010050	10627700	-	-	-	ko00600,ko01100,ko04071,ko04217,ko04722,ko04920,ko04931,ko04933,ko05140,ko05415
LIPID-P-0132	Cer(d16:1/24:1)	神经酰胺_Cer(d16:1/24:1)	SP	鞘脂类	Cer-NS	神经酰胺	40	2	620.6	619.590344	[M+H]+	C40H77NO3	894.468820481	1356.603811035	443.904950101	577.252024609	1630.943743717	825.195422264	1788.626039834	1107.766290856	1024.816734109	1472.368752521	1898.58075983	1179.617070733	C00195	-	-	164439072	-	-	-	ko00600,ko01100,ko04071,ko04217,ko04722,ko04920,ko04931,ko04933,ko05140,ko05415
LIPID-P-0124	Cer(d18:1/24:1)	神经酰胺_Cer(d18:1/24:1)	SP	鞘脂类	Cer-NS	神经酰胺	42	2	648.62947	647.621644	[M+H]+	C42H81NO3	36441.322315873	56014.608971781	19403.392472947	22553.102356812	70981.27256709	39831.548266981	67590.752662123	43477.376105707	42056.686738591	51231.544312869	73187.920446956	45204.303805473	C00195	HMDB0004953	LMSP02010009	5283568	-	-	-	ko00600,ko01100,ko04071,ko04217,ko04722,ko04920,ko04931,ko04933,ko05140,ko05415
LIPID-N-0602	CerP(d18:1/16:0)	1-磷酸神经酰胺_CerP(d18:1/16:0)	SP	鞘脂类	CerP	1-磷酸神经酰胺	34	1	616.470602	617.478426	[M-H]-	C34H68NO6P	82.269045834	141.349364827	92.131216059	40.497138161	54.996940195	80.932627953	73.568166163	169.841159195	111.721824292	87.179728768	117.746448484	66.514904171	C02960	HMDB0010700	LMSP02050002	5283581	-	-	-	ko00600,ko01100
LIPID-N-0600	CerP(d18:1/12:0)	1-磷酸神经酰胺_CerP(d18:1/12:0)	SP	鞘脂类	CerP	1-磷酸神经酰胺	30	1	560.408002	561.415826	[M-H]-	C30H60NO6P	11.134848485	18.671536324	12.912329523	21.456770992	19.072830491	19.915774133	17.3115091	21.542623223	12.600205747	20.083626405	14.788265102	16.230497652	C02960	HMDB0010699	LMSP02050001	5283580	-	-	-	ko00600,ko01100
LIPID-P-0052	Cholesterol	胆固醇	ST	甾醇脂类	Cholesterol	胆固醇	27	1	369.4	386.354865	[M-H2O+H]+	C27H46O	259506.386188793	230476.776498473	240099.532758771	311000.12178541	327814.274069386	298868.854858492	294272.664651421	259785.900067925	302404.937933943	238937.034400357	279836.166414833	299209.439474321	C00187	HMDB0000067	LMST01010001	5997	57-88-5	-	-	ko00100,ko00120,ko00140,ko00981,ko01100,ko04148,ko04913,ko04925,ko04927,ko04934,ko04975,ko04976,ko04977,ko04979,ko05200,ko05217,ko05417
LIPID-P-0161	CoenzymeQ10	辅酶Q10(氧化型）	PR	异戊烯醇脂类	CoQ	辅酶Q	10	0	863.69147	862.68391	[M+H]+	C59H90O4	1088.086351169	941.745613338	753.800858661	732.080862217	962.310992971	810.384222377	840.516298411	870.527846265	1196.179532272	921.306763273	909.252282259	917.862625841	C11378	HMDB0001072	LMPR02010001	5281915	303-98-0	-	-	ko04216
LIPID-P-0160	CoenzymeQ9	辅酶Q9(氧化型）	PR	异戊烯醇脂类	CoQ	辅酶Q	9	0	795.62878	794.62131	[M+H]+	C54H82O4	131.924948667	94.52465264	82.415560547	80.367801256	83.226896689	98.811862102	69.154076193	90.581951571	85.79340091	85.07019459	53.384130208	82.487091516	C01967	HMDB0006707	LMPR02010004	5280473	303-97-9	-	-	-
LIPID-P-0266	DG(18:0_22:6)	甘油二酯_DG(18:0_22:6)	GL	甘油脂类	DG	甘油二酯	40	6	686.56982	668.537975	[M+NH4]+	C43H72O5	1310.415226712	729.356887653	904.561030394	1154.504049218	1235.399247733	997.64010666	677.746730775	946.012805908	759.372399701	1300.161880881	1480.979096103	831.759190021	C00641	HMDB0007179	LMGL02010216	9543881	-	-	-	ko00561,ko00562,ko00564,ko01100,ko04070,ko04730
LIPID-P-0269	DG(18:1_22:6)	甘油二酯_DG(18:1_22:6)	GL	甘油脂类	DG	甘油二酯	40	7	684.560826	666.522325	[M+NH4]+	C43H70O5	1685.871274815	851.888844779	921.312160586	1244.000487142	1712.220010015	842.122507849	1416.187198635	939.150536849	1086.417739985	1179.617070733	990.189511929	734.462307544	C00641	HMDB0007208	-	53478083	-	-	-	ko00561,ko00562,ko00564,ko01100,ko04070,ko04730
LIPID-P-0261	DG(16:0_22:6)	甘油二酯_DG(16:0_22:6)	GL	甘油脂类	DG	甘油二酯	38	6	658.550416	640.506675	[M+NH4]+	C41H68O5	1236.796393751	665.17348154	865.475059944	775.039152421	1972.30406217	1354.166846792	937.994118576	1048.946841784	1220.819934622	1437.927378193	1343.213598791	955.748137601	C00641	HMDB0007121	LMGL02010162	9543827	-	-	-	ko00561,ko00562,ko00564,ko01100,ko04070,ko04730
LIPID-P-0252	DG(18:1_20:4)	甘油二酯_DG(18:1_20:4)	GL	甘油脂类	DG	甘油二酯	38	5	660.566066	642.522325	[M+NH4]+	C41H70O5	1722.680691296	1377.02580389	1060.90491219	2103.166291211	1647.198996977	855.875764887	1195.482700146	1666.55105704	2038.433285333	1472.368752521	1222.668788643	1782.341121473	C00641	HMDB0007228	LMGL02010121	9543786	-	-	-	ko00561,ko00562,ko00564,ko01100,ko04070,ko04730
LIPID-P-0243	DG(18:0_20:4)	甘油二酯_DG(18:0_20:4)	GL	甘油脂类	DG	甘油二酯	38	4	662.581716	644.537975	[M+NH4]+	C41H72O5	2223.288755433	2252.254069074	2054.80530361	3544.058941785	4031.30280839	2168.782840566	2179.456922575	3921.296604799	2105.634382651	3616.344304438	2893.07544355	2109.534177589	C00165	HMDB0007170	LMGL02010111	6438587	-	-	-	ko01521,ko04010,ko04012,ko04014,ko04015,ko04020,ko04024,ko04062,ko04064,ko04066,ko04071,ko04072,ko04261,ko04270,ko04361,ko04370,ko04371,ko04540,ko04611,ko04613,ko04625,ko04650,ko04658,ko04659,ko04660,ko04662,ko04664,ko04666,ko04713,ko04714,ko04720,ko04722,ko04723,ko04724,ko04725,ko04726,ko04728,ko04730,ko04745,ko04750,ko04911,ko04912,ko04915,ko04916,ko04918,ko04919,ko04920,ko04921,ko04923,ko04925…
LIPID-P-0239	DG(16:0_20:4)	甘油二酯_DG(16:0_20:4)	GL	甘油脂类	DG	甘油二酯	36	4	634.550416	616.506675	[M+NH4]+	C39H68O5	920.235412017	857.72369988	586.289556737	716.86646777	695.724839513	745.849708585	529.690796373	859.744280602	1093.137849717	1136.565352823	693.993692709	786.985403394	C00165	HMDB0007112	LMGL02010070	9543736	-	-	-	ko01521,ko04010,ko04012,ko04014,ko04015,ko04020,ko04024,ko04062,ko04064,ko04066,ko04071,ko04072,ko04261,ko04270,ko04361,ko04370,ko04371,ko04540,ko04611,ko04613,ko04625,ko04650,ko04658,ko04659,ko04660,ko04662,ko04664,ko04666,ko04713,ko04714,ko04720,ko04722,ko04723,ko04724,ko04725,ko04726,ko04728,ko04730,ko04745,ko04750,ko04911,ko04912,ko04915,ko04916,ko04918,ko04919,ko04920,ko04921,ko04923,ko04925…
LIPID-P-0218	DG(18:1_18:1)	甘油二酯_DG(18:1_18:1)	GL	甘油脂类	DG	甘油二酯	36	2	638.581716	620.537975	[M+NH4]+	C39H72O5	14429.291260426	11932.27868201	13400.904153978	4922.304085812	6122.812061131	3475.342259151	3572.654069284	5097.685586239	4625.675532101	11021.239784953	9213.067632734	6070.292225306	C00641	HMDB0007218	LMGL02010049	9543716	-	-	-	ko00561,ko00562,ko00564,ko01100,ko04070,ko04730
LIPID-P-0167	DG(14:0_16:0)	甘油二酯_DG(14:0_16:0)	GL	甘油脂类	DG	甘油二酯	30	0	558.519116	540.475375	[M+NH4]+	C33H64O5	1722.680691296	630.164350933	1155.827983281	698.072215806	1127.030892668	1051.595191962	734.762059552	1480.289468312	1366.422312146	1756.510090727	1343.213598791	1024.630886257	C00641	HMDB0007011	LMGL02010378	13734178	-	-	-	ko00561,ko00562,ko00564,ko01100,ko04070,ko04730
LIPID-P-0201	DG(18:0_18:1)	甘油二酯_DG(18:0_18:1)	GL	甘油脂类	DG	甘油二酯	36	1	640.597366	622.553625	[M+NH4]+	C39H74O5	3747.198597733	2602.345375147	1859.375451364	1208.201911972	1300.420260771	988.118621019	1011.562284739	2166.516374151	991.21618545	2901.685787132	1997.599711023	1808.172152219	C00641	HMDB0007160	LMGL02010043	6443547	-	-	-	ko00561,ko00562,ko00564,ko01100,ko04070,ko04730
LIPID-P-0195	DG(16:1_18:0)	甘油二酯_DG(16:1_18:0)	GL	甘油脂类	DG	甘油二酯	34	1	612.566066	594.522325	[M+NH4]+	C37H70O5	1590.166791965	1277.833267169	1446.180906617	532.503805647	562.431762784	442.220110906	453.363823979	589.174814871	208.323401688	1489.589439685	1386.265316701	869.644701781	C00641	HMDB0007129	LMGL02010023	9543691	-	-	-	ko00561,ko00562,ko00564,ko01100,ko04070,ko04730
LIPID-P-0191	DG(14:0_18:1)	甘油二酯_DG(14:0_18:1)	GL	甘油脂类	DG	甘油二酯	32	1	584.534766	566.491025	[M+NH4]+	C35H66O5	612.508690239	939.411671298	764.96827879	450.167082757	609.030155461	454.915425094	506.700744447	401.932901992	710.091595	814.538502857	853.285048976	858.451255125	C00641	HMDB0007014	LMGL02010384	53477952	-	-	-	ko00561,ko00562,ko00564,ko01100,ko04070,ko04730
LIPID-P-0178	DG(18:0_18:0)	甘油二酯_DG(18:0_18:0)	GL	甘油脂类	DG	甘油二酯	36	0	642.613016	624.569275	[M+NH4]+	C39H76O5	6073.553719312	3880.178642316	2490.334688614	9039.14023031	3180.611221136	7035.319946226	4129.01332589	5587.847661838	5224.885316525	5768.930199937	5338.413020837	4692.637252187	C00641	HMDB0007158	LMGL02010002	102615	-	-	-	ko00561,ko00562,ko00564,ko01100,ko04070,ko04730
LIPID-P-0174	DG(16:0_18:0)	甘油二酯_DG(16:0_18:0)	GL	甘油脂类	DG	甘油二酯	34	0	614.581716	596.537975	[M+NH4]+	C37H72O5	14282.053594504	14587.137753068	14015.112261035	15124.898009132	19289.567201438	16398.114160377	23449.85296441	20782.872005434	17136.279816257	16876.27342071	12743.308501352	10849.032913314	C00165	HMDB0007100	LMGL02010020	9543688	-	-	-	ko01521,ko04010,ko04012,ko04014,ko04015,ko04020,ko04024,ko04062,ko04064,ko04066,ko04071,ko04072,ko04261,ko04270,ko04361,ko04370,ko04371,ko04540,ko04611,ko04613,ko04625,ko04650,ko04658,ko04659,ko04660,ko04662,ko04664,ko04666,ko04713,ko04714,ko04720,ko04722,ko04723,ko04724,ko04725,ko04726,ko04728,ko04730,ko04745,ko04750,ko04911,ko04912,ko04915,ko04916,ko04918,ko04919,ko04920,ko04921,ko04923,ko04925…
LIPID-P-0171	DG(12:0_20:0)	甘油二酯_DG(12:0_20:0)	GL	甘油脂类	DG	甘油二酯	32	0	586.550416	568.506675	[M+NH4]+	C35H68O5	339.382819952	245.647399762	236.74930672	417.053400725	393.377128883	351.237025887	562.796471146	529.375041648	359.525870655	292.751681788	343.552708922	398.658907846	C00641	HMDB0093103	LMGL02010340	56936308	-	-	-	ko00561,ko00562,ko00564,ko01100,ko04070,ko04730
LIPID-P-0170	DG(14:0_18:0)	甘油二酯_DG(14:0_18:0)	GL	甘油脂类	DG	甘油二酯	32	0	586.550416	568.506675	[M+NH4]+	C35H68O5	1126.368144309	805.210003969	647.710367442	975.51117337	882.118410223	714.111423113	648.31946431	872.488494568	592.489674693	1016.020542675	843.813671035	561.394401546	C00641	HMDB0007013	LMGL02010383	53477951	-	-	-	ko00561,ko00562,ko00564,ko01100,ko04070,ko04730
LIPID-P-0196	DG(16:0_18:1)	甘油二酯_DG(16:0_18:1)	GL	甘油脂类	DG	甘油二酯	34	1	612.566066	594.522325	[M+NH4]+	C37H70O5	25545.735037592	25556.665343375	22669.862860479	11097.558302559	13871.149448225	10547.690205094	9471.901393468	13430.440871436	7145.71668155	16962.37685653	17048.48029235	11107.343220773	C13861	HMDB0007102	LMGL02010006	5282283	29541-66-0	-	-	-
LIPID-N-0105	FFA(24:6)	二十四碳六烯酸	FA	脂肪酰类	FFA	游离脂肪酸	24	6	355.263705	356.27153	[M-H]-	C24H36O2	44.355346859	37.19720127	35.177373404	121.715155576	118.392427908	106.852227755	112.191453398	118.374141257	120.401966029	72.757403268	70.389558783	82.659298387	C00162	HMDB0002007	LMFA01030822	11792612	68378-49-4	-	-	ko00062,ko00071,ko00561,ko04148,ko04152,ko04714,ko04911,ko04920,ko04923,ko04930,ko04931,ko04932,ko04975,ko04977,ko04979,ko05231,ko05415
LIPID-N-0095	FFA(20:3)	二十碳三烯酸	FA	脂肪酰类	FFA	游离脂肪酸	20	3	305.248055	306.25588	[M-H]-	C20H34O2	2745.982469459	2543.996824135	2892.361813234	3123.425683543	2492.472166478	2158.203412075	1894.380278694	2117.500166591	2777.645355838	2109.534177589	2918.906474296	2961.958192206	C03242	HMDB0002925	LMFA01030157	5280581	1783-84-2	-	-	ko00591,ko01040,ko01100
LIPID-N-0073	FFA(16:0)	棕榈酸	FA	脂肪酰类	FFA	游离脂肪酸	16	0	255.232405	256.24023	[M-H]-	C16H32O2	19877.084899567	12194.847161565	13791.763858469	36693.539548782	32592.532199547	35546.879728302	24829.256079964	20390.742344954	23658.615345808	17392.89403563	29275.168178782	28758.547563863	C00249	HMDB0000220	LMFA01010001	985	57-10-3	-	-	ko00061,ko00062,ko00071,ko01040,ko01100,ko01212
LIPID-N-0075	FFA(18:0)	硬脂酸	FA	脂肪酰类	FFA	游离脂肪酸	18	0	283.263705	284.27153	[M-H]-	C18H36O2	11263.681443088	7526.963080583	8040.542492387	25685.477684148	12570.729187454	14388.02274717	17012.63842516	15979.283664555	21840.356628563	9385.274504374	17134.58372817	13862.653167012	C01530	HMDB0000827	LMFA01010018	5281	57-11-4	-	-	ko00061,ko01040,ko01100,ko04745
LIPID-N-0098	FFA(20:4)	花生四烯酸	FA	脂肪酰类	FFA	游离脂肪酸	20	4	303.232405	304.24023	[M-H]-	C20H32O2	215.335086412	196.926359666	205.201344858	306.525299889	300.722185303	211.588569811	148.285834922	254.884279312	238.563895481	228.174104923	241.089620296	241.089620296	C00219	HMDB0001043	LMFA01030173	5497181	28874-58-0	-	-	ko00590,ko00591,ko01040,ko01100,ko04216,ko04217,ko04270,ko04611,ko04664,ko04666,ko04723,ko04726,ko04730,ko04745,ko04750,ko04912,ko04913,ko04921,ko04923,ko04925,ko05140,ko05146
LIPID-N-0099	FFA(22:4)	二十二碳四烯酸	FA	脂肪酰类	FFA	游离脂肪酸	22	4	331.263705	332.27153	[M-H]-	C22H36O2	1884.642123811	1172.805875347	1435.013486488	4403.224745854	3521.971539588	3830.462547163	2657.650002633	2891.956246039	2951.660548868	2040.651428933	2763.92028982	2970.568535788	C16527	HMDB0034295	LMFA01030177	5282938	496-86-6	-	-	ko01040,ko04216
LIPID-N-0101	FFA(20:5)	二十碳五烯酸	FA	脂肪酰类	FFA	游离脂肪酸	20	5	301.216755	302.22458	[M-H]-	C20H30O2	98.649236168	95.837495038	80.824203179	102.473421423	113.786772817	86.48682791	57.934930853	110.531548048	109.761792287	83.520332745	80.721971081	86.533952999	C06428	HMDB0001999	LMFA01030180	5282846	10417-94-4	-	-	ko01040
LIPID-N-0102	FFA(22:5)	二十二碳五烯酸	FA	脂肪酰类	FFA	游离脂肪酸	22	5	329.248055	330.25588	[M-H]-	C22H34O2	1038.025544755	671.008336641	731.466018405	2550.64848083	1701.383174509	1459.961131698	1324.226990931	1313.634362608	1859.230359149	1248.499819389	1661.796311325	1670.406654907	C00162	HMDB0004708	LMFA01030182	5497182	24880-45-3	-	-	ko00062,ko00071,ko00561,ko04148,ko04152,ko04714,ko04911,ko04920,ko04923,ko04930,ko04931,ko04932,ko04975,ko04977,ko04979,ko05231,ko05415
LIPID-N-0103	FFA(24:5)	二十四碳五烯酸	FA	脂肪酰类	FFA	游离脂肪酸	24	5	357.279355	358.28718	[M-H]-	C24H38O2	222.696969708	189.63279079	181.470577085	675.698106325	807.344245229	526.326567406	542.565225451	622.505836012	568.409281487	406.838734249	447.737866264	359.481844548	C00162	HMDB0006322	LMFA01030820	14505435	-	-	-	ko00062,ko00071,ko00561,ko04148,ko04152,ko04714,ko04911,ko04920,ko04923,ko04930,ko04931,ko04932,ko04975,ko04977,ko04979,ko05231,ko05415
LIPID-N-0092	FFA(22:2)	二十二碳二烯酸	FA	脂肪酰类	FFA	游离脂肪酸	22	2	335.295005	336.30283	[M-H]-	C22H40O2	505.761382445	287.07487098	1105.574592703	1968.921634325	549.427560176	507.812567547	1112.718513213	1313.634362608	1355.22212926	723.268860888	1016.020542675	770.625750589	C14813	HMDB0004693	LMFA01030131	11954058	219535-29-2	-	-	ko00590,ko01100
LIPID-N-0083	FFA(17:1)	十七烯酸	FA	脂肪酰类	FFA	游离脂肪酸	17	1	267.232405	268.24023	[M-H]-	C17H32O2	672.876133267	486.626915442	475.732097466	993.410460955	881.034726672	918.294392981	683.264343238	816.610017949	864.654118833	647.497837366	912.696419691	843.813671035	C16536	HMDB0030997	LMFA01030059	192796	-	-	-	-
LIPID-N-0086	FFA(20:1)	二十烯酸	FA	脂肪酰类	FFA	游离脂肪酸	20	1	309.279355	310.28718	[M-H]-	C20H38O2	2098.136739399	1557.906312028	2227.900315599	4456.922608608	2850.08773819	3142.090261698	3549.664017358	3391.921563151	4468.87297169	2471.168608033	3203.047812502	3280.54090474	C16526	HMDB0002231	LMFA01030082	5282768	5561-99-9	-	-	ko01040
LIPID-N-0096	FFA(22:3)	二十二碳三烯酸	FA	脂肪酰类	FFA	游离脂肪酸	22	3	333.279355	334.28718	[M-H]-	C22H38O2	158.280490867	114.363159984	124.516734431	414.368507587	381.456609826	415.771539679	377.036851585	314.684052535	441.287205726	167.901699849	204.926177251	143.792737819	C00162	HMDB0002823	LMFA01030161	5312557	28845-86-5	-	-	ko00062,ko00071,ko00561,ko04148,ko04152,ko04714,ko04911,ko04920,ko04923,ko04930,ko04931,ko04932,ko04975,ko04977,ko04979,ko05231,ko05415
LIPID-N-0104	FFA(22:6)	二十二碳六烯酸	FA	脂肪酰类	FFA	游离脂肪酸	22	6	327.232405	328.24023	[M-H]-	C22H32O2	198.770848996	207.137356094	180.074649569	407.208792554	419.927375874	330.60714033	319.56172177	421.539385016	414.406766798	312.124954847	284.141338206	297.056853579	C06429	HMDB0002183	LMFA01030185	445580	6217-54-5	-	-	ko01040
LIPID-N-0091	FFA(20:2)	二十碳二烯酸	FA	脂肪酰类	FFA	游离脂肪酸	20	2	307.263705	308.27153	[M-H]-	C20H36O2	2974.200851639	2310.602620086	2964.950044068	3964.692200027	3034.313941799	3544.10854434	2611.669898781	2097.893683567	3315.254134387	2858.634069222	2832.803038476	3022.23059728	C16525	HMDB0005060	LMFA01030130	6439848	5598-38-9	-	-	ko01040
LIPID-N-0071	FFA(14:0)	肉豆蔻酸	FA	脂肪酰类	FFA	游离脂肪酸	14	0	227.201105	228.20893	[M-H]-	C14H28O2	463.062459327	404.938944025	317.154731644	605.890884745	572.184914739	532.145253075	390.83088274	539.17828316	660.8107903	476.152000084	626.833012769	637.165425068	C06424	HMDB0000806	LMFA01010014	11005	544-63-8	-	-	ko00061,ko01100
LIPID-N-0067	FFA(10:0)	十烷酸	FA	脂肪酰类	FFA	游离脂肪酸	10	0	171.138505	172.14633	[M-H]-	C10H20O2	1869.918357219	997.76022231	1345.674125462	2837.037082186	2860.924573696	2972.819405849	2694.434085715	2460.613619511	3651.25962098	2014.820398187	2944.737505042	2901.685787132	C01571	HMDB0000511	LMFA01010010	2969	334-48-5	-	-	ko00061,ko01100
LIPID-N-0090	FFA(18:2)	亚油酸	FA	脂肪酰类	FFA	游离脂肪酸	18	2	279.232405	280.24023	[M-H]-	C18H32O2	1921.451540291	1353.686383485	1083.239752447	1906.274127778	1863.935707105	1914.876556792	1397.795157094	1313.634362608	1413.949014243	1601.523906251	2238.689331319	2040.651428933	C01595	HMDB0000673	LMFA01030110	5280450	60-33-3	-	-	ko00591,ko01040,ko01100
LIPID-P-0317	Hex2Cer(d18:1/16:0)	糖鞘脂_Hex2Cer(d18:1/16:0)	SP	鞘脂类	Hex2Cer	糖鞘脂	34	1	862.6	861.617744	[M+H]+	C46H87NO13	6080.915602608	5963.221913454	4712.651294149	2416.403823944	2947.619257748	3258.463975094	2059.90865256	2803.727072431	3225.652671295	2496.999638779	4546.261411293	4391.275226817	C01290	HMDB0004868	LMSP0501AB03	53477895	-	-	-	ko00600,ko01100
LIPID-P-0318	Hex2Cer(d18:1/18:0)	糖鞘脂_Hex2Cer(d18:1/18:0)	SP	鞘脂类	Hex2Cer	糖鞘脂	36	1	890.7	889.649044	[M+H]+	C48H91NO13	275.334435275	309.247320365	214.414466464	186.152590882	209.584398694	234.863312491	137.940311555	205.868071752	246.404023502	167.385079234	282.419269489	260.032376176	C01290	HMDB0004869	LMSP0501AB04	10260120	-	-	-	ko00600,ko01100
LIPID-P-0319	Hex2Cer(d18:1/20:0)	糖鞘脂_Hex2Cer(d18:1/20:0)	SP	鞘脂类	Hex2Cer	糖鞘脂	38	1	918.7	917.680344	[M+H]+	C50H95NO13	164.906185833	157.541087733	108.547323647	69.986214456	77.808478936	90.983085019	54.07260213	83.131488022	73.249196077	76.804264751	121.578051378	122.783499479	C01290	HMDB0004870	LMSP0501AB05	53481000	-	-	-	ko00600,ko01100
LIPID-P-0323	Hex2Cer(d18:2/16:0)	糖鞘脂_Hex2Cer(d18:2/16:0)	SP	鞘脂类	Hex2Cer	糖鞘脂	34	2	860.6	859.602094	[M+H]+	C46H85NO13	225.273628862	232.227233029	174.211754002	79.114851125	74.990901704	105.159519196	54.440442961	98.22847995	83.105357017	117.961707073	198.037902386	187.705490087	C01290	-	-	-	-	-	-	ko00600,ko01100
LIPID-P-0325	Hex3Cer(d18:1/16:0)	糖鞘脂_Hex3Cer(d18:1/16:0)	SP	鞘脂类	Hex3Cer	糖鞘脂	34	1	1024.7	1023.670569	[M+H]+	C52H97NO18	198.770848996	147.038348551	195.429852246	135.855592768	115.954139919	157.42189594	137.940311555	136.461121847	149.186436047	120.889223891	182.539283938	171.001423538	C04737	HMDB0004879	LMSP0502AA01	20057315	-	-	-	ko00600,ko05131
LIPID-P-2174	HexCer(t24:1/14:1(2OH))	糖鞘脂_HexCer(t24:1/14:1(2OH))	SP	鞘脂类	HexCer-AP	糖鞘脂	38	2	606.5455709	785.6016979	[M-H2O+H]+	C44H83NO10	70.526841977	57.765065502	39.644341456	58.172684651	94.713942326	136.474627528	78.350096963	85.092136324	96.097569166	66.988473068	121.233637634	108.834742876	-	-	-	-	-	-	-	-
LIPID-P-2162	HexCer(t19:1/26:1(2OH))	糖鞘脂_HexCer(t19:1/26:1(2OH))	SP	鞘脂类	HexCer-AP	糖鞘脂	45	2	704.6551213	883.7112483	[M-H2O+H]+	C51H97NO10	1693.233158111	2112.217546644	1630.443338734	3454.562503861	3446.113691043	3872.070827547	2758.806231107	3450.741012223	3561.658157889	2152.585895499	3444.137432798	3409.69605847	-	-	-	-	-	-	-	-
LIPID-P-2159	HexCer(t18:1/20:0(2OH))	糖鞘脂_HexCer(t18:1/20:0(2OH))	SP	鞘脂类	HexCer-AP	糖鞘脂	38	1	608.5612209	787.6173479	[M-H2O+H]+	C44H85NO10	281.223941912	322.084001588	215.531208476	255.959812462	348.946103307	660.156337811	402.785709742	474.476889181	486.087937272	294.473750504	525.230958502	440.849591398	-	-	-	-	-	-	-	-
LIPID-P-2168	HexCer(t22:1/16:1(2OH))	糖鞘脂_HexCer(t22:1/16:1(2OH))	SP	鞘脂类	HexCer-AP	糖鞘脂	38	2	606.5455709	785.6016979	[M-H2O+H]+	C44H83NO10	639.011470105	632.498292973	521.518519992	676.593070704	838.771068197	1508.626502755	949.029343501	1033.261655364	1227.540044354	687.105417843	1064.238466735	1164.118452286	-	-	-	-	-	-	-	-
LIPID-P-2150	HexCer(t17:2/40:1(2OH))	糖鞘脂_HexCer(t17:2/40:1(2OH))	SP	鞘脂类	HexCer-AP	糖鞘脂	57	3	870.827272	1049.883399	[M-H2O+H]+	C63H119NO10	62.723245683	114.596554188	94.141351682	108.64867564	122.672977933	207.991564125	111.823612568	102.737971046	139.778282423	87.13667705	138.454324798	148.786737097	-	-	-	-	-	-	-	-
LIPID-P-2124	HexCer(t14:0/24:2(2OH))	糖鞘脂_HexCer(t14:0/24:2(2OH))	SP	鞘脂类	HexCer-AP	糖鞘脂	38	2	606.5455709	785.6016979	[M-H2O+H]+	C44H83NO10	571.28214378	731.690829694	543.853360249	529.818912509	879.951043122	1237.793133396	803.732215329	1017.576468945	1140.17861784	666.440593246	936.805381721	1140.009490256	-	-	-	-	-	-	-	-
LIPID-P-2128	HexCer(t14:1/24:0(2OH))	糖鞘脂_HexCer(t14:1/24:0(2OH))	SP	鞘脂类	HexCer-AP	糖鞘脂	38	1	608.5612209	787.6173479	[M-H2O+H]+	C44H85NO10	159.016679197	207.720841604	156.343881796	172.549132317	247.079849547	325.846397509	283.237439727	227.435203078	340.485559748	199.759971102	320.30478125	366.800636593	-	-	-	-	-	-	-	-
LIPID-P-2149	HexCer(t17:2/34:2(2OH))	糖鞘脂_HexCer(t17:2/34:2(2OH))	SP	鞘脂类	HexCer-AP	糖鞘脂	51	4	784.7177216	963.7738486	[M-H2O+H]+	C57H105NO10	30.478196846	52.046907503	30.263708548	49.402033734	53.100493981	72.786468015	80.924982779	64.113199488	85.121389937	38.746546119	64.405369993	56.65606077	-	-	-	-	-	-	-	-
LIPID-P-2133	HexCer(t15:0/16:2(2OH))	糖鞘脂_HexCer(t15:0/16:2(2OH))	SP	鞘脂类	HexCer-AP	糖鞘脂	31	2	508.4360204	687.4921474	[M-H2O+H]+	C37H69NO10	63.606671679	65.70046844	46.568141935	57.098727395	69.355747241	75.325530853	53.520840883	61.368291865	68.545119265	37.713304889	66.988473068	64.06095625	-	-	-	-	-	-	-	-
LIPID-P-2134	HexCer(t16:0/22:2(2OH))	糖鞘脂_HexCer(t16:0/22:2(2OH))	SP	鞘脂类	HexCer-AP	糖鞘脂	38	2	606.5455709	785.6016979	[M-H2O+H]+	C44H83NO10	64.342860008	56.364700278	47.796558149	52.265919748	75.424375125	164.615907313	82.212425687	86.072460475	86.017404568	65.438611223	112.278880309	100.913226781	-	-	-	-	-	-	-	-
LIPID-P-2141	HexCer(t17:1/16:0(2OH))	糖鞘脂_HexCer(t17:1/16:0(2OH))	SP	鞘脂类	HexCer-AP	糖鞘脂	33	1	538.4829706	717.5390976	[M-H2O+H]+	C39H75NO10	43.435111447	44.811687177	37.634205832	37.0515253	64.154066198	52.685553883	62.532941238	49.40833722	75.713236312	179.095146505	268.642719758	311.694437668	-	-	-	-	-	-	-	-
LIPID-P-2146	HexCer(t17:2/24:2(2OH))	糖鞘脂_HexCer(t17:2/24:2(2OH))	SP	鞘脂类	HexCer-AP	糖鞘脂	41	4	644.5612209	823.6173479	[M-H2O+H]+	C47H85NO10	282.696318572	297.577610163	228.93211263	239.850453636	264.418786357	336.425826	144.745366925	239.199092893	246.404023502	211.814452117	363.35649916	347.857880713	-	-	-	-	-	-	-	-
LIPID-P-2132	HexCer(t14:2/30:2(2OH))	糖鞘脂_HexCer(t14:2/30:2(2OH))	SP	鞘脂类	HexCer-AP	糖鞘脂	44	4	686.6081711	865.6642981	[M-H2O+H]+	C50H91NO10	60.514680694	53.330575625	42.547870689	55.487791513	64.370802908	94.580090706	95.086854765	101.561582064	170.690787189	883.421251513	1587.74735652	1567.082531923	-	-	-	-	-	-	-	-
LIPID-P-0285	HexCer(d16:1/18:0)	糖鞘脂_HexCer(d16:1/18:0)	SP	鞘脂类	HexCer-NS	糖鞘脂	34	1	700.6	699.564919	[M+H]+	C40H77NO8	239.997395454	243.896943231	175.328496015	583.516775264	611.197522562	744.791765736	452.444221902	592.115787325	645.130534259	315.138575101	518.342683636	483.901309308	C01190	-	LMSP0501AA49	70699230	-	-	-	ko00600,ko01100
LIPID-P-0306	HexCer(d18:1/24:1)	糖鞘脂_HexCer(d18:1/24:1)	SP	鞘脂类	HexCer-NS	糖鞘脂	42	2	810.682325	809.674469	[M+H]+	C48H91NO8	31508.860507462	37109.678443805	30040.360145167	44211.240334386	46598.392677632	55859.382430189	35864.481004392	46271.299936627	48160.786411702	26003.237617624	48217.924059171	41846.269808495	C01190	HMDB0004975	LMSP0501AA08	20057357	-	-	-	ko00600,ko01100
LIPID-P-0305	HexCer(d18:1/22:1)	糖鞘脂_HexCer(d18:1/22:1)	SP	鞘脂类	HexCer-NS	糖鞘脂	40	2	782.651025	781.643169	[M+H]+	C46H87NO8	608.091560261	783.037554585	518.168293954	930.762954408	949.306790363	1256.836104679	888.335606416	1109.726939158	996.816276893	640.6095625	1140.009490256	1133.121215391	C01190	-	-	-	-	-	-	ko00600,ko01100
LIPID-P-0304	HexCer(d18:1/20:1)	糖鞘脂_HexCer(d18:1/20:1)	SP	鞘脂类	HexCer-NS	糖鞘脂	38	2	754.619725	753.611869	[M+H]+	C44H83NO8	44.760250441	77.603572846	33.502260385	103.815867992	153.232854061	181.542992898	140.331276956	105.482878669	184.131006653	80.076195313	131.049429318	102.635295497	C01190	-	-	-	-	-	-	ko00600,ko01100
LIPID-P-2262	HexCer(d20:1/24:0)	糖鞘脂_HexCer(d20:1/24:0)	SP	鞘脂类	HexCer-NS	糖鞘脂	44	1	660.6658361	839.7214191	[M-H2O+H]+	C50H97NO8	54.036223394	50.879936483	44.781354715	90.570395179	76.291321965	66.015633781	47.26754676	75.681024473	60.032980271	69.743783014	104.873984829	102.635295497	C01190	-	-	-	-	-	-	ko00600,ko01100
LIPID-P-0296	HexCer(d18:1/20:0)	糖鞘脂_HexCer(d18:1/20:0)	SP	鞘脂类	HexCer-NS	糖鞘脂	38	1	756.635325	755.627519	[M+H]+	C44H85NO8	32.833999501	37.109678444	24.679998484	38.662461183	43.997552156	54.589851011	35.128799343	47.055559258	48.832797385	35.819029301	58.550336358	49.595579032	C01190	HMDB0004973	LMSP0501AA06	20057356	-	-	-	ko00600,ko01100
LIPID-P-2242	HexCer(d18:2/26:0)	糖鞘脂_HexCer(d18:2/26:0)	SP	鞘脂类	HexCer-NS	糖鞘脂	44	2	658.650186	837.705769	[M-H2O+H]+	C50H95NO8	331.284748326	378.09861056	257.967404964	288.178530115	268.753520559	363.932340075	198.63404864	260.766224219	313.60512082	180.817215222	325.470987399	311.694437668	C01190	-	-	-	-	-	-	ko00600,ko01100
LIPID-P-2231	HexCer(d18:1/26:2)	糖鞘脂_HexCer(d18:1/26:2)	SP	鞘脂类	HexCer-NS	糖鞘脂	44	3	656.634536	835.690119	[M-H2O+H]+	C50H93NO8	117.937370404	98.025565701	91.796193455	105.784789626	118.33824373	142.399107483	72.280723255	115.482185011	105.057715475	94.369365659	142.070669103	120.372603276	C01190	-	-	-	-	-	-	ko00600,ko01100
LIPID-P-2230	HexCer(d18:1/25:1)	糖鞘脂_HexCer(d18:1/25:1)	SP	鞘脂类	HexCer-NS	糖鞘脂	43	2	644.634536	823.690119	[M-H2O+H]+	C49H93NO8	110.428249442	116.697102025	102.070219973	152.501930222	180.758416247	228.515655396	142.906162771	201.946775147	210.11543095	144.998185921	235.923414147	180.817215222	C01190	-	-	-	-	-	-	ko00600,ko01100
LIPID-P-2191	HexCer(d16:1/16:0)	糖鞘脂_HexCer(d16:1/16:0)	SP	鞘脂类	HexCer-NS	糖鞘脂	32	1	492.4780353	671.5336183	[M-H2O+H]+	C38H73NO8	21.938412222	23.106026201	16.974478595	17.111718931	29.909665998	52.050788174	27.588062311	38.036577067	62.945027822	24.10896203	24.453375773	28.586340692	C01190	-	-	-	-	-	-	ko00600,ko01100
LIPID-P-2241	HexCer(d18:2/25:0)	糖鞘脂_HexCer(d18:2/25:0)	SP	鞘脂类	HexCer-NS	糖鞘脂	43	2	644.634536	823.690119	[M-H2O+H]+	C49H93NO8	93.495917861	76.553298928	52.821897207	73.208086222	95.580889167	106.852227755	56.095726699	79.014126587	71.905174131	61.650060047	64.233163122	59.239163844	C01190	-	-	-	-	-	-	ko00600,ko01100
LIPID-N-0965	LNAPE(18:2/N-18:2)	N-酰基-溶血磷脂酰乙醇胺_LNAPE18:2/N-18:2)	GP	甘油磷脂类	LNAPE	N-酰基-溶血磷脂酰乙醇胺	36	4	738.507381	739.515206	[M-H]-	C41H74NO8P	16.711475082	15.520714569	16.360270488	27.117420691	30.884981193	23.697919819	22.714171303	28.91956246	26.880438927	22.559100185	23.0757208	27.208685719	-	-	-	-	-	-	-	-
LIPID-N-0960	LNAPE(18:1/N-17:0)	N-酰基-溶血磷脂酰乙醇胺_LNAPE18:1/N-17:0)	GP	甘油磷脂类	LNAPE	N-酰基-溶血磷脂酰乙醇胺	35	1	730.538681	731.546506	[M-H]-	C40H78NO8P	165.642374163	149.955776102	123.958363424	141.40437192	172.305684552	137.532570377	122.307076246	120.579870598	140.002286081	173.928940356	140.348600387	146.375840894	-	-	-	-	-	-	-	-
LIPID-N-0976	LNAPE(20:4/N-22:4)	N-酰基-溶血磷脂酰乙醇胺_LNAPE20:4/N-22:4)	GP	甘油磷脂类	LNAPE	N-酰基-溶血磷脂酰乙醇胺	42	8	814.538681	815.546506	[M-H]-	C47H78NO8P	5.050251941	4.376141326	4.265954489	7.499801498	7.997584604	5.543620529	5.480828379	6.068206496	7.705725826	8.179826403	6.139174974	5.441737144	-	-	-	-	-	-	-	-
LIPID-N-0975	LNAPE(22:6/N-18:2)	N-酰基-溶血磷脂酰乙醇胺_LNAPE22:6/N-18:2)	GP	甘油磷脂类	LNAPE	N-酰基-溶血磷脂酰乙醇胺	40	8	786.507381	787.515206	[M-H]-	C45H74NO8P	1.33986276	2.269758634	1.172579113	3.454562504	4.594818255	2.359212553	2.648453982	2.578252518	4.054466205	1.902885932	1.97176868	2.772530633	-	-	-	-	-	-	-	-
LIPID-N-0972	LNAPE(22:5/N-20:2)	N-酰基-溶血磷脂酰乙醇胺_LNAPE22:5/N-20:2)	GP	甘油磷脂类	LNAPE	N-酰基-溶血磷脂酰乙醇胺	42	7	816.554331	817.562156	[M-H]-	C47H80NO8P	170.79569247	140.62000794	125.075105437	187.94251964	248.163533097	199.951198472	164.608771789	199.986126845	188.163072492	141.209634745	176.512043431	179.095146505	-	-	-	-	-	-	-	-
LIPID-N-0970	LNAPE(22:4/N-18:2)	N-酰基-溶血磷脂酰乙醇胺_LNAPE22:4/N-18:2)	GP	甘油磷脂类	LNAPE	N-酰基-溶血磷脂酰乙醇胺	40	6	790.538681	791.546506	[M-H]-	C45H78NO8P	6.257600802	6.009900754	4.617728223	16.467344578	16.25525326	13.541668468	11.127185132	14.802894683	14.448235924	7.267129983	9.385274504	9.643584812	-	-	-	-	-	-	-	-
LIPID-N-0957	LNAPE(16:0/N-16:0)	N-酰基-溶血磷脂酰乙醇胺_LNAPE16:0/N-16:0)	GP	甘油磷脂类	LNAPE	N-酰基-溶血磷脂酰乙醇胺	32	0	690.507381	691.515206	[M-H]-	C37H74NO8P	277.543000264	306.913378325	155.78551079	285.493636977	328.356115845	268.71748366	246.453356646	320.565997442	408.806675355	169.623768565	184.261352655	273.808925907	-	-	-	-	-	-	-	-
LIPID-N-0958	LNAPE(16:1/N-16:0)	N-酰基-溶血磷脂酰乙醇胺_LNAPE16:1/N-16:0)	GP	甘油磷脂类	LNAPE	N-酰基-溶血磷脂酰乙醇胺	32	1	688.491731	689.499556	[M-H]-	C37H72NO8P	432.142549483	373.430726479	317.154731644	366.935395488	434.557103808	361.816454377	333.815553964	324.487294047	367.365998675	334.94236534	366.800636593	376.272014533	-	-	-	-	-	-	-	-
LIPID-N-0959	LNAPE(16:0/N-18:1)	N-酰基-溶血磷脂酰乙醇胺_LNAPE16:0/N-18:1)	GP	甘油磷脂类	LNAPE	N-酰基-溶血磷脂酰乙醇胺	34	1	716.523031	717.530856	[M-H]-	C39H76NO8P	710.421738077	595.155220325	575.122136608	930.762954408	1170.378234694	832.601022208	911.325658342	822.491962857	903.854758936	757.710235216	799.900918767	818.843674648	-	-	-	-	-	-	-	-
LIPID-N-0968	LNAPE(20:4/N-18:2)	N-酰基-溶血磷脂酰乙醇胺_LNAPE20:4/N-18:2)	GP	甘油磷脂类	LNAPE	N-酰基-溶血磷脂酰乙醇胺	38	6	762.507381	763.515206	[M-H]-	C43H74NO8P	21.496699225	22.405843589	16.471944689	31.771235463	34.136031845	27.82389693	28.599624596	28.625465215	33.040539515	27.208685719	27.122582283	26.261547925	-	-	-	-	-	-	-	-
LIPID-N-0963	LNAPE(22:1/N-18:1)	N-酰基-溶血磷脂酰乙醇胺_LNAPE22:1/N-18:1)	GP	甘油磷脂类	LNAPE	N-酰基-溶血磷脂酰乙醇胺	40	2	798.601281	799.609106	[M-H]-	C45H86NO8P	33.054856	28.532441445	27.136830912	46.806637034	55.592966148	38.297531136	37.795645366	43.036230238	48.272788241	42.621200731	36.680063659	43.740545397	-	-	-	-	-	-	-	-
LIPID-N-0964	LNAPE(18:1/N-18:2)	N-酰基-溶血磷脂酰乙醇胺_LNAPE18:1/N-18:2)	GP	甘油磷脂类	LNAPE	N-酰基-溶血磷脂酰乙醇胺	36	3	740.523031	741.530856	[M-H]-	C41H76NO8P	173.004257459	156.957602223	135.684154559	256.854776841	285.008773819	209.472684113	205.071263179	234.297472137	266.564352697	245.394792087	192.010661878	196.315833669	-	-	-	-	-	-	-	-
LIPID-N-0969	LNAPE(20:5/N-18:1)	N-酰基-溶血磷脂酰乙醇胺_LNAPE20:5/N-18:1)	GP	甘油磷脂类	LNAPE	N-酰基-溶血磷脂酰乙醇胺	38	6	762.507381	763.515206	[M-H]-	C43H74NO8P	12.883295768	12.369892815	11.614116933	16.646337454	20.806724172	15.022788457	18.300081333	16.371413325	18.592303591	15.756928755	15.929135627	17.220687164	-	-	-	-	-	-	-	-
LIPID-P-0353	LPC(0:0/16:0)	溶血磷脂酰胆碱_LPC(0:0/16:0)	GP	甘油磷脂类	LPC	溶血磷脂酰胆碱	16	0	496.340317	495.332491	[M+H]+	C24H50NO7P	174.476634118	122.531957126	118.37465336	191.522377157	172.305684552	132.242856132	98.397422243	150.969919285	144.482359235	164.457562416	163.596528058	165.318596774	C04230	-	LMGP01050074	-	-	-	-	ko00564,ko04148,ko05231
LIPID-P-0352	LPC(15:0/0:0)	溶血磷脂酰胆碱_LPC(15:0/0:0)	GP	甘油磷脂类	LPC	溶血磷脂酰胆碱	15	0	482.32181	481.316841	[M+H]+	C23H48NO7P	4.336149261	3.1449869	2.948198914	6.846477501	7.369048144	6.30533938	4.745146718	6.568171813	6.888112475	5.786150887	5.734488826	5.880864667	C04230	HMDB0010381	LMGP01050016	24779458	-	-	-	ko00564,ko04148,ko05231
LIPID-P-0354	LPC(16:0/0:0)	溶血磷脂酰胆碱_LPC(16:0/0:0)	GP	甘油磷脂类	LPC	溶血磷脂酰胆碱	16	0	496.340317	495.332491	[M+H]+	C24H50NO7P	381.34555474	289.992298531	294.819891388	552.19302199	567.850180537	490.885481962	425.775761668	522.512772589	526.408595663	443.432694473	464.958553428	452.043038055	C04230	HMDB0010382	LMGP01050018	460602	17364-16-8	-	-	ko00564,ko04148,ko05231
LIPID-P-0350	LPC(14:0)	溶血磷脂酰胆碱_LPC(14:0)	GP	甘油磷脂类	LPC	溶血磷脂酰胆碱	14	0	468.309017	467.301191	[M+H]+	C22H46NO7P	27.680681193	21.005478364	20.157193332	28.728356574	30.451507773	27.61230836	17.104598633	24.998265856	26.992440756	29.619581922	28.672444128	29.619581922	C04230	HMDB0010379	LMGP01050012	460604	20559-16-4	-	-	ko00564,ko04148,ko05231
LIPID-P-0351	LPC(0:0/15:0)	溶血磷脂酰胆碱_LPC(0:0/15:0)	GP	甘油磷脂类	LPC	溶血磷脂酰胆碱	15	0	482.32181	481.316841	[M+H]+	C23H48NO7P	4.225721012	3.069133783	3.098959086	6.944923583	7.054779915	6.347657094	4.699166614	6.381910224	6.529706623	5.708657795	5.837812949	5.898085354	C04230	-	-	-	-	-	-	ko00564,ko04148,ko05231
LIPID-P-0355	LPC(0:0/17:0)	溶血磷脂酰胆碱_LPC(0:0/17:0)	GP	甘油磷脂类	LPC	溶血磷脂酰胆碱	17	0	510.35565	509.348141	[M+H]+	C25H52NO7P	6.942255948	5.198855895	5.751221366	17.899287585	18.422620361	16.080731306	14.80559344	17.645834722	16.80027433	12.829411937	12.484998194	13.001618809	C04230	-	-	-	-	-	-	ko00564,ko04148,ko05231
LIPID-P-0382	LPC(22:2)	溶血磷脂酰胆碱_LPC(22:2)	GP	甘油磷脂类	LPC	溶血磷脂酰胆碱	22	2	576.402917	575.395091	[M+H]+	C30H58NO7P	0.39680551	0.309830806	0.317154732	0.888699629	0.855026321	0.70564788	0.505781142	0.632309078	0.710091595	0.412435458	0.37541098	0.463236485	C04230	HMDB0010400	LMGP01050135	52924059	-	-	-	ko00564,ko04148,ko05231
LIPID-P-0357	LPC(0:0/18:0)	溶血磷脂酰胆碱_LPC(0:0/18:0)	GP	甘油磷脂类	LPC	溶血磷脂酰胆碱	18	0	524.371617	523.363791	[M+H]+	C26H54NO7P	25.251259706	15.112274712	17.4211754	67.301321319	51.908442076	33.21940546	55.635925661	51.663082768	50.512824818	39.090959862	40.3825114	41.071338886	C04230	HMDB0011128	LMGP01050076	24779491	4421-58-3	-	-	ko00564,ko04148,ko05231
LIPID-P-0378	LPC(0:0/18:2)	溶血磷脂酰胆碱_LPC(0:0/18:2)	GP	甘油磷脂类	LPC	溶血磷脂酰胆碱	18	2	520.340317	519.332491	[M+H]+	C26H50NO7P	7.288264463	3.944362048	3.875094785	9.576118858	8.929552457	7.574870799	5.563592566	7.499479757	10.684974474	8.300371213	7.465167886	8.610343582	C04230	-	-	-	-	-	-	ko00564,ko04148,ko05231
LIPID-P-0379	LPC(18:2/0:0)	溶血磷脂酰胆碱_LPC(18:2/0:0)	GP	甘油磷脂类	LPC	溶血磷脂酰胆碱	18	2	520.340317	519.332491	[M+H]+	C26H50NO7P	10.012161283	6.826780468	7.984705392	8.824348779	8.680305241	7.458497086	6.915407619	6.94069499	9.150549418	9.47137794	9.385274504	10.332412298	C04230	HMDB0010386	LMGP01050034	11005824	22252-07-9	-	-	ko00564,ko04148,ko05231
LIPID-P-0381	LPC(20:2/0:0)	溶血磷脂酰胆碱_LPC(20:2/0:0)	GP	甘油磷脂类	LPC	溶血磷脂酰胆碱	20	2	548.371617	547.363791	[M+H]+	C28H54NO7P	11.042824944	8.63558555	10.776560424	15.035401571	13.871149448	12.272137049	9.379941186	12.352084305	14.896243239	12.915515373	11.710067272	14.981997833	C04230	HMDB0010392	LMGP01050132	52924053	-	-	-	ko00564,ko04148,ko05231
LIPID-P-0383	LPC(18:3)	溶血磷脂酰胆碱_LPC(18:3)	GP	甘油磷脂类	LPC	溶血磷脂酰胆碱	18	3	518.324667	517.316841	[M+H]+	C26H48NO7P	1.781575758	1.231154426	1.256334764	1.351396213	2.156530266	1.618652559	0.947190139	1.617534849	1.836829993	2.247299675	2.230078988	2.18702727	C04230	HMDB0010388	LMGP01050038	24779469	-	-	-	ko00564,ko04148,ko05231
LIPID-P-0384	LPC(20:3)	溶血磷脂酰胆碱_LPC(20:3)	GP	甘油磷脂类	LPC	溶血磷脂酰胆碱	20	3	546.355967	545.348141	[M+H]+	C28H52NO7P	13.545865265	7.176871775	7.202985983	16.467344578	16.90546339	13.753257038	10.391503471	13.920602947	17.360283474	14.981997833	13.690446295	16.531859677	C04230	HMDB0010393	LMGP01050133	53480467	1199257-41-4	-	-	ko00564,ko04148,ko05231
LIPID-P-0386	LPC(20:4)	溶血磷脂酰胆碱_LPC(20:4)	GP	甘油磷脂类	LPC	溶血磷脂酰胆碱	20	4	544.340317	543.332491	[M+H]+	C28H50NO7P	44.171299777	22.930980548	26.522622805	60.231102723	59.49422693	47.395839638	38.43936682	52.349309674	68.657121094	55.708922976	50.45661339	57.172681384	C04230	HMDB0010395	LMGP01050048	24779476	60701-99-7	-	-	ko00564,ko04148,ko05231
LIPID-P-0387	LPC(0:0/22:4)	溶血磷脂酰胆碱_LPC(0:0/22:4)	GP	甘油磷脂类	LPC	溶血磷脂酰胆碱	22	4	572.371617	571.363791	[M+H]+	C30H54NO7P	3.187695467	1.820474792	1.892877712	4.74331121	4.583981419	4.379883395	2.850766439	4.029132261	4.84967919	4.15879595	3.814382207	3.909095986	C04230	-	-	-	-	-	-	ko00564,ko04148,ko05231
LIPID-P-0388	LPC(22:4/0:0)	溶血磷脂酰胆碱_LPC(22:4/0:0)	GP	甘油磷脂类	LPC	溶血磷脂酰胆碱	22	4	572.371617	571.363791	[M+H]+	C30H54NO7P	1.369310293	1.219484716	1.150244273	2.5953967	2.730882548	2.158203412	1.738047926	2.578252518	3.001649014	2.014820398	1.997599711	2.118144521	C04230	HMDB0010401	LMGP01050124	52924039	-	-	-	ko00564,ko04148,ko05231
LIPID-P-0389	LPC(20:5)	溶血磷脂酰胆碱_LPC(20:5)	GP	甘油磷脂类	LPC	溶血磷脂酰胆碱	20	5	542.324667	541.316841	[M+H]+	C28H48NO7P	1.92145154	0.951081382	1.016235232	2.684893138	2.850087738	2.073567984	1.646087718	1.980254785	2.788845539	2.178416926	2.445337577	2.729478915	C04230	HMDB0010397	LMGP01050050	11757087	-	-	-	ko00564,ko04148,ko05231
LIPID-P-0391	LPC(22:5/0:0)	溶血磷脂酰胆碱_LPC(22:5/0:0)	GP	甘油磷脂类	LPC	溶血磷脂酰胆碱	22	5	570.363792	569.348141	[M+H]+	C30H52NO7P	13.91395943	9.044025407	9.54814421	21.837130853	22.648986208	16.292319875	13.150309702	18.626158873	21.616352971	18.253928394	16.617963113	18.94275588	C04230	HMDB0010402	LMGP01050142	53480475	-	-	-	ko00564,ko04148,ko05231
LIPID-P-0392	LPC(22:6)	溶血磷脂酰胆碱_LPC(22:6)	GP	甘油磷脂类	LPC	溶血磷脂酰胆碱	22	6	568.340317	567.332491	[M+H]+	C30H50NO7P	17.962995243	10.619436284	11.167420128	26.669938501	27.525562186	20.629885557	15.63323531	22.547455478	26.096426125	23.506237979	21.353652083	24.022858594	C04230	HMDB0010404	LMGP01050056	10415542	162440-05-3	-	-	ko00564,ko04148,ko05231
LIPID-P-1930	LPC(24:2)	溶血磷脂酰胆碱_LPC(24:2)	GP	甘油磷脂类	LPC	溶血磷脂酰胆碱	24	2	604.434216	603.426391	[M+H]+	C32H62NO7P	14.576528926	14.295394998	12.507510544	26.31195275	22.865722919	20.418296987	20.507126318	22.547455478	25.872422468	19.287169624	19.373273059	23.0757208	C04230	-	-	-	-	-	-	ko00564,ko04148,ko05231
LIPID-P-1929	LPC(16:2)	溶血磷脂酰胆碱_LPC(16:2)	GP	甘油磷脂类	LPC	溶血磷脂酰胆碱	16	2	492.309016	491.301191	[M+H]+	C24H46NO7P	109.692061112	85.188884478	82.080537943	186.152590882	212.401975926	170.328798698	114.030657552	171.55672646	201.603291956	240.228585938	190.288593162	238.506517221	C04230	-	-	-	-	-	-	ko00564,ko04148,ko05231
LIPID-P-1927	LPC(26:1)	溶血磷脂酰胆碱_LPC(26:1)	GP	甘油磷脂类	LPC	溶血磷脂酰胆碱	26	1	634.481166	633.473341	[M+H]+	C34H68NO7P	251.776408728	151.706232632	182.028948092	255.064848083	325.105065193	318.440797566	213.347681872	255.864603463	220.643602863	299.639956653	266.920651042	261.754444893	C04230	-	-	-	-	-	-	ko00564,ko04148,ko05231
LIPID-P-1926	LPC(28:0)	溶血磷脂酰胆碱_LPC(28:0)	GP	甘油磷脂类	LPC	溶血磷脂酰胆碱	28	0	664.528116	663.520291	[M+H]+	C36H74NO7P	42.183591287	46.912235014	45.004703117	53.608366316	52.883757271	73.632822294	45.612263021	55.192249713	59.920978442	55.450612668	56.742164205	79.990091877	C04230	-	-	-	-	-	-	ko00564,ko04148,ko05231
LIPID-P-0377	LPC(24:1)	溶血磷脂酰胆碱_LPC(24:1)	GP	甘油磷脂类	LPC	溶血磷脂酰胆碱	24	1	606.449867	605.442041	[M+H]+	C32H64NO7P	0.787721513	0.618494641	0.658877788	1.494590513	1.560504313	1.481119989	1.140306576	1.519502434	1.646426884	1.136565353	1.300161881	1.214058445	C04230	HMDB0010406	LMGP01050144	53480477	-	-	-	ko00564,ko04148,ko05231
LIPID-P-0356	LPC(17:0/0:0)	溶血磷脂酰胆碱_LPC(17:0/0:0)	GP	甘油磷脂类	LPC	溶血磷脂酰胆碱	17	0	510.35565	509.348141	[M+H]+	C25H52NO7P	7.582739795	5.572286622	5.918732668	18.615259088	19.939777332	16.8212913	15.63323531	18.430094043	17.808290789	13.001618809	13.001618809	12.57110163	C04230	HMDB0012108	LMGP01050024	24779463	50930-23-9	-	-	ko00564,ko04148,ko05231
LIPID-P-0376	LPC(22:1/0:0)	溶血磷脂酰胆碱_LPC(22:1/0:0)	GP	甘油磷脂类	LPC	溶血磷脂酰胆碱	22	1	578.418567	577.410741	[M+H]+	C30H60NO7P	0.362204658	0.281823501	0.261317631	0.597836205	1.076097766	0.559651767	0.526012388	0.789160942	0.693291321	0.427073042	0.524369924	0.696576796	C04230	HMDB0010399	LMGP01050134	53480471	-	-	-	ko00564,ko04148,ko05231
LIPID-P-0374	LPC(20:1/0:0)	溶血磷脂酰胆碱_LPC(20:1/0:0)	GP	甘油磷脂类	LPC	溶血磷脂酰胆碱	20	1	550.387267	549.379441	[M+H]+	C28H56NO7P	15.16547959	15.228971814	15.355202676	27.833392194	27.200457121	23.909508389	20.41516611	24.31203895	25.872422468	20.492617725	20.406514289	19.803790239	C04230	HMDB0010391	LMGP01050047	52924051	-	-	-	ko00564,ko04148,ko05231
LIPID-P-0358	LPC(18:0/0:0)	溶血磷脂酰胆碱_LPC(18:0/0:0)	GP	甘油磷脂类	LPC	溶血磷脂酰胆碱	18	0	524.371617	523.363791	[M+H]+	C26H54NO7P	267.972551979	228.726319968	220.556547534	510.129696166	520.168104308	457.031310792	435.891384515	498.004668809	504.00822989	377.99408325	384.882358115	372.8278771	C04230	HMDB0010384	LMGP01050026	497299	19420-57-6	-	-	ko00564,ko04148,ko05231
LIPID-P-0359	LPC(0:0/19:0)	溶血磷脂酰胆碱_LPC(0:0/19:0)	GP	甘油磷脂类	LPC	溶血磷脂酰胆碱	19	0	538.387627	537.379441	[M+H]+	C27H56NO7P	0.650054295	0.561313061	0.636542947	1.664633745	1.820588365	1.322428561	1.572519552	1.715567265	1.500824507	1.016020543	1.145175696	1.03324123	C04230	-	-	-	-	-	-	ko00564,ko04148,ko05231
LIPID-P-0360	LPC(19:0/0:0)	溶血磷脂酰胆碱_LPC(19:0/0:0)	GP	甘油磷脂类	LPC	溶血磷脂酰胆碱	19	0	538.387627	537.379441	[M+H]+	C27H56NO7P	0.4100569	0.304579436	0.319946587	1.154504049	1.045754626	0.844238394	1.057542389	1.146979257	0.981136021	0.746516789	0.601001982	0.639748528	C04230	-	LMGP01050041	24779472	-	-	-	ko00564,ko04148,ko05231
LIPID-P-0361	LPC(0:0/20:0)	溶血磷脂酰胆碱_LPC(0:0/20:0)	GP	甘油磷脂类	LPC	溶血磷脂酰胆碱	20	0	552.402917	551.395091	[M+H]+	C28H58NO7P	0.537417481	0.482542517	0.43832124	0.930762954	0.800842144	0.608317138	0.699817181	0.742105382	0.688811248	0.557950264	0.526091993	0.545034749	C04230	-	-	-	-	-	-	ko00564,ko04148,ko05231
LIPID-P-0362	LPC(20:0/0:0)	溶血磷脂酰胆碱_LPC(20:0/0:0)	GP	甘油磷脂类	LPC	溶血磷脂酰胆碱	20	0	552.402917	551.395091	[M+H]+	C28H58NO7P	1.038025545	0.828549424	0.86547506	2.255310236	2.14569343	1.851399986	1.802420071	2.078287201	2.027233102	1.532641158	1.627354937	1.558472188	C04230	HMDB0010390	LMGP01050045	24779473	108341-80-6	-	-	ko00564,ko04148,ko05231
LIPID-P-0363	LPC(22:0)	溶血磷脂酰胆碱_LPC(22:0)	GP	甘油磷脂类	LPC	溶血磷脂酰胆碱	22	0	580.434217	579.426391	[M+H]+	C30H62NO7P	0.394596945	0.341339023	0.316596361	0.77861901	0.763996903	0.759602966	0.651078271	0.889154005	0.648490589	0.662135421	0.706048174	0.656969215	C04230	HMDB0010398	LMGP01050053	24779479	-	-	-	ko00564,ko04148,ko05231
LIPID-P-0364	LPC(24:0)	溶血磷脂酰胆碱_LPC(24:0)	GP	甘油磷脂类	LPC	溶血磷脂酰胆碱	24	0	608.465517	607.457691	[M+H]+	C32H66NO7P	0.69643416	0.641834061	0.439437982	1.566187664	1.127030893	0.95426445	1.388599136	1.382257053	1.16481902	1.016020543	0.816260572	1.265720507	C04230	HMDB0010405	LMGP01050057	24779481	-	-	-	ko00564,ko04148,ko05231
LIPID-P-0365	LPC(26:0)	溶血磷脂酰胆碱_LPC(26:0)	GP	甘油磷脂类	LPC	溶血磷脂酰胆碱	26	0	636.496817	635.488991	[M+H]+	C34H70NO7P	1.950899073	1.16697102	1.373592676	3.615656092	2.904271916	3.586426258	2.98870675	3.029201627	3.550457975	2.298961736	2.100923834	2.479778952	C04230	HMDB0029205	-	131750810	-	-	-	ko00564,ko04148,ko05231
LIPID-P-0367	LPC(15:1)	溶血磷脂酰胆碱_LPC(15:1)	GP	甘油磷脂类	LPC	溶血磷脂酰胆碱	15	1	480.30682	479.301191	[M+H]+	C23H46NO7P	0.190672777	0.301078523	0.187054287	0.374095111	0.441059205	0.317382855	0.203232059	0.292136597	0.332645432	0.309972369	0.431378213	0.304806163	C04230	-	LMGP01050125	52924041	-	-	-	ko00564,ko04148,ko05231
LIPID-P-0368	LPC(16:1)	溶血磷脂酰胆碱_LPC(16:1)	GP	甘油磷脂类	LPC	溶血磷脂酰胆碱	16	1	494.324667	493.316841	[M+H]+	C24H48NO7P	100.121612827	74.102659786	67.562891776	75.087511418	77.808478936	79.345713679	44.784621152	72.740052019	75.377230826	96.435848118	93.852745044	98.157916835	C04230	HMDB0010383	LMGP01050021	24779461	76790-27-7	-	-	ko00564,ko04148,ko05231
LIPID-P-0369	LPC(17:1)	溶血磷脂酰胆碱_LPC(17:1)	GP	甘油磷脂类	LPC	溶血磷脂酰胆碱	17	1	508.33932	507.332491	[M+H]+	C25H50NO7P	3.820817431	2.888253275	4.896913726	11.097558303	11.378677282	9.521485642	7.52234499	9.156227572	6.921713024	7.611543726	9.126964197	9.126964197	C04230	-	LMGP01050002	42607442	-	-	-	ko00564,ko04148,ko05231
LIPID-P-0370	LPC(0:0/18:1)	溶血磷脂酰胆碱_LPC(0:0/18:1)	GP	甘油磷脂类	LPC	溶血磷脂酰胆碱	18	1	522.355967	521.348141	[M+H]+	C26H52NO7P	198.770848996	116.697102025	111.674201283	139.614443161	150.632013539	124.837256189	88.189839188	119.599546446	148.96243239	139.487566028	154.125150118	152.403081401	C04230	-	LMGP01050079	24779492	-	-	-	ko00564,ko04148,ko05231
LIPID-P-0371	LPC(18:1/0:0)	溶血磷脂酰胆碱_LPC(18:1/0:0)	GP	甘油磷脂类	LPC	溶血磷脂酰胆碱	18	1	522.355967	521.348141	[M+H]+	C26H52NO7P	190.67277737	144.70440651	151.318542739	265.804420634	281.757723167	242.268912434	192.1968341	252.92363101	254.244151522	210.953417759	219.563761341	216.119623908	C04230	HMDB0010385	LMGP01050029	53480465	-	-	-	ko00564,ko04148,ko05231
LIPID-P-0372	LPC(19:1)	溶血磷脂酰胆碱_LPC(19:1)	GP	甘油磷脂类	LPC	溶血磷脂酰胆碱	19	1	536.37085	535.363791	[M+H]+	C27H54NO7P	4.520196344	3.034124653	3.774588003	7.59824758	7.943400426	6.580404521	4.800322842	6.774039885	7.246518328	5.872254323	5.811981918	6.535250779	C04230	-	LMGP01050130	52924049	-	-	-	ko00564,ko04148,ko05231
LIPID-P-0373	LPC(0:0/20:1)	溶血磷脂酰胆碱_LPC(0:0/20:1)	GP	甘油磷脂类	LPC	溶血磷脂酰胆碱	20	1	550.387267	549.379441	[M+H]+	C28H56NO7P	5.35945104	3.448399365	3.51773734	6.855427145	5.266702056	4.337565681	3.871524744	4.372245714	4.860879373	5.037050995	5.183426836	4.787351032	C04230	-	-	-	-	-	-	ko00564,ko04148,ko05231
LIPID-P-0375	LPC(0:0/22:1)	溶血磷脂酰胆碱_LPC(0:0/22:1)	GP	甘油磷脂类	LPC	溶血磷脂酰胆碱	22	1	578.418567	577.410741	[M+H]+	C30H60NO7P	0.192145154	0.14820532	0.119491395	0.372305182	0.224322495	0.206298856	0.21702609	0.191163209	0.243043969	0.198037902	0.190288593	0.204926177	C04230	-	-	-	-	-	-	ko00564,ko04148,ko05231
LIPID-P-0400	LPC(O-18:1)	溶血磷脂酰胆碱_LPC(O-18:1)	GP	甘油磷脂类	LPC-O	溶血磷脂酰胆碱(醚键)	18	1	508.376725	507.368876	[M+H]+	C26H54NO6P	40.637595795	27.832258833	30.822079554	26.222456312	23.407564694	20.418296987	17.932240502	20.194677515	21.392349313	28.758547564	30.136202537	29.361271615	C04317	-	LMGP01060034	21672239	-	-	-	ko00565,ko01100
LIPID-P-0406	LPC(O-20:3)	溶血磷脂酰胆碱_LPC(O-20:3)	GP	甘油磷脂类	LPC-O	溶血磷脂酰胆碱(醚键)	20	3	532.376725	531.368876	[M+H]+	C28H54NO6P	0.846616579	0.653503771	0.642126657	0.96656153	1.322093932	1.195475419	1.057542389	1.16658574	1.187219386	1.007410199	1.110734322	1.102123978	C04317	-	-	-	-	-	-	ko00565,ko01100
LIPID-P-0401	LPC(O-20:1)	溶血磷脂酰胆碱_LPC(O-20:1)	GP	甘油磷脂类	LPC-O	溶血磷脂酰胆碱(醚键)	20	1	536.408025	535.400176	[M+H]+	C28H58NO6P	0.425516855	0.291742755	0.293703149	0.277438958	0.253581951	0.221110055	0.220704498	0.227435203	0.266564353	0.26864272	0.279836166	0.336664434	C04317	-	-	-	-	-	-	ko00565,ko01100
LIPID-P-0403	LPC(O-18:2)	溶血磷脂酰胆碱_LPC(O-18:2)	GP	甘油磷脂类	LPC-O	溶血磷脂酰胆碱(醚键)	18	2	506.361025	505.353226	[M+H]+	C26H52NO6P	0.41889116	0.325584915	0.337256088	0.203156914	0.139795178	0.184082056	0.118628668	0.213710665	0.135522213	0.372827877	0.318582713	0.332359262	C04317	HMDB0010408	LMGP01070012	24779513	-	-	-	ko00565,ko01100
LIPID-P-0402	LPC(O-22:1)	溶血磷脂酰胆碱_LPC(O-22:1)	GP	甘油磷脂类	LPC-O	溶血磷脂酰胆碱(醚键)	22	1	564.439325	563.431476	[M+H]+	C30H62NO6P	0.098649236	0.090440254	0.076496828	0.18794252	0.190728305	0.178792341	0.137940312	0.142147002	0.179202926	0.132599291	0.15412515	0.131738257	C04317	-	-	-	-	-	-	ko00565,ko01100
LIPID-P-0399	LPC(O-16:1)	溶血磷脂酰胆碱_LPC(O-16:1)	GP	甘油磷脂类	LPC-O	溶血磷脂酰胆碱(醚键)	16	1	480.345402	479.337576	[M+H]+	C24H50NO6P	13.545865265	10.38604208	10.385700719	14.050940754	13.654412738	11.108399915	10.391503471	12.25405189	12.208199346	13.17382568	12.657205066	14.120963474	C04317	-	LMGP01060028	24779503	-	-	-	ko00565,ko01100
LIPID-P-0398	LPC(O-14:1)	溶血磷脂酰胆碱_LPC(O-14:1)	GP	甘油磷脂类	LPC-O	溶血磷脂酰胆碱(醚键)	14	1	452.314102	451.306276	[M+H]+	C22H46NO6P	0.373247483	0.374597697	0.313246135	0.244325276	0.313184546	0.331136112	0.233578928	0.209789368	0.288964718	0.325470987	0.353885121	0.347857881	C04317	-	LMGP01070001	10813490	-	-	-	ko00565,ko01100
LIPID-P-0397	LPC(O-22:0)	溶血磷脂酰胆碱_LPC(O-22:0)	GP	甘油磷脂类	LPC-O	溶血磷脂酰胆碱(醚键)	22	0	566.454925	565.447126	[M+H]+	C30H64NO6P	4.01958828	3.232509726	3.316723778	6.390045668	5.472601931	4.422201109	4.579618344	4.715359167	4.782478093	4.572092442	4.675416565	4.632364847	C04317	-	-	-	-	-	-	ko00565,ko01100
LIPID-P-0396	LPC(O-20:0)	溶血磷脂酰胆碱_LPC(O-20:0)	GP	甘油磷脂类	LPC-O	溶血磷脂酰胆碱(醚键)	20	0	538.423625	537.415826	[M+H]+	C28H60NO6P	2.458869021	2.030529575	2.038054173	2.899684589	2.67669837	2.465006838	2.3909654	2.313564997	2.542441515	2.324792767	2.419506547	2.30757208	C04317	-	LMGP01060041	52924061	-	-	-	ko00565,ko01100
LIPID-P-0395	LPC(O-18:0)	溶血磷脂酰胆碱_LPC(O-18:0)	GP	甘油磷脂类	LPC-O	溶血磷脂酰胆碱(醚键)	18	0	510.392325	509.384526	[M+H]+	C26H56NO6P	12.588820436	9.80255657	10.162352317	6.927024295	6.870553711	6.368815951	5.388868171	6.234861602	6.328103331	7.887074721	8.067891936	7.671816132	C04317	HMDB0011149	LMGP01060014	2733532	74430-89-0	-	-	ko00565,ko01100
LIPID-P-0394	LPC(O-16:0)	溶血磷脂酰胆碱_LPC(O-16:0)	GP	甘油磷脂类	LPC-O	溶血磷脂酰胆碱(醚键)	16	0	482.361025	481.353226	[M+H]+	C24H52NO6P	166.378562493	121.948471616	127.866960469	72.760604032	70.656167502	62.736010949	49.014790706	65.779750546	62.945027822	108.490329133	106.768260417	106.768260417	C04317	-	LMGP01060010	162126	-	-	-	ko00565,ko01100
LIPID-P-0405	LPC(O-22:2)	溶血磷脂酰胆碱_LPC(O-22:2)	GP	甘油磷脂类	LPC-O	溶血磷脂酰胆碱(醚键)	22	2	562.423625	561.415826	[M+H]+	C30H60NO6P	0.064122004	0.040610592	0.059745698	0.104710832	0.100457465	0.077124034	0.059406294	0.069701047	0.093185522	0.04210458	0.066385749	0.057775405	C04317	-	-	-	-	-	-	ko00565,ko01100
LIPID-P-0393	LPC(O-14:0)	溶血磷脂酰胆碱_LPC(O-14:0)	GP	甘油磷脂类	LPC-O	溶血磷脂酰胆碱(醚键)	14	0	454.329725	453.321926	[M+H]+	C22H48NO6P	0.67876564	0.477874633	0.46065608	0.556667844	0.581938067	0.483479882	0.427614966	0.368601881	0.527528614	0.580337157	0.527814062	0.568282676	C04317	-	LMGP01060007	15298292	-	-	-	ko00565,ko01100
LIPID-P-0410	LPE(0:0/18:0)	溶血磷脂酰乙醇胺_LPE(0:0/18:0)	GP	甘油磷脂类	LPE	溶血磷脂酰乙醇胺	18	0	482.324664	481.316841	[M+H]+	C23H48NO7P	1126.368144309	1184.475585549	1066.488622254	1440.892650574	1560.504312925	1724.446843962	1121.914533984	1421.47001924	1456.023775238	1205.448101479	1119.344665659	1153.786039987	C04438	HMDB0011129	LMGP02050038	53480667	899443-67-5	-	-	ko00564
LIPID-P-0412	LPE(20:0)	溶血磷脂酰乙醇胺_LPE(20:0)	GP	甘油磷脂类	LPE	溶血磷脂酰乙醇胺	20	0	510.355965	509.348141	[M+H]+	C25H52NO7P	8.392546958	7.293568877	6.812126278	10.202593923	10.836835506	12.272137049	9.655821809	10.685533248	12.768208491	9.040860761	8.515629803	7.508219603	C04438	HMDB0011481	LMGP02050045	53480930	-	-	-	ko00564
LIPID-P-0427	LPE(22:2)	溶血磷脂酰乙醇胺_LPE(22:2)	GP	甘油磷脂类	LPE	溶血磷脂酰乙醇胺	22	2	534.355967	533.348141	[M+H]+	C27H52NO7P	19.214515403	12.544938468	16.136922085	19.868209219	17.664041875	15.234377026	10.391503471	16.371413325	15.008245068	13.776549731	12.57110163	15.154204704	C04438	HMDB0011492	LMGP02050056	53480941	-	-	-	ko00564
LIPID-P-0414	LPE(24:0)	溶血磷脂酰乙醇胺_LPE(24:0)	GP	甘油磷脂类	LPE	溶血磷脂酰乙醇胺	24	0	566.418565	565.410741	[M+H]+	C29H60NO7P	75.091209621	63.016435093	54.887869931	102.025939233	94.388837261	97.436536398	75.499330525	80.190515568	95.873565508	86.964470178	70.002093322	64.319266558	C04438	HMDB0011497	LMGP02050061	53480946	-	-	-	ko00564
LIPID-P-0415	LPE(16:1)	溶血磷脂酰乙醇胺_LPE(16:1)	GP	甘油磷脂类	LPE	溶血磷脂酰乙醇胺	16	1	452.277714	451.269891	[M+H]+	C21H42NO7P	62.281532685	54.672592298	53.882802119	67.65930707	61.228120611	62.947599519	46.715785513	64.211231904	60.1449821	92.991710686	78.612436904	95.57481376	C04438	HMDB0011474	LMGP02050037	53480923	-	-	-	ko00564
LIPID-P-0417	LPE(0:0/18:1)	溶血磷脂酰乙醇胺_LPE(0:0/18:1)	GP	甘油磷脂类	LPE	溶血磷脂酰乙醇胺	18	1	480.309014	479.301191	[M+H]+	C23H46NO7P	345.272326589	348.924335053	318.829844663	527.134019372	547.260193075	470.78456783	341.17237058	530.355365799	532.008687106	446.015797547	437.405453965	474.429931368	C04438	HMDB0011476	LMGP02050040	53480925	-	-	-	ko00564
LIPID-P-0418	LPE(18:1/0:0)	溶血磷脂酰乙醇胺_LPE(18:1/0:0)	GP	甘油磷脂类	LPE	溶血磷脂酰乙醇胺	18	1	480.309014	479.301191	[M+H]+	C23H46NO7P	384.290308058	311.581262406	298.170117426	542.348413819	554.845977929	506.754624698	331.056747733	527.414393345	539.848815127	461.514415995	424.489938592	466.680622144	C04438	HMDB0011506	LMGP02050004	9547071	89576-29-4	-	-	ko00564
LIPID-P-0419	LPE(0:0/20:1)	溶血磷脂酰乙醇胺_LPE(0:0/20:1)	GP	甘油磷脂类	LPE	溶血磷脂酰乙醇胺	20	1	508.340315	507.332491	[M+H]+	C25H50NO7P	24.146977211	16.979428345	21.608957948	24.880009743	25.358195085	22.745771255	18.759882372	22.743520308	16.576270672	20.664824597	16.790169985	22.645203621	C04438	HMDB0011482	LMGP02050046	53480931	-	-	-	ko00564
LIPID-P-0409	LPE(17:0)	溶血磷脂酰乙醇胺_LPE(17:0)	GP	甘油磷脂类	LPE	溶血磷脂酰乙醇胺	17	0	468.30493	467.301191	[M+H]+	C22H46NO7P	29.005820187	34.250599444	31.045427957	49.58102661	54.617650952	64.851896647	41.474053674	54.407990392	61.937011362	47.615200008	42.879511038	49.423372161	C04438	-	LMGP02050030	52925149	-	-	-	ko00564
LIPID-P-0408	LPE(16:0/0:0)	溶血磷脂酰乙醇胺_LPE(16:0/0:0)	GP	甘油磷脂类	LPE	溶血磷脂酰乙醇胺	16	0	454.293364	453.285541	[M+H]+	C21H44NO7P	290.058201868	282.406986899	254.617178926	451.957011515	499.578116846	549.07233866	392.670086894	483.299806541	495.048083581	414.157526294	412.435457578	421.04580116	C04438	HMDB0011503	LMGP02050002	9547069	53862-35-4	-	-	ko00564
LIPID-P-0420	LPE(20:1/0:0)	溶血磷脂酰乙醇胺_LPE(20:1/0:0)	GP	甘油磷脂类	LPE	溶血磷脂酰乙醇胺	20	1	508.340315	507.332491	[M+H]+	C25H50NO7P	15.091860757	11.844755855	12.004976638	17.899287585	17.230568455	21.582034121	17.840280294	17.057640231	19.824323709	13.346032552	14.637584089	14.20706691	C04438	HMDB0011512	LMGP02050020	52925139	-	-	-	ko00564
LIPID-P-0423	LPE(0:0/18:2)	溶血磷脂酰乙醇胺_LPE(0:0/18:2)	GP	甘油磷脂类	LPE	溶血磷脂酰乙醇胺	18	2	478.293364	477.285541	[M+H]+	C23H44NO7P	21.86479339	18.263096467	17.923709306	25.059002619	27.959035607	20.947268411	19.679484449	25.390395516	28.336462703	29.275168179	22.903513928	28.500237256	C04438	HMDB0011477	LMGP02050041	53480926	-	-	-	ko00564
LIPID-P-0411	LPE(18:0/0:0)	溶血磷脂酰乙醇胺_LPE(18:0/0:0)	GP	甘油磷脂类	LPE	溶血磷脂酰乙醇胺	18	0	482.324664	481.316841	[M+H]+	C23H48NO7P	1111.644377717	1184.475585549	1060.90491219	1440.892650574	1571.341148432	1703.287986981	1103.522492443	1392.060294704	1478.42414101	1222.668788643	1093.513634913	1153.786039987	C04438	HMDB0011130	LMGP02050001	9547068	69747-55-3	-	-	ko00564
LIPID-P-0407	LPE(0:0/16:0)	溶血磷脂酰乙醇胺_LPE(0:0/16:0)	GP	甘油磷脂类	LPE	溶血磷脂酰乙醇胺	16	0	454.293364	453.285541	[M+H]+	C21H44NO7P	295.947708505	303.412465264	263.551115028	462.696584066	515.833370106	553.304110057	376.117249508	501.925965414	496.168101869	417.601663727	409.852354503	423.628904234	C04438	HMDB0011473	LMGP02050036	53480922	-	-	-	ko00564
LIPID-P-0413	LPE(22:0)	溶血磷脂酰乙醇胺_LPE(22:0)	GP	甘油磷脂类	LPE	溶血磷脂酰乙醇胺	22	0	538.387265	537.379441	[M+H]+	C27H56NO7P	17.226806913	16.337594283	15.857736582	29.354831639	26.441878636	31.949874042	25.289057118	25.880557592	29.120475505	19.889893674	20.492617725	21.956376134	C04438	HMDB0011490	LMGP02050054	53480939	-	-	-	ko00564
LIPID-P-0425	LPE(0:0/20:2)	溶血磷脂酰乙醇胺_LPE(0:0/20:2)	GP	甘油磷脂类	LPE	溶血磷脂酰乙醇胺	20	2	506.324664	505.316841	[M+H]+	C25H48NO7P	17.079569247	17.621262406	20.771401439	21.389648664	13.329307673	12.801108474	12.046787209	23.135649968	19.488318222	17.909514651	19.459376495	24.625582645	C04438	HMDB0011483	LMGP02050047	53480932	-	-	-	ko00564
LIPID-P-0430	LPE(20:3/0:0)	溶血磷脂酰乙醇胺_LPE(20:3/0:0)	GP	甘油磷脂类	LPE	溶血磷脂酰乙醇胺	20	3	504.309014	531.332491	[M+H]+	C27H50NO7P	23.337170049	19.896855895	18.147057709	26.759434939	23.732669759	28.45866264	21.150847772	20.880904421	26.208427954	24.969996388	22.989617364	27.294789155	C04438	HMDB0011516	LMGP02050022	52925141	-	-	-	ko00564
LIPID-P-0431	LPE(22:3)	溶血磷脂酰乙醇胺_LPE(22:3)	GP	甘油磷脂类	LPE	溶血磷脂酰乙醇胺	22	3	532.340316	531.332491	[M+H]+	C27H50NO7P	38.502649639	31.975005955	26.075926	36.872532425	39.012607823	47.924811062	41.933854713	44.99687854	40.320658391	48.131820623	47.615200008	54.761785181	C04438	-	-	-	-	-	-	ko00564
LIPID-P-0432	LPE(20:4)	溶血磷脂酰乙醇胺_LPE(20:4)	GP	甘油磷脂类	LPE	溶血磷脂酰乙醇胺	20	4	502.293364	501.285541	[M+H]+	C25H44NO7P	185.519459063	119.031044065	130.658815501	212.10655788	218.90407723	181.966170038	160.010761404	201.946775147	203.843328533	250.560998236	189.427558804	260.893410534	C04438	HMDB0011487	LMGP02050051	53480936	-	-	-	ko00564
LIPID-P-0433	LPE(22:4)	溶血磷脂酰乙醇胺_LPE(22:4)	GP	甘油磷脂类	LPE	溶血磷脂酰乙醇胺	22	4	530.324664	529.316841	[M+H]+	C27H48NO7P	131.777711001	102.109964271	111.674201283	224.636059189	219.98776078	189.371769981	166.447975943	230.376175532	197.123218801	224.72996749	229.896173639	243.67272337	C04438	HMDB0011493	LMGP02050057	53480942	-	-	-	ko00564
LIPID-P-0434	LPE(20:5)	溶血磷脂酰乙醇胺_LPE(20:5)	GP	甘油磷脂类	LPE	溶血磷脂酰乙醇胺	20	5	500.277714	499.269891	[M+H]+	C25H42NO7P	7.354521413	3.104142914	4.154280288	5.78146989	5.776033325	6.908366804	3.81634862	6.264271326	5.376087785	12.57110163	8.171216059	13.862653167	C04438	-	LMGP02050053	53480938	-	-	-	ko00564
LIPID-P-0435	LPE(0:0/22:5)	溶血磷脂酰乙醇胺_LPE(0:0/22:5)	GP	甘油磷脂类	LPE	溶血磷脂酰乙醇胺	22	5	528.309014	527.301191	[M+H]+	C27H46NO7P	144.292912604	97.44208019	108.882346251	170.938196435	165.803583248	160.807313057	129.663892862	179.39931967	164.642688431	209.231349042	141.209634745	220.424795699	C04438	HMDB0011494	LMGP02050058	53480943	-	-	-	ko00564
LIPID-P-0436	LPE(22:5/0:0)	溶血磷脂酰乙醇胺_LPE(22:5/0:0)	GP	甘油磷脂类	LPE	溶血磷脂酰乙醇胺	22	5	528.309014	527.301191	[M+H]+	C27H46NO7P	15.386336089	20.18859865	16.416107589	34.366632163	37.061977432	23.697919819	25.656897949	36.56609084	34.272559633	37.627201453	41.415752629	52.953613029	C04438	HMDB0011524	LMGP02050069	53480954	-	-	-	ko00564
LIPID-P-0437	LPE(22:6)	溶血磷脂酰乙醇胺_LPE(22:6)	GP	甘油磷脂类	LPE	溶血磷脂酰乙醇胺	22	6	526.293364	525.285541	[M+H]+	C27H44NO7P	236.316453806	167.460341405	188.729400169	283.703708219	296.929292876	257.080112321	209.669273564	267.628493278	269.924407563	427.934076025	291.89064743	472.707862652	C04438	HMDB0011496	LMGP02050060	53480945	-	-	-	ko00564
LIPID-P-0429	LPE(0:0/20:3)	溶血磷脂酰乙醇胺_LPE(0:0/20:3)	GP	甘油磷脂类	LPE	溶血磷脂酰乙醇胺	20	3	504.309014	503.301191	[M+H]+	C25H46NO7P	48.809286253	39.326923382	38.360088141	63.005492298	76.61642703	56.705736709	53.704761299	58.525351827	62.385018677	69.485472707	54.331268002	96.435848118	C04438	-	LMGP02050049	53480934	-	-	-	ko00564
LIPID-P-0426	LPE(20:2/0:0)	溶血磷脂酰乙醇胺_LPE(20:2/0:0)	GP	甘油磷脂类	LPE	溶血磷脂酰乙醇胺	20	2	506.324664	505.316841	[M+H]+	C25H48NO7P	23.410788882	16.804382692	16.248596287	23.985045364	18.097515296	14.705405602	16.644797594	14.508797438	21.616352971	23.334031107	21.784169262	24.367272337	C04438	HMDB0011513	LMGP02050021	52925140	-	-	-	ko00564
LIPID-P-0438	LPE(P-16:0)	溶血磷脂酰乙醇胺_LPE(P-16:0)	GP	甘油磷脂类	LPE-P	溶血磷脂酰乙醇胺(烯醚键)	16	0	438.3	437.290626	[M+H]+	C21H44NO6P	1347.224643193	1038.604208018	1133.493143024	1924.173415363	1939.79355565	1470.540560189	1370.207094783	1754.780230647	1892.830907809	1816.782495801	1592.913562669	2118.144521171	C04635	HMDB0011152	LMGP02070001	42607469	174062-72-7	-	-	ko00565,ko01100
LIPID-P-0440	LPE(P-18:0)	溶血磷脂酰乙醇胺_LPE(P-18:0)	GP	甘油磷脂类	LPE-P	溶血磷脂酰乙醇胺(烯醚键)	18	0	466.3	465.321926	[M+H]+	C23H48NO6P	301.101026812	209.471298134	240.657903765	618.420386054	548.343876625	466.552796434	419.338547128	414.677115957	481.607864117	394.353736055	334.94236534	343.552708922	C04635	HMDB0240598	LMGP02070002	42607470	174062-73-8	-	-	ko00565,ko01100
LIPID-P-0441	LPE(P-20:0)	溶血磷脂酰乙醇胺_LPE(P-20:0)	GP	甘油磷脂类	LPE-P	溶血磷脂酰乙醇胺(烯醚键)	20	0	494.3	493.353226	[M+H]+	C25H52NO6P	75.091209621	64.766891624	65.329407751	110.975583026	104.683830992	101.245130655	98.397422243	97.444220629	99.905631347	82.142677772	75.340506342	80.937229671	C04635	-	LMGP02070004	52925153	-	-	-	ko00565,ko01100
LIPID-P-0442	LPE(P-22:0)	溶血磷脂酰乙醇胺_LPE(P-22:0)	GP	甘油磷脂类	LPE-P	溶血磷脂酰乙醇胺(烯醚键)	22	0	522.38904	521.384526	[M+H]+	C27H56NO6P	22.38012522	17.212822549	25.015021087	48.328076479	52.883757271	46.655279643	50.026352991	40.291322614	53.648876026	29.705685358	32.633202176	36.680063659	C04635	-	-	-	-	-	-	ko00565,ko01100
LIPID-P-0439	LPE(P-17:0)	溶血磷脂酰乙醇胺_LPE(P-17:0)	GP	甘油磷脂类	LPE-P	溶血磷脂酰乙醇胺(烯醚键)	17	0	452.31046	451.306276	[M+H]+	C22H46NO6P	46.74795893	33.958856689	36.684975122	97.551117337	76.291321965	82.836925081	76.143051979	67.446301603	79.633300323	65.008094044	59.755784459	81.970470901	C04635	-	-	-	-	-	-	ko00565,ko01100
LIPID-P-0445	LPE(P-18:1)	溶血磷脂酰乙醇胺_LPE(P-18:1)	GP	甘油磷脂类	LPE-P	溶血磷脂酰乙醇胺(烯醚键)	18	1	464.3	463.306276	[M+H]+	C23H46NO6P	217.911745566	156.374116713	180.353835072	323.977105284	296.929292876	289.876340642	247.372958723	284.294003848	332.645431727	307.389265877	250.560998236	375.410980175	C04635	-	-	-	-	-	-	ko00565,ko01100
LIPID-N-0171	LPG(18:2)	溶血磷脂酰甘油_LPG(18:2)	GP	甘油磷脂类	LPG	溶血磷脂酰甘油	18	2	507.272298	508.280122	[M-H]-	C24H45O9P	10.380255448	12.311544264	10.44153782	10.739572551	10.327504238	10.896811345	10.667384094	9.999306342	11.032180143	9.987998555	10.762929477	11.451756964	C18126	-	LMGP04050014	52927437	-	-	-	ko00564
LIPID-N-0174	LPG(22:6)	溶血磷脂酰甘油_LPG(22:6)	GP	甘油磷脂类	LPG	溶血磷脂酰甘油	22	6	557.2901	556.280122	[M-H]-	C28H45O9P	2.620830453	2.579005955	2.657845991	6.032059916	5.093312688	4.877116534	5.627964711	5.038866137	6.070499124	4.85623378	4.451547632	4.752909657	C18126	-	LMGP04050016	52927439	-	-	-	ko00564
LIPID-N-0172	LPG(20:4)	溶血磷脂酰甘油_LPG(20:4)	GP	甘油磷脂类	LPG	溶血磷脂酰甘油	20	4	531.26959	532.280122	[M-H]-	C26H45O9P	1.914089657	2.660693926	2.261402576	3.096576752	2.189040772	3.194987404	4.349717824	2.431203895	3.438456146	3.58190293	2.626154793	3.24609953	C18126	-	LMGP04050010	42607485	-	-	-	ko00564
LIPID-N-0170	LPG(18:1)	溶血磷脂酰甘油_LPG(18:1)	GP	甘油磷脂类	LPG	溶血磷脂酰甘油	18	1	509.287948	510.295772	[M-H]-	C24H47O9P	127.360581023	158.708058753	123.958363424	135.139621265	135.46044383	137.532570377	136.101107401	129.402787958	135.522212926	138.62653167	138.62653167	138.62653167	C18126	-	LMGP04050006	9547135	-	-	-	ko00564
LIPID-N-0166	LPG(16:0)	溶血磷脂酰甘油_LPG(16:0)	GP	甘油磷脂类	LPG	溶血磷脂酰甘油	16	0	483.272298	484.280122	[M-H]-	C22H45O9P	28.269631857	20.77208416	22.781537062	18.883748402	18.747725426	20.841474126	18.851842579	16.861575401	18.032294447	21.439755519	23.0757208	28.672444128	C18126	-	LMGP04050008	42607483	-	-	-	ko00564
LIPID-N-0661	LPG(17:0)	溶血磷脂酰甘油_LPG(17:0)	GP	甘油磷脂类	LPG	溶血磷脂酰甘油	17	0	497.287947	498.295772	[M-H]-	C23H47O9P	6.824465816	6.593386264	6.421266574	9.844608172	12.137255767	11.319988485	10.02366264	10.293403588	13.552221293	10.246308863	9.987998555	9.385274504	C18126	-	LMGP04050033	52927456	-	-	-	ko00564
LIPID-N-0169	LPG(16:1)	溶血磷脂酰甘油_LPG(16:1)	GP	甘油磷脂类	LPG	溶血磷脂酰甘油	16	1	481.25803	482.264472	[M-H]-	C22H43O9P	10.453874281	13.886955141	10.162352317	7.159715034	7.629132197	7.5008148	8.074106236	7.087743613	8.153733141	9.815791683	10.849032913	10.676826042	C18126	-	LMGP04050013	52927436	-	-	-	ko00564
LIPID-N-0181	LPI(20:4)	溶血磷脂酰肌醇_LPI(20:4)	GP	甘油磷脂类	LPI	溶血磷脂酰肌醇	20	4	619.288343	620.296167	[M-H]-	C29H49O12P	36.662178815	48.079206034	37.690042933	56.91973452	53.642335757	30.680342623	23.449852964	38.036577067	42.560694968	38.488235812	37.627201453	37.196684274	C03819	-	LMGP06050006	42607497	-	-	-	ko00564
LIPID-N-0180	LPI(20:3)	溶血磷脂酰肌醇_LPI(20:3)	GP	甘油磷脂类	LPI	溶血磷脂酰肌醇	20	3	621.303993	622.311817	[M-H]-	C29H51O12P	44.318537443	63.016435093	48.243254954	30.876271084	28.284140672	21.264651266	16.093036348	19.116320948	21.280347484	29.361271615	27.380892591	38.229925504	C03819	-	LMGP06050021	52928616	-	-	-	ko00564
LIPID-N-0177	LPI(16:1)	溶血磷脂酰肌醇_LPI(16:1)	GP	甘油磷脂类	LPI	溶血磷脂酰肌醇	16	1	569.272693	570.280517	[M-H]-	C25H47O12P	20.613273229	25.906756649	17.644523803	14.408926506	12.353992477	7.331543944	3.770368516	12.05798706	11.424186544	17.823411215	17.823411215	14.034860039	C03819	-	LMGP06050009	52928604	-	-	-	ko00564
LIPID-N-0176	LPI(18:0)	溶血磷脂酰肌醇_LPI(18:0)	GP	甘油磷脂类	LPI	溶血磷脂酰肌醇	18	0	599.319643	600.327467	[M-H]-	C27H53O12P	780.35962939	787.705438666	697.96375802	1154.504049218	887.536827976	660.156337811	367.840830814	824.452611159	738.092052217	878.255045363	848.979877185	786.124369036	C03819	HMDB0061696	LMGP06050004	71581135	327620-46-2	-	-	ko00564
LIPID-N-0182	LPI(22:4)	溶血磷脂酰肌醇_LPI(22:4)	GP	甘油磷脂类	LPI	溶血磷脂酰肌醇	22	4	647.319643	648.327467	[M-H]-	C31H53O12P	5.256384673	6.184946407	4.835492916	10.113097485	9.818172969	5.903321098	4.450874053	5.754502768	7.481722168	5.123154431	7.921516095	6.500809404	C03819	-	LMGP06050013	52928608	-	-	-	ko00564
LIPID-N-0201	LPS(22:6)	溶血磷脂酰丝氨酸_LPS(22:6)	GP	甘油磷脂类	LPS	溶血磷脂酰丝氨酸	22	6	568.267546	569.275371	[M-H]-	C28H44NO9P	28.637726022	28.765835649	18.31456901	36.962028863	29.801297643	20.206708417	18.300081333	25.096298271	26.65643527	19.028859316	24.10896203	25.74492731	C18125	-	LMGP03050013	52926281	-	-	-	ko00564
LIPID-N-0190	LPS(24:0)	溶血磷脂酰丝氨酸_LPS(24:0)	GP	甘油磷脂类	LPS	溶血磷脂酰丝氨酸	24	0	608.392746	609.400571	[M-H]-	C30H60NO9P	22.012031055	19.488416038	21.72063215	43.584765269	25.46656344	29.093428349	20.599086526	32.448729405	32.032523055	22.903513928	19.028859316	26.692065104	C18125	-	-	-	-	-	-	ko00564
LIPID-N-0191	LPS(16:1)	溶血磷脂酰丝氨酸_LPS(16:1)	GP	甘油磷脂类	LPS	溶血磷脂酰丝氨酸	16	1	494.251896	495.259721	[M-H]-	C22H42NO9P	17.374044579	13.595212386	10.609049122	13.155976375	11.487045637	7.553711942	5.655552774	7.107350096	7.000114304	7.981788501	11.107343221	11.107343221	C18125	-	LMGP03050010	52926278	-	-	-	ko00564
LIPID-N-0189	LPS(22:0)	溶血磷脂酰丝氨酸_LPS(22:0)	GP	甘油磷脂类	LPS	溶血磷脂酰丝氨酸	22	0	580.361446	581.369271	[M-H]-	C28H56NO9P	14.576528926	12.486589917	10.944071726	20.315691409	16.797095035	18.196617004	15.541275102	18.724191288	16.576270672	14.551480654	13.518239424	14.809790961	C18125	-	LMGP03050025	52926293	-	-	-	ko00564
LIPID-N-0197	LPS(20:3)	溶血磷脂酰丝氨酸_LPS(20:3)	GP	甘油磷脂类	LPS	溶血磷脂酰丝氨酸	20	3	546.283196	547.291021	[M-H]-	C26H46NO9P	16.122524419	12.369892815	7.482171486	12.976983499	15.171569709	11.848959909	7.945361946	8.793507636	14.112230437	10.676826042	8.455357398	14.465377218	C18125	-	LMGP03050022	52926290	-	-	-	ko00564
LIPID-N-0187	LPS(18:0)	溶血磷脂酰丝氨酸_LPS(18:0)	GP	甘油磷脂类	LPS	溶血磷脂酰丝氨酸	18	0	524.298846	525.306671	[M-H]-	C24H48NO9P	237.052642136	207.720841604	173.095011989	340.086464111	354.36452106	305.745483377	258.408183647	325.467618198	290.084736759	246.255826445	241.089620296	243.67272337	C18125	HMDB0240606	LMGP03050006	42607474	119786-67-3	42607474	-	ko00564
LIPID-N-0192	LPS(18:1)	溶血磷脂酰丝氨酸_LPS(18:1)	GP	甘油磷脂类	LPS	溶血磷脂酰丝氨酸	18	1	522.283196	523.291021	[M-H]-	C24H46NO9P	144.292912604	105.027391822	85.430763982	145.879193816	94.497205616	68.554696619	60.05001563	66.662042282	75.713236312	86.017332384	92.991710686	89.547573253	C18125	HMDB0240603	LMGP03050001	9547099	89319-60-8	9547099	-	ko00564
LIPID-N-0188	LPS(20:0)	溶血磷脂酰丝氨酸_LPS(20:0)	GP	甘油磷脂类	LPS	溶血磷脂酰丝氨酸	20	0	552.330146	553.337971	[M-H]-	C26H52NO9P	10.012161283	9.80255657	7.035474681	12.261011996	10.609261961	10.685222775	8.221242569	10.881598078	9.329752344	9.040860761	6.629964558	8.868653889	C18125	-	LMGP03050012	52926280	-	-	-	ko00564
LIPID-N-0195	LPS(24:1)	溶血磷脂酰丝氨酸_LPS(24:1)	GP	甘油磷脂类	LPS	溶血磷脂酰丝氨酸	24	1	606.377096	607.384921	[M-H]-	C30H58NO9P	11.19006261	10.561087733	8.989773203	13.78245144	14.196254513	13.012697043	7.825813676	12.05798706	11.200182886	8.954757325	9.643584812	12.312791322	C18125	-	-	-	-	-	-	ko00564
LIPID-P-0274	MG(16:0)	单甘油酯_MG(16:0)	GL	甘油脂类	MG	单甘油酯	16	0	348.320751	330.27701	[M+NH4]+	C19H38O4	11797.417982058	8825.218340606	8557.035673321	14028.566644565	15713.411484318	16212.974161793	13794.031155535	15244.040551156	17220.281187905	15025.049550581	13798.075590147	13905.704884922	C01885	HMDB0011564	LMGL01010001	3084463	32899-41-5	-	-	ko00561,ko01100,ko04714,ko04923,ko04975,ko04977
LIPID-P-0275	MG(17:0)	单甘油酯_MG(17:0)	GL	甘油脂类	MG	单甘油酯	17	0	362.320751	344.29266	[M+NH4]+	C20H40O4	51.165088908	42.302699484	43.971716755	56.159014797	58.518911735	70.617685175	51.267815795	79.406256247	71.121161329	59.411370716	51.231544313	51.877320082	C01885	HMDB0072856	LMGL01010002	96367592	-	-	-	ko00561,ko01100,ko04714,ko04923,ko04975,ko04977
LIPID-P-0272	MG(14:0)	单甘油酯_MG(14:0)	GL	甘油脂类	MG	单甘油酯	14	0	320.28944	302.24571	[M+NH4]+	C17H34O4	98.649236168	76.436601826	73.286194592	148.787828048	138.169652707	181.966170038	101.845930032	103.179116914	192.363141075	127.433085014	148.3131682	134.321359879	C01885	HMDB0011561	-	10957631	-	-	-	ko00561,ko01100,ko04714,ko04923,ko04975,ko04977
LIPID-P-0276	MG(18:0)	单甘油酯_MG(18:0)	GL	甘油脂类	MG	单甘油酯	18	0	376.352051	358.30831	[M+NH4]+	C21H42O4	11245.276734848	8810.631202853	8682.669149765	14453.674724703	15957.240283212	15789.79702217	13518.150532425	17376.245580015	18396.300390982	14594.532371481	15520.144306546	13970.282461787	C01885	HMDB0011131	LMGL01010003	15560610	22610-61-3	-	-	ko00561,ko01100,ko04714,ko04923,ko04975,ko04977
LIPID-P-1775	MGDG(18:1_20:5)	单糖甘油二酯_MGDG(18:1_20:5)	GL	甘油脂类	MGDG	单糖甘油二酯	38	6	820.593874	802.5595	[M+NH4]+	C47H78O10	12736.058102315	11027.876141319	13177.555751412	26311.952749615	29909.665997736	16927.085584906	21978.489641153	21469.098911274	17360.283473986	22989.617363926	19717.686802768	12829.411937172	C03692	-	-	-	-	-	-	ko00561,ko01100
LIPID-P-1717	MGDG(16:0_18:1)	单糖甘油二酯_MGDG(16:0_18:1)	GL	甘油脂类	MGDG	单糖甘油二酯	34	1	774.609524	756.57515	[M+NH4]+	C43H80O10	1722.680691296	711.85232235	1200.497663794	2291.108810851	2741.719383126	1978.353127736	1866.792216382	2441.007136487	2486.44060079	1825.392839383	1868.444557293	1412.096347447	C03692	-	LMGL05010025	52922103	-	-	-	ko00561,ko01100
LIPID-P-1762	MGDG(16:0_20:5)	单糖甘油二酯_MGDG(16:0_20:5)	GL	甘油脂类	MGDG	单糖甘油二酯	36	5	794.578224	776.54385	[M+NH4]+	C45H76O10	2105.498622695	1557.906312028	1675.113019247	3356.116422145	3922.934453326	2644.857122642	3089.86297884	3166.447008375	2923.247733361	3590.513273692	3495.79949429	2187.027269827	C03692	-	-	-	-	-	-	ko00561,ko01100
LIPID-N-1475	PA(20:0_20:3)	磷脂酸_PA(20:0_20:3)	GP	甘油磷脂类	PA	磷脂酸	40	3	753.5434365	754.5512565	[M-H]-	C43H79O8P	334.965689974	300.495037713	217.206321496	487.755586685	358.157413487	499.349024755	391.290683779	383.306743119	474.327745241	309.972368952	313.416506385	370.675291205	C00416	HMDB0115529	LMGP10010520	52929113	-	-	-	ko00561,ko00564,ko01100,ko04024,ko04070,ko04072,ko04666,ko04912,ko04975,ko05200,ko05212,ko05231
LIPID-N-1483	PA(19:0_20:4)	磷脂酸_PA(19:0_20:4)	GP	甘油磷脂类	PA	磷脂酸	39	4	737.5121364	738.5199564	[M-H]-	C42H75O8P	555.822188858	650.586343787	466.239790357	792.043475626	579.770699594	772.298279811	809.249827791	583.292869964	823.213442154	370.244774026	443.432694473	637.165425068	C00416	-	LMGP10010470	52929063	-	-	-	ko00561,ko00564,ko01100,ko04024,ko04070,ko04072,ko04666,ko04912,ko04975,ko05200,ko05212,ko05231
LIPID-N-1471	PA(18:1_20:2)	磷脂酸_PA(18:1_20:2)	GP	甘油磷脂类	PA	磷脂酸	38	3	725.5121364	726.5199564	[M-H]-	C41H75O8P	647.84573006	662.256053989	508.117615838	613.050599778	541.841775321	523.681710283	579.349308532	539.17828316	456.407452623	482.179240592	520.925786711	684.522314769	C00416	HMDB0115518	LMGP10010332	52928925	-	-	-	ko00561,ko00564,ko01100,ko04024,ko04070,ko04072,ko04666,ko04912,ko04975,ko05200,ko05212,ko05231
LIPID-N-1470	PA(18:0_20:3)	磷脂酸_PA(18:0_20:3)	GP	甘油磷脂类	PA	磷脂酸	38	3	725.5121364	726.5199564	[M-H]-	C41H75O8P	1921.451540291	2048.034140531	1557.8551079	2134.490044484	1614.688490457	2068.278269906	1673.675780205	1450.879743776	2352.038406153	1679.016998489	1528.335985804	1687.627342071	C00416	HMDB0115566	LMGP10010598	52929191	-	-	-	ko00561,ko00564,ko01100,ko04024,ko04070,ko04072,ko04666,ko04912,ko04975,ko05200,ko05212,ko05231
LIPID-N-0650	PA(18:1_22:6)	磷脂酸_PA(18:1_22:6)	GP	甘油磷脂类	PA	磷脂酸	40	7	745.480832	746.488657	[M-H]-	C43H71O8P	3452.723265888	4959.626836043	2959.366334003	2170.288619654	1826.006782833	2089.437126887	1866.792216382	1671.452677796	2296.037491721	2316.182423557	2385.065172213	2746.699602656	C00416	-	LMGP10010040	-	-	460605	-	ko00561,ko00564,ko01100,ko04024,ko04070,ko04072,ko04666,ko04912,ko04975,ko05200,ko05212,ko05231
LIPID-N-0647	PA(18:0_22:6)	磷脂酸_PA(18:0_22:6)	GP	甘油磷脂类	PA	磷脂酸	40	6	747.496482	748.504307	[M-H]-	C43H73O8P	1833.108940738	2225.997221118	1381.968240879	1749.655361411	1609.270072704	1957.194270755	1843.802164457	1632.239711748	1937.631639355	1610.134249833	1562.777360132	1554.16701655	C00416	-	LMGP10010039	138259995	-	460605	-	ko00561,ko00564,ko01100,ko04024,ko04070,ko04072,ko04666,ko04912,ko04975,ko05200,ko05212,ko05231
LIPID-N-0643	PA(16:1_22:4)	磷脂酸_PA(16:1_22:4)	GP	甘油磷脂类	PA	磷脂酸	38	5	721.480832	722.488657	[M-H]-	C41H71O8P	331.284748326	414.274712187	244.845686313	586.201668401	397.711863086	457.560282217	443.248201131	439.675381813	616.010058754	371.105808384	423.628904234	373.688911459	C00416	-	LMGP10010223	138126825	-	460605	-	ko00561,ko00564,ko01100,ko04024,ko04070,ko04072,ko04666,ko04912,ko04975,ko05200,ko05212,ko05231
LIPID-N-1464	PA(18:1_20:1)	磷脂酸_PA(18:1_20:1)	GP	甘油磷脂类	PA	磷脂酸	38	2	727.5277864	728.5356064	[M-H]-	C41H77O8P	4049.035812875	4055.224295353	2987.284884324	3248.720696636	2925.945586735	3750.407399906	2818.580366114	2813.530313943	4177.668216643	2815.582351312	3005.009910116	2845.718553849	C00416	HMDB0115098	LMGP10010538	52929131	-	-	-	ko00561,ko00564,ko01100,ko04024,ko04070,ko04072,ko04666,ko04912,ko04975,ko05200,ko05212,ko05231
LIPID-N-1462	PA(16:0_20:2)	磷脂酸_PA(16:0_20:2)	GP	甘油磷脂类	PA	磷脂酸	36	2	699.4964863	700.5043063	[M-H]-	C39H73O8P	544.779363914	1009.429932512	393.651559523	778.619009938	510.956794128	469.726624981	547.163235836	931.30794364	722.411796176	529.536130293	434.822350891	559.67233283	C00416	HMDB0115535	LMGP10010562	52929155	-	-	-	ko00561,ko00564,ko01100,ko04024,ko04070,ko04072,ko04666,ko04912,ko04975,ko05200,ko05212,ko05231
LIPID-N-1472	PA(20:1_18:2)	磷脂酸_PA(20:1_18:2)	GP	甘油磷脂类	PA	磷脂酸	38	3	725.5121364	726.5199564	[M-H]-	C41H75O8P	570.545955451	586.402937673	558.371006416	841.266516484	644.791712632	761.718851321	574.751298147	612.7025945	761.612436278	508.010271338	516.62061492	658.691284023	C00416	HMDB0114959	LMGP10010355	52928948	-	-	-	ko00561,ko00564,ko01100,ko04024,ko04070,ko04072,ko04666,ko04912,ko04975,ko05200,ko05212,ko05231
LIPID-N-0635	PA(18:1_18:1)	磷脂酸_PA(18:1_18:1)	GP	甘油磷脂类	PA	磷脂酸	36	2	699.496482	700.504307	[M-H]-	C39H73O8P	1895.684948755	1633.759428344	1208.87322889	1642.259635903	1611.979281581	1735.026272453	1579.416567309	1377.355432436	1531.625009721	1468.06358073	1276.483436031	1468.06358073	C00416	HMDB0007865	LMGP10010962	14057128	14268-17-8	446066	-	ko00561,ko00564,ko01100,ko04024,ko04070,ko04072,ko04666,ko04912,ko04975,ko05200,ko05212,ko05231
LIPID-N-0632	PA(16:1_16:1)	磷脂酸_PA(16:1_16:1)	GP	甘油磷脂类	PA	磷脂酸	32	2	643.433882	644.441707	[M-H]-	C35H65O8P	303.677685966	201.302500992	195.429852246	145.431711626	140.607940696	172.709170108	160.700462962	170.821483347	196.003200513	177.803594968	135.397652827	189.642817393	C00416	-	LMGP10010969	-	-	460605	-	ko00561,ko00564,ko01100,ko04024,ko04070,ko04072,ko04666,ko04912,ko04975,ko05200,ko05212,ko05231
LIPID-N-1513	PA(20:4_22:5)	磷脂酸_PA(20:4_22:5)	GP	甘油磷脂类	PA	磷脂酸	42	9	769.4808362	770.4886562	[M-H]-	C45H71O8P	339.014725787	370.513298928	228.094556121	253.722401514	256.833001502	393.554739849	296.571669844	226.945041003	297.924864779	224.299450311	241.089620296	202.343074177	C00416	-	-	-	-	-	-	ko00561,ko00564,ko01100,ko04024,ko04070,ko04072,ko04666,ko04912,ko04975,ko05200,ko05212,ko05231
LIPID-N-1510	PA(18:2_22:5)	磷脂酸_PA(18:2_22:5)	GP	甘油磷脂类	PA	磷脂酸	40	7	745.4808362	746.4886562	[M-H]-	C43H71O8P	1141.091910901	1321.594680428	929.687725682	1342.446568858	969.896777825	1206.054847925	813.847838177	906.79983986	1568.025604102	813.677468499	762.015407007	886.865388945	C00416	-	-	-	-	-	-	ko00561,ko00564,ko01100,ko04024,ko04070,ko04072,ko04666,ko04912,ko04975,ko05200,ko05212,ko05231
LIPID-N-1507	PA(20:1_22:5)	磷脂酸_PA(20:1_22:5)	GP	甘油磷脂类	PA	磷脂酸	42	6	775.5277864	776.5356064	[M-H]-	C45H77O8P	216.439368906	257.025367209	164.440261389	109.185654267	151.71569709	115.315770547	145.297128172	135.774894941	155.122532977	105.476708879	114.94808682	136.904462954	C00416	-	-	-	-	-	-	ko00561,ko00564,ko01100,ko04024,ko04070,ko04072,ko04666,ko04912,ko04975,ko05200,ko05212,ko05231
LIPID-N-1506	PA(20:0_22:6)	磷脂酸_PA(20:0_22:6)	GP	甘油磷脂类	PA	磷脂酸	42	6	775.5277864	776.5356064	[M-H]-	C45H77O8P	1696.914099759	1735.869392615	1264.710329532	1946.547524844	1630.943743717	2152.91369783	1627.695676353	1735.173747623	2284.837308834	1399.180832074	1356.129114164	1562.777360132	C00416	HMDB0115413	LMGP10010834	52929427	-	-	-	ko00561,ko00564,ko01100,ko04024,ko04070,ko04072,ko04666,ko04912,ko04975,ko05200,ko05212,ko05231
LIPID-N-1501	PA(18:1_20:5)	磷脂酸_PA(18:1_20:5)	GP	甘油磷脂类	PA	磷脂酸	38	6	719.4651862	720.4730062	[M-H]-	C41H69O8P	633.121963468	784.788011115	463.447935325	550.403093232	297.471134651	424.235082472	547.163235836	445.55732672	552.169016302	447.737866264	414.157526294	411.14390604	C00416	HMDB0115204	LMGP10010856	52929449	-	-	-	ko00561,ko00564,ko01100,ko04024,ko04070,ko04072,ko04666,ko04912,ko04975,ko05200,ko05212,ko05231
LIPID-N-1500	PA(16:1_22:5)	磷脂酸_PA(16:1_22:5)	GP	甘油磷脂类	PA	磷脂酸	38	6	719.4651862	720.4730062	[M-H]-	C41H69O8P	1490.781367468	1499.557761015	1175.370968505	698.072215806	574.352281841	645.345137925	629.927422769	544.079903916	901.614722359	736.184376261	727.574032679	774.93092238	C00416	-	-	-	-	-	-	ko00561,ko00564,ko01100,ko04024,ko04070,ko04072,ko04666,ko04912,ko04975,ko05200,ko05212,ko05231
LIPID-N-1457	PA(20:0_18:1)	磷脂酸_PA(20:0_18:1)	GP	甘油磷脂类	PA	磷脂酸	38	1	729.5434365	730.5512565	[M-H]-	C41H79O8P	412.265464584	542.641524414	244.008129804	286.388601356	376.580033848	497.233139057	232.65932549	155.381377965	338.805532315	356.037707115	300.500991012	296.6263364	C00416	HMDB0115069	LMGP10010953	52929541	-	-	-	ko00561,ko00564,ko01100,ko04024,ko04070,ko04072,ko04666,ko04912,ko04975,ko05200,ko05212,ko05231
LIPID-N-1497	PA(22:1_20:4)	磷脂酸_PA(22:1_20:4)	GP	甘油磷脂类	PA	磷脂酸	42	5	777.5434365	778.5512565	[M-H]-	C45H79O8P	329.076183337	329.669313219	188.729400169	644.374353052	484.406547137	740.55999434	542.565225451	544.079903916	784.012802051	425.350972951	421.04580116	452.043038055	C00416	-	LMGP10010643	52929236	-	-	-	ko00561,ko00564,ko01100,ko04024,ko04070,ko04072,ko04666,ko04912,ko04975,ko05200,ko05212,ko05231
LIPID-N-1492	PA(16:0_22:5)	磷脂酸_PA(16:0_22:5)	GP	甘油磷脂类	PA	磷脂酸	38	5	721.4808362	722.4886562	[M-H]-	C41H71O8P	2455.188079261	2882.418420006	1555.063252868	2939.957985799	2259.48020309	2539.062837736	2441.54351453	2460.613619511	3477.65678624	1713.458372817	1902.885931621	2268.825533856	C00416	-	-	-	-	-	-	ko00561,ko00564,ko01100,ko04024,ko04070,ko04072,ko04666,ko04912,ko04975,ko05200,ko05212,ko05231
LIPID-N-1487	PA(20:1_20:3)	磷脂酸_PA(20:1_20:3)	GP	甘油磷脂类	PA	磷脂酸	40	4	751.5277864	752.5356064	[M-H]-	C43H77O8P	769.316804446	770.200873362	524.868746031	877.065091654	731.486396684	756.429137075	611.535381229	627.407456768	840.013716483	576.893019994	637.165425068	684.522314769	C00416	HMDB0115573	LMGP10010607	52929200	-	-	-	ko00561,ko00564,ko01100,ko04024,ko04070,ko04072,ko04666,ko04912,ko04975,ko05200,ko05212,ko05231
LIPID-N-1484	PA(18:0_22:4)	磷脂酸_PA(18:0_22:4)	GP	甘油磷脂类	PA	磷脂酸	40	4	751.5277864	752.5356064	[M-H]-	C43H77O8P	11594.966191414	11348.793171887	7845.112640141	12261.011995569	10240.809553573	12801.108473585	9196.020770357	9558.160474197	13328.217634866	8782.550453635	8567.291864085	8696.447017815	C00416	HMDB0115328	LMGP10010797	52929390	-	-	-	ko00561,ko00564,ko01100,ko04024,ko04070,ko04072,ko04666,ko04912,ko04975,ko05200,ko05212,ko05231
LIPID-N-0621	PA(16:0_14:0)	磷脂酸_PA(16:0_14:0)	GP	甘油磷脂类	PA	磷脂酸	30	0	619.433882	620.441707	[M-H]-	C33H65O8P	739.869271262	554.311234617	376.900429331	433.610241741	350.571628633	708.821708868	441.408996977	436.734409359	655.210698857	469.263725219	360.342878906	460.653381637	C00416	-	LMGP10010976	448910	-	-	-	ko00561,ko00564,ko01100,ko04024,ko04070,ko04072,ko04666,ko04912,ko04975,ko05200,ko05212,ko05231
LIPID-N-0628	PA(16:0_16:1)	磷脂酸_PA(16:0_16:1)	GP	甘油磷脂类	PA	磷脂酸	32	1	645.449532	646.457357	[M-H]-	C35H67O8P	1465.014775931	1420.787217149	988.316681356	680.172928221	931.967853553	1073.811991792	735.681661629	1308.732741852	1058.417282769	994.49468372	925.611935064	1252.80499118	C00416	-	LMGP10010911	-	-	460605	-	ko00561,ko00564,ko01100,ko04024,ko04070,ko04072,ko04666,ko04912,ko04975,ko05200,ko05212,ko05231
LIPID-N-1494	PA(20:1_20:4)	磷脂酸_PA(20:1_20:4)	GP	甘油磷脂类	PA	磷脂酸	40	5	749.5121364	750.5199564	[M-H]-	C43H75O8P	14171.625345062	17708.785232224	11949.139537297	19823.461000135	17284.752632749	19836.428419811	16001.076140421	17743.867136715	23128.377660503	15283.359858041	14293.170346111	15929.13562669	C00416	HMDB0115106	LMGP10010548	52929141	-	-	-	ko00561,ko00564,ko01100,ko04024,ko04070,ko04072,ko04666,ko04912,ko04975,ko05200,ko05212,ko05231
LIPID-N-1455	PA(16:0_20:1)	磷脂酸_PA(16:0_20:1)	GP	甘油磷脂类	PA	磷脂酸	36	1	701.5121364	702.5199564	[M-H]-	C39H75O8P	3791.36989751	3763.481540292	3154.796186249	5862.016684013	5012.036421722	5607.0971	4579.618343638	5146.701793799	6216.101501975	3655.090850557	3844.518409361	4089.913201448	C00416	HMDB0115094	LMGP10010532	52929125	-	-	-	ko00561,ko00564,ko01100,ko04024,ko04070,ko04072,ko04666,ko04912,ko04975,ko05200,ko05212,ko05231
LIPID-N-1031	PC(15:1_20:1)	磷脂酰胆碱_PC(15:1_20:1)	GP	甘油磷脂类	PC	磷脂酰胆碱	35	2	816.5754602	771.5778056	[M+COOH]-	C43H82NO8P	105.274931135	92.190710599	75.938456873	157.513730746	171.222001002	142.822284623	136.101107401	144.107650226	141.122304369	111.073432208	117.961707073	141.209634745	C00157	-	LMGP01011451	52922384	-	-	-	ko00564,ko00590,ko00591,ko00592,ko01100,ko04723,ko05231
LIPID-N-1033	PC(18:1_17:2)	磷脂酰胆碱_PC(18:1_17:2)	GP	甘油磷脂类	PC	磷脂酰胆碱	35	3	814.5598101	769.5621555	[M+COOH]-	C43H80NO8P	148.710042582	143.53743549	151.318542739	178.992875848	234.075646939	231.689483943	191.277232023	246.061361951	199.363255379	179.956180864	202.343074177	180.817215222	C00157	-	LMGP01011562	52922603	-	-	-	ko00564,ko00590,ko00591,ko00592,ko01100,ko04723,ko05231
LIPID-N-1034	PC(15:1_20:4)	磷脂酰胆碱_PC(15:1_20:4)	GP	甘油磷脂类	PC	磷脂酰胆碱	35	5	810.52851	765.5308554	[M+COOH]-	C43H76NO8P	44.318537443	44.636641524	30.207871447	28.996845887	21.782039368	34.488936879	31.174510412	42.251970917	38.640630958	33.666443406	38.660442683	28.930754436	C00157	-	LMGP01011454	52922390	-	-	-	ko00564,ko00590,ko00591,ko00592,ko01100,ko04723,ko05231
LIPID-N-1024	PC(14:1_20:2)	磷脂酰胆碱_PC(14:1_20:2)	GP	甘油磷脂类	PC	磷脂酰胆碱	34	3	800.5441601	755.5465055	[M+COOH]-	C42H78NO8P	125.152016034	151.706232632	116.141169334	188.837484019	210.234608825	175.618512943	153.573546865	192.143533635	226.243694306	119.68377579	147.236875252	133.460325521	C00157	-	LMGP01011399	52922280	-	-	-	ko00564,ko00590,ko00591,ko00592,ko01100,ko04723,ko05231
LIPID-N-1025	PC(18:1_16:2)	磷脂酰胆碱_PC(18:1_16:2)	GP	甘油磷脂类	PC	磷脂酰胆碱	34	3	800.5441601	755.5465055	[M+COOH]-	C42H78NO8P	468.951965964	579.401111552	476.290468473	663.168605016	689.222738209	654.866623566	647.399862233	659.758153757	705.611521846	563.116470262	592.391638441	568.282676412	C00157	-	-	-	-	-	-	ko00564,ko00590,ko00591,ko00592,ko01100,ko04723,ko05231
LIPID-N-1028	PC(14:1_20:4)	磷脂酰胆碱_PC(14:1_20:4)	GP	甘油磷脂类	PC	磷脂酰胆碱	34	5	796.5128599	751.5152053	[M+COOH]-	C42H74NO8P	23.926120712	30.866383485	29.035292334	70.881178836	68.597168756	54.378262442	58.210811476	65.975815376	74.817221681	38.660442683	51.834268364	40.038097656	C00157	HMDB0007916	LMGP01011401	52922284	-	-	-	ko00564,ko00590,ko00591,ko00592,ko01100,ko04723,ko05231
LIPID-N-1035	PC(16:1_20:3)	磷脂酰胆碱_PC(16:1_20:3)	GP	甘油磷脂类	PC	磷脂酰胆碱	36	4	826.5598101	781.5621555	[M+COOH]-	C44H80NO8P	286.37726022	280.073044859	216.089579483	203.156914087	214.569343027	162.923198755	231.739723413	213.710664962	260.964261254	169.623768565	243.67272337	218.702726983	C00157	HMDB0008014	LMGP01011491	52922463	-	-	-	ko00564,ko00590,ko00591,ko00592,ko01100,ko04723,ko05231
LIPID-N-0205	PC(15:0_16:0)	磷脂酰胆碱_PC(15:0_16:0)	GP	甘油磷脂类	PC	磷脂酰胆碱	31	0	764.544161	719.546506	[M+COOH]-	C39H78NO8P	502.816629126	517.551647479	346.190023978	439.427510206	497.410749745	423.177139623	468.077457211	515.650503531	529.768650529	421.906835518	443.432694473	442.571660115	C00157	HMDB0007935	LMGP01010532	24778655	-	-	-	ko00564,ko00590,ko00591,ko00592,ko01100,ko04723,ko05231
LIPID-N-1039	PC(14:1_22:6)	磷脂酰胆碱_PC(14:1_22:6)	GP	甘油磷脂类	PC	磷脂酰胆碱	36	7	820.5128599	775.5152053	[M+COOH]-	C44H74NO8P	24.588690209	27.132076221	17.923709306	77.056433052	81.601371363	63.370776658	85.70691358	90.876048816	84.561380793	45.11820037	51.748164928	46.926372522	C00157	HMDB0007925	LMGP01011408	52922298	-	-	-	ko00564,ko00590,ko00591,ko00592,ko01100,ko04723,ko05231
LIPID-N-1040	PC(18:1_19:2)	磷脂酰胆碱_PC(18:1_19:2)	GP	甘油磷脂类	PC	磷脂酰胆碱	37	3	842.5911103	797.5934557	[M+COOH]-	C45H84NO8P	82.453092917	94.52465264	55.837100642	83.679169459	83.226896689	77.547210836	79.085778625	94.405215761	70.225146698	78.698540339	81.970470901	57.517095128	C00157	-	-	-	-	-	-	ko00564,ko00590,ko00591,ko00592,ko01100,ko04723,ko05231
LIPID-N-1042	PC(15:1_22:4)	磷脂酰胆碱_PC(15:1_22:4)	GP	甘油磷脂类	PC	磷脂酰胆碱	37	5	838.5598101	793.5621555	[M+COOH]-	C45H80NO8P	444.657751087	423.026994839	410.402689716	903.914023031	955.808891667	794.515079642	770.626540556	862.685253056	897.134649204	684.522314769	689.688520918	631.999218918	C00157	-	LMGP01011460	52922402	-	-	-	ko00564,ko00590,ko00591,ko00592,ko01100,ko04723,ko05231
LIPID-N-1044	PC(15:0_22:6)	磷脂酰胆碱_PC(15:0_22:6)	GP	甘油磷脂类	PC	磷脂酰胆碱	37	6	836.5441601	791.5465055	[M+COOH]-	C45H78NO8P	626.496268501	600.990075426	534.919424146	692.702429531	837.687384647	708.821708868	580.26891061	583.292869964	757.132363124	597.55784459	719.824723455	681.939211694	C00157	HMDB0007958	LMGP01011430	52922342	253127-60-5	-	-	ko00564,ko00590,ko00591,ko00592,ko01100,ko04723,ko05231
LIPID-N-0203	PC(16:0_14:0)	磷脂酰胆碱_PC(16:0_14:0)	GP	甘油磷脂类	PC	磷脂酰胆碱	30	0	750.528511	705.530856	[M+COOH]-	C38H76NO8P	5440.431755844	5893.203652239	4081.692056899	6291.599586047	7694.153209562	7246.908516038	6565.958830035	7136.759820734	7459.321802371	5923.916384412	6707.457650374	6035.850850978	C00157	HMDB0007965	LMGP01010560	24778679	-	24778679	-	ko00564,ko00590,ko00591,ko00592,ko01100,ko04723,ko05231
LIPID-N-0204	PC(18:0_12:0)	磷脂酰胆碱_PC(18:0_12:0)	GP	甘油磷脂类	PC	磷脂酰胆碱	30	0	750.528511	705.530856	[M+COOH]-	C38H76NO8P	62.64962685	81.104485907	55.72542644	70.25470377	113.786772817	67.07357663	89.569242303	69.014820244	70.337148527	66.385749017	50.198303083	51.48985462	C00157	-	LMGP01010736	24778808	-	-	-	ko00564,ko00590,ko00591,ko00592,ko01100,ko04723,ko05231
LIPID-N-1023	PC(15:1_19:1)	磷脂酰胆碱_PC(15:1_19:1)	GP	甘油磷脂类	PC	磷脂酰胆碱	34	2	802.5598101	757.5621555	[M+COOH]-	C42H80NO8P	25.324878539	21.939055181	19.096288419	39.378432686	43.347342026	44.64518823	43.865019075	43.428359898	46.36875715	28.758547564	31.083340331	27.725306334	C00157	-	LMGP01011449	52922380	-	-	-	ko00564,ko00590,ko00591,ko00592,ko01100,ko04723,ko05231
LIPID-N-1036	PC(14:1_22:4)	磷脂酰胆碱_PC(14:1_22:4)	GP	甘油磷脂类	PC	磷脂酰胆碱	36	5	824.5441601	779.5465055	[M+COOH]-	C44H78NO8P	24.662309042	23.981254466	19.822170728	58.978152592	73.907218154	64.005542368	61.153538123	64.015167073	58.016947352	34.183064021	45.462614113	43.740545397	C00157	HMDB0007922	LMGP01011407	52922296	-	-	-	ko00564,ko00590,ko00591,ko00592,ko01100,ko04723,ko05231
LIPID-N-1022	PC(14:1_20:1)	磷脂酰胆碱_PC(14:1_20:1)	GP	甘油磷脂类	PC	磷脂酰胆碱	34	2	802.5598101	757.5621555	[M+COOH]-	C42H80NO8P	31.06714751	43.2362763	33.446423284	60.499592037	73.473744734	53.531908162	52.417318391	63.917134658	68.881124752	36.766167095	39.865890785	40.554718271	C00157	HMDB0007912	LMGP01011398	52922278	-	-	-	ko00564,ko00590,ko00591,ko00592,ko01100,ko04723,ko05231
LIPID-N-0202	PC(14:0_14:0)	磷脂酰胆碱_PC(14:0_14:0)	GP	甘油磷脂类	PC	磷脂酰胆碱	28	0	722.497211	677.499556	[M+COOH]-	C36H72NO8P	633.121963468	598.072647876	463.447935325	595.151312194	688.139054658	650.63485217	616.133391614	666.620422816	739.212070505	585.503363576	602.72405074	589.808535367	C00157	HMDB0007866	LMGP01010477	5459377	18194-24-6	5459377	-	ko00564,ko00590,ko00591,ko00592,ko01100,ko04723,ko05231
LIPID-N-1019	PC(15:1_18:1)	磷脂酰胆碱_PC(15:1_18:1)	GP	甘油磷脂类	PC	磷脂酰胆碱	33	2	788.5441601	743.5465055	[M+COOH]-	C41H78NO8P	3585.237165218	2981.610956727	2713.683091181	2989.181026657	3641.176730159	2613.11883717	2611.669898781	3137.037283839	3225.652671295	3065.28231519	2996.399566534	3237.48918683	C00157	-	LMGP01011443	52922368	-	-	-	ko00564,ko00590,ko00591,ko00592,ko01100,ko04723,ko05231
LIPID-N-0297	PC(22:4_18:1)	磷脂酰胆碱_PC(22:4_18:1)	GP	甘油磷脂类	PC	磷脂酰胆碱	40	5	880.606761	835.609106	[M+COOH]-	C48H86NO8P	156.808114208	172.128225486	130.100444495	269.384278151	277.422988965	279.296912151	299.790277114	285.274327999	290.084736759	189.427558804	226.452036206	237.645482863	C00157	HMDB0008629	LMGP01012078	53479251	-	53479251	-	ko00564,ko00590,ko00591,ko00592,ko01100,ko04723,ko05231
LIPID-N-0296	PC(18:0_22:5)	磷脂酰胆碱_PC(18:0_22:5)	GP	甘油磷脂类	PC	磷脂酰胆碱	40	5	880.606761	835.609106	[M+COOH]-	C48H86NO8P	109.692061112	114.946645494	84.314021969	229.110881085	282.841406718	230.631541094	232.65932549	301.93983857	259.844242965	192.871696237	167.901699849	171.345837282	C00157	HMDB0008661	LMGP01010816	53479285	-	53479285	-	ko00564,ko00590,ko00591,ko00592,ko01100,ko04723,ko05231
LIPID-N-0295	PC(20:1_20:4)	磷脂酰胆碱_PC(20:1_20:4)	GP	甘油磷脂类	PC	磷脂酰胆碱	40	5	880.606761	835.609106	[M+COOH]-	C48H86NO8P	28.490488356	26.373545058	23.898279075	36.604043111	55.592966148	50.781256755	55.084164414	39.409030878	56.672925405	34.785788071	28.241926949	28.069720077	C00157	HMDB0008312	LMGP01011827	52923133	-	52923133	-	ko00564,ko00590,ko00591,ko00592,ko01100,ko04723,ko05231
LIPID-N-0294	PC(18:2_20:3)	磷脂酰胆碱_PC(18:2_20:3)	GP	甘油磷脂类	PC	磷脂酰胆碱	38	5	852.575461	807.577806	[M+COOH]-	C46H82NO8P	111.900626101	101.526478761	85.430763982	114.555440543	151.71569709	116.373713396	102.075830551	96.954058554	132.16215806	91.269641969	98.157916835	101.602054268	C00157	HMDB0008139	LMGP01011633	53478787	-	53478787	-	ko00564,ko00590,ko00591,ko00592,ko01100,ko04723,ko05231
LIPID-N-0292	PC(20:5_18:0)	磷脂酰胆碱_PC(20:5_18:0)	GP	甘油磷脂类	PC	磷脂酰胆碱	38	5	852.575461	807.577806	[M+COOH]-	C46H82NO8P	29.962865015	36.176101628	27.86271322	55.129805761	57.651964894	54.695645296	63.544503523	61.46632428	60.928994902	40.296407964	42.535097295	40.640821707	C00157	HMDB0008497	LMGP01011937	52923351	-	52923351	-	ko00564,ko00590,ko00591,ko00592,ko01100,ko04723,ko05231
LIPID-N-0291	PC(16:0_22:5)	磷脂酰胆碱_PC(16:0_22:5)	GP	甘油磷脂类	PC	磷脂酰胆碱	38	5	852.575461	807.577806	[M+COOH]-	C46H82NO8P	161.225244185	175.629138547	126.750218456	332.926749077	353.280837509	319.498740415	337.493962272	328.408590652	381.926236428	247.116860803	254.005135669	233.340311072	C00157	HMDB0007989	LMGP01010645	24778735	-	24778735	-	ko00564,ko00590,ko00591,ko00592,ko01100,ko04723,ko05231
LIPID-N-0290	PC(18:1_20:4)	磷脂酰胆碱_PC(18:1_20:4)	GP	甘油磷脂类	PC	磷脂酰胆碱	38	5	852.575461	807.577806	[M+COOH]-	C46H82NO8P	1030.663661459	1056.108773322	876.642480073	1476.691225744	1733.893681028	1438.802274717	1406.991177865	1597.928366456	1803.229444717	1257.110162971	1282.941193717	1257.110162971	C00157	HMDB0008114	LMGP01010905	24778948	85082-03-7	24778735	-	ko00564,ko00590,ko00591,ko00592,ko01100,ko04723,ko05231
LIPID-N-0287	PC(18:2_18:3)	磷脂酰胆碱_PC(18:2_18:3)	GP	甘油磷脂类	PC	磷脂酰胆碱	36	5	824.544161	779.546506	[M+COOH]-	C44H78NO8P	17.594901078	16.862731243	16.136922085	17.362308957	17.880778586	12.695314189	17.196558841	19.410418194	20.496334682	16.445756242	16.187445934	18.770549009	C00157	HMDB0008141	LMGP01011625	52922731	85046-19-1	52922731	-	ko00564,ko00590,ko00591,ko00592,ko01100,ko04723,ko05231
LIPID-N-0285	PC(20:4_16:1)	磷脂酰胆碱_PC(20:4_16:1)	GP	甘油磷脂类	PC	磷脂酰胆碱	36	5	824.544161	779.546506	[M+COOH]-	C44H78NO8P	200.243225655	250.898769353	180.912206079	230.005845464	300.180343528	241.210969585	223.46330472	261.74654837	295.684828202	220.424795699	219.563761341	220.424795699	C00157	HMDB0008430	LMGP01011903	52923283	-	52923283	-	ko00564,ko00590,ko00591,ko00592,ko01100,ko04723,ko05231
LIPID-N-0284	PC(16:0_20:5)	磷脂酰胆碱_PC(16:0_20:5)	GP	甘油磷脂类	PC	磷脂酰胆碱	36	5	824.544161	779.546506	[M+COOH]-	C44H78NO8P	42.551685452	49.421222707	35.121536304	73.566071973	92.546575225	92.252616438	87.362197318	94.895377836	98.449607572	61.563956611	51.231544313	65.09419748	C00157	HMDB0007984	LMGP01010633	24778723	-	-	-	ko00564,ko00590,ko00591,ko00592,ko01100,ko04723,ko05231
LIPID-N-0280	PC(20:3_22:1)	磷脂酰胆碱_PC(20:3_22:1)	GP	甘油磷脂类	PC	磷脂酰胆碱	42	4	910.653711	865.656056	[M+COOH]-	C50H92NO8P	7.803596294	7.643660183	5.042090188	11.813529806	10.945203861	11.743165625	11.954827001	9.734618821	16.576270672	9.901895119	10.418515734	8.248709152	C00157	-	LMGP01011893	52923263	-	-	-	ko00564,ko00590,ko00591,ko00592,ko01100,ko04723,ko05231
LIPID-N-0299	PC(24:1_20:4)	磷脂酰胆碱_PC(24:1_20:4)	GP	甘油磷脂类	PC	磷脂酰胆碱	44	5	936.669361	891.671706	[M+COOH]-	C52H94NO8P	13.104152267	14.120349345	11.167420128	26.132959874	32.94397994	25.390628377	26.760420442	24.50810378	32.144524884	19.717686803	20.664824597	20.837031468	C00157	HMDB0008580	-	53479207	-	53479207	-	ko00564,ko00590,ko00591,ko00592,ko01100,ko04723,ko05231
LIPID-N-0279	PC(18:0_22:4)	磷脂酰胆碱_PC(18:0_22:4)	GP	甘油磷脂类	PC	磷脂酰胆碱	40	4	882.622411	837.624756	[M+COOH]-	C48H88NO8P	119.998697727	122.531957126	96.039813104	283.703708219	290.427191572	322.672568962	280.478633496	302.920162721	350.565724346	209.231349042	193.732730595	223.007898774	C00157	HMDB0008054	LMGP01010813	24778868	-	24778868	-	ko00564,ko00590,ko00591,ko00592,ko01100,ko04723,ko05231
LIPID-N-0277	PC(19:0_20:4)	磷脂酰胆碱_PC(19:0_20:4)	GP	甘油磷脂类	PC	磷脂酰胆碱	39	4	868.606761	823.609106	[M+COOH]-	C47H86NO8P	30.551815679	24.564739976	14.573483267	48.328076479	56.459912988	50.25228533	52.693199014	44.702781295	60.1449821	30.652823152	36.938373967	38.574339247	C00157	-	LMGP01011748	52922975	-	-	-	ko00564,ko00590,ko00591,ko00592,ko01100,ko04723,ko05231
LIPID-N-0276	PC(22:4_16:0)	磷脂酰胆碱_PC(22:4_16:0)	GP	甘油磷脂类	PC	磷脂酰胆碱	38	4	854.591111	809.593456	[M+COOH]-	C46H84NO8P	156.808114208	176.212624057	143.501348649	351.721001041	399.879230187	377.685597113	326.458737348	356.837991037	427.846986262	240.228585938	266.059616684	287.585475639	C00157	HMDB0008626	LMGP01012072	52923621	-	52923621	-	ko00564,ko00590,ko00591,ko00592,ko01100,ko04723,ko05231
LIPID-N-0996	PC(13:0_18:1)	磷脂酰胆碱_PC(13:0_18:1)	GP	甘油磷脂类	PC	磷脂酰胆碱	31	1	762.52851	717.5308554	[M+COOH]-	C39H76NO8P	130.305334342	177.963080587	131.217186508	205.841807225	228.657229186	210.530626962	191.277232023	231.356499683	218.403566286	173.928940356	185.983421371	173.067905998	C00157	-	LMGP01011347	52922176	-	-	-	ko00564,ko00590,ko00591,ko00592,ko01100,ko04723,ko05231
LIPID-N-0274	PC(20:3_18:1)	磷脂酰胆碱_PC(20:3_18:1)	GP	甘油磷脂类	PC	磷脂酰胆碱	38	4	854.591111	809.593456	[M+COOH]-	C46H84NO8P	787.721512687	787.705438666	636.542947314	1208.201911972	1137.867728175	1110.839991509	1066.738409361	1166.585739928	1265.620666168	856.729186408	981.579168347	972.968824765	C00157	HMDB0008401	LMGP01011878	52923233	-	52923233	-	ko00564,ko00590,ko00591,ko00592,ko01100,ko04723,ko05231
LIPID-N-0273	PC(20:4_17:0)	磷脂酰胆碱_PC(20:4_17:0)	GP	甘油磷脂类	PC	磷脂酰胆碱	37	4	840.559811	795.577806	[M+COOH]-	C45H82NO8P	27.018111697	14.178697896	23.116559666	44.39023321	48.332286359	36.499028292	55.819846076	41.17361435	46.032751663	30.308409409	24.10896203	37.971615197	C00157	-	LMGP01011904	52923285	-	-	-	ko00564,ko00590,ko00591,ko00592,ko01100,ko04723,ko05231
LIPID-N-0272	PC(16:0_20:4)	磷脂酰胆碱_PC(16:0_20:4)	GP	甘油磷脂类	PC	磷脂酰胆碱	36	4	826.559811	781.562156	[M+COOH]-	C44H80NO8P	839.254695759	921.907105994	675.628917763	1485.640869536	1527.993806406	1576.334845094	1535.73546865	1656.747815528	1960.032005127	1093.513634913	1377.654973119	1222.668788643	C00157	HMDB0008203	LMGP01010007	7983442	-	7983442	-	ko00564,ko00590,ko00591,ko00592,ko01100,ko04723,ko05231
LIPID-N-0271	PC(18:3_18:1)	磷脂酰胆碱_PC(18:3_18:1)	GP	甘油磷脂类	PC	磷脂酰胆碱	36	4	826.559811	781.562156	[M+COOH]-	C44H80NO8P	209.07748561	227.559348948	167.511301925	221.056201672	252.4982673	250.732455226	212.428079795	258.805575917	255.364169811	224.72996749	257.449273102	213.536520833	C00157	HMDB0008073	LMGP01010955	53478725	-	53478725	-	ko00564,ko00590,ko00591,ko00592,ko01100,ko04723,ko05231
LIPID-N-0270	PC(18:2_18:2)	磷脂酰胆碱_PC(18:2_18:2)	GP	甘油磷脂类	PC	磷脂酰胆碱	36	4	826.559811	781.562156	[M+COOH]-	C44H80NO8P	122.943451045	112.029217944	91.572845052	110.080618646	144.129912235	115.844741972	129.204091824	118.12906022	132.722167204	113.656535282	114.94808682	116.670155536	C00157	HMDB0008138	LMGP01010921	5288075	998-06-1	5288075	-	ko00564,ko00590,ko00591,ko00592,ko01100,ko04723,ko05231
LIPID-N-0269	PC(15:0_20:4)	磷脂酰胆碱_PC(15:0_20:4)	GP	甘油磷脂类	PC	磷脂酰胆碱	35	4	812.544161	767.546506	[M+COOH]-	C43H78NO8P	35.631515153	27.015379119	28.197735824	41.615843635	54.400914242	50.4638739	39.542889313	45.389008201	65.969077201	33.235926227	45.11820037	47.270786265	C00157	HMDB0007949	LMGP01011424	52922330	-	-	-	ko00564,ko00590,ko00591,ko00592,ko01100,ko04723,ko05231
LIPID-N-0268	PC(14:0_20:4)	磷脂酰胆碱_PC(14:0_20:4)	GP	甘油磷脂类	PC	磷脂酰胆碱	34	4	798.528511	753.530856	[M+COOH]-	C42H76NO8P	47.999479091	48.312600238	33.781445888	56.382755892	62.203435807	64.005542368	55.911806284	59.897805638	68.99312658	54.58957831	55.364509232	60.702922253	C00157	HMDB0007883	LMGP01010506	24778634	-	24778634	-	ko00564,ko00590,ko00591,ko00592,ko01100,ko04723,ko05231
LIPID-N-0266	PC(16:1_18:3)	磷脂酰胆碱_PC(16:1_18:3)	GP	甘油磷脂类	PC	磷脂酰胆碱	34	4	798.528511	753.530856	[M+COOH]-	C42H76NO8P	57.054595545	61.265978563	49.58334537	47.522608538	48.657391424	39.355473985	47.083626344	56.760768354	56.112916261	49.337268725	43.826648832	47.098579394	C00157	HMDB0008200	LMGP01011484	52922835	-	52922835	-	ko00564,ko00590,ko00591,ko00592,ko01100,ko04723,ko05231
LIPID-N-0278	PC(20:1_20:3)	磷脂酰胆碱_PC(20:1_20:3)	GP	甘油磷脂类	PC	磷脂酰胆碱	40	4	882.622411	837.624756	[M+COOH]-	C48H88NO8P	45.717295269	44.694990075	37.745880034	64.347938867	67.730221915	69.930022323	77.338534679	66.367945036	74.369214366	43.568338525	68.710541784	52.52309585	C00157	HMDB0008310	LMGP01011826	53478897	-	53478897	-	ko00564,ko00590,ko00591,ko00592,ko01100,ko04723,ko05231
LIPID-N-0300	PC(14:0_22:6)	磷脂酰胆碱_PC(14:0_22:6)	GP	甘油磷脂类	PC	磷脂酰胆碱	36	6	822.528511	777.530856	[M+COOH]-	C44H76NO8P	36.073228151	32.966931322	24.456650081	51.549948244	53.425599047	40.307622549	32.186072696	45.683105446	45.696746177	35.302408686	41.243545758	41.674062937	C00157	HMDB0007892	LMGP01010512	24778639	-	24778639	-	ko00564,ko00590,ko00591,ko00592,ko01100,ko04723,ko05231
LIPID-N-0303	PC(16:0_22:6)	磷脂酰胆碱_PC(16:0_22:6)	GP	甘油磷脂类	PC	磷脂酰胆碱	38	6	850.559811	805.562156	[M+COOH]-	C46H80NO8P	298.156273494	336.087653831	237.866048733	491.335444202	548.343876625	463.378967887	532.449602604	542.119255613	702.25146698	405.547182712	426.212007309	432.239247816	C00157	HMDB0007991	LMGP01010650	6441886	-	6441886	-	ko00564,ko00590,ko00591,ko00592,ko01100,ko04723,ko05231
LIPID-N-0304	PC(18:2_20:4)	磷脂酰胆碱_PC(18:2_20:4)	GP	甘油磷脂类	PC	磷脂酰胆碱	38	6	850.559811	805.562156	[M+COOH]-	C46H80NO8P	114.10919109	116.697102025	79.847053917	134.244656886	147.380962887	113.199884849	125.065882477	126.461815505	137.762249503	125.711016297	124.849981939	125.711016297	C00157	HMDB0008147	LMGP01010943	24778979	85082-02-6	24778979	-	ko00564,ko00590,ko00591,ko00592,ko01100,ko04723,ko05231
LIPID-N-0995	PC(14:0_17:0)	磷脂酰胆碱_PC(14:0_17:0)	GP	甘油磷脂类	PC	磷脂酰胆碱	31	0	764.5441601	719.5465055	[M+COOH]-	C39H78NO8P	167.850939152	175.045653037	127.866960469	178.097911468	221.071444331	216.878284057	190.357629946	198.025478542	227.363712595	159.291356267	189.427558804	179.956180864	C00157	-	LMGP01011366	52922214	-	-	-	ko00564,ko00590,ko00591,ko00592,ko01100,ko04723,ko05231
LIPID-N-0994	PC(13:0_18:0)	磷脂酰胆碱_PC(13:0_18:0)	GP	甘油磷脂类	PC	磷脂酰胆碱	31	0	764.5441601	719.5465055	[M+COOH]-	C39H78NO8P	469.688154293	456.869154426	399.235269587	433.162759551	418.301850548	432.698625264	369.680034968	410.755819353	499.528156735	413.296491936	433.961316533	411.574423219	C00157	-	LMGP01011346	52922174	-	-	-	ko00564,ko00590,ko00591,ko00592,ko01100,ko04723,ko05231
LIPID-N-0993	PC(14:1_16:1)	磷脂酰胆碱_PC(14:1_16:1)	GP	甘油磷脂类	PC	磷脂酰胆碱	30	2	746.4972099	701.4995553	[M+COOH]-	C38H72NO8P	107.483496124	127.783326717	92.131216059	110.975583026	110.535722166	133.300798981	101.156228474	120.579870598	119.841956885	117.100672715	116.239638357	90.408607611	C00157	-	LMGP01011385	52922252	-	-	-	ko00564,ko00590,ko00591,ko00592,ko01100,ko04723,ko05231
LIPID-N-0989	PC(12:0_18:1)	磷脂酰胆碱_PC(12:0_18:1)	GP	甘油磷脂类	PC	磷脂酰胆碱	30	1	748.5128599	703.5152053	[M+COOH]-	C38H74NO8P	214.230803918	299.328066693	207.15564338	295.338245149	276.339305414	282.470740698	251.970969108	278.412058941	265.444334409	239.367551579	252.283066952	239.367551579	C00157	-	-	-	-	-	-	ko00564,ko00590,ko00591,ko00592,ko01100,ko04723,ko05231
LIPID-N-0987	PC(14:0_15:1)	磷脂酰胆碱_PC(14:0_15:1)	GP	甘油磷脂类	PC	磷脂酰胆碱	29	1	734.4972099	689.4995553	[M+COOH]-	C37H72NO8P	30.33095918	30.224549424	26.1317631	48.865055106	58.085438314	58.715828123	51.957517353	52.447342089	57.23293455	33.838650277	35.991236173	35.388512122	C00157	-	LMGP01011433	52922348	-	-	-	ko00564,ko00590,ko00591,ko00592,ko01100,ko04723,ko05231
LIPID-N-0984	PC(13:0_16:0)	磷脂酰胆碱_PC(13:0_16:0)	GP	甘油磷脂类	PC	磷脂酰胆碱	29	0	736.5128599	691.5152053	[M+COOH]-	C37H74NO8P	44.097680944	46.503795157	33.94895719	66.674846253	89.620629638	59.244799547	51.957517353	71.955792698	73.02519242	66.816266196	59.755784459	56.311647026	C00157	-	LMGP01011342	52922166	-	-	-	ko00564,ko00590,ko00591,ko00592,ko01100,ko04723,ko05231
LIPID-N-0981	PC(12:0_16:0)	磷脂酰胆碱_PC(12:0_16:0)	GP	甘油磷脂类	PC	磷脂酰胆碱	28	0	722.4972099	677.4995553	[M+COOH]-	C36H72NO8P	60.514680694	71.768717745	45.22805152	84.842623152	75.857848545	89.078787891	83.132027764	83.915747343	90.833483209	54.58957831	62.511094405	63.372128763	C00157	-	LMGP01010435	24778570	-	-	-	ko00564,ko00590,ko00591,ko00592,ko01100,ko04723,ko05231
LIPID-N-0980	PC(10:0_18:0)	磷脂酰胆碱_PC(10:0_18:0)	GP	甘油磷脂类	PC	磷脂酰胆碱	28	0	722.4972099	677.4995553	[M+COOH]-	C36H72NO8P	563.184072154	469.122350139	424.361964876	587.99159716	707.64535857	690.836680434	622.570606153	678.38431263	907.214813802	546.756817457	565.699573337	628.555081486	C00157	-	LMGP01010390	24778529	-	-	-	ko00564,ko00590,ko00591,ko00592,ko01100,ko04723,ko05231
LIPID-N-0913	PC(20:4_22:5)	磷脂酰胆碱_PC(20:4_22:5)	GP	甘油磷脂类	PC	磷脂酰胆碱	42	9	900.575461	855.5778056	[M+COOH]-	C50H82NO8P	44.539393942	46.270400953	34.339816895	63.005492298	69.464115596	62.736010949	53.520840883	74.308570661	84.561380793	41.071338886	64.06095625	50.026096211	C00157	HMDB0008450	-	53479041	-	-	-	ko00564,ko00590,ko00591,ko00592,ko01100,ko04723,ko05231
LIPID-N-0911	PC(14:0_15:0)	磷脂酰胆碱_PC(14:0_15:0)	GP	甘油磷脂类	PC	磷脂酰胆碱	29	0	736.512861	691.5152053	[M+COOH]-	C37H74NO8P	130.305334342	139.453036919	116.141169334	205.841807225	184.226203609	185.139998585	205.071263179	202.927099298	265.444334409	175.651009073	185.983421371	150.681012685	C00157	HMDB0007868	LMGP01010479	24778611	-	-	-	ko00564,ko00590,ko00591,ko00592,ko01100,ko04723,ko05231
LIPID-N-0908	PC(16:0_20:2)	磷脂酰胆碱_PC(16:0_20:2)	GP	甘油磷脂类	PC	磷脂酰胆碱	36	2	830.591111	785.5934557	[M+COOH]-	C44H84NO8P	616.925820216	729.356887653	569.538426544	728.5010047	844.189485951	770.182394113	789.938184174	821.511638705	806.413167824	713.797482947	762.015407007	735.323341902	C00157	HMDB0007979	LMGP01011469	52922420	-	-	-	ko00564,ko00590,ko00591,ko00592,ko01100,ko04723,ko05231
LIPID-N-0907	PC(18:0_22:1)	磷脂酰胆碱_PC(18:0_22:1)	GP	甘油磷脂类	PC	磷脂酰胆碱	40	1	888.669361	843.671706	[M+COOH]-	C48H94NO8P	156.808114208	119.614529575	138.476009591	204.946842846	237.326697591	192.545598528	142.538321941	203.90742345	247.52404179	170.484802923	198.037902386	164.457562416	C00157	HMDB0008052	LMGP01010811	24778866	-	-	-	ko00564,ko00590,ko00591,ko00592,ko01100,ko04723,ko05231
LIPID-N-1021	PC(15:1_18:2)	磷脂酰胆碱_PC(15:1_18:2)	GP	甘油磷脂类	PC	磷脂酰胆碱	33	3	786.52851	741.5308554	[M+COOH]-	C41H76NO8P	55.140505888	55.722866217	45.842259627	70.165207332	99.915623369	74.902353713	86.258674826	64.211231904	93.297523444	70.777024244	64.147059686	68.79664522	C00157	-	LMGP01011444	52922370	-	-	-	ko00564,ko00590,ko00591,ko00592,ko01100,ko04723,ko05231
LIPID-N-0321	PC(20:2_22:6)	磷脂酰胆碱_PC(20:2_22:6)	GP	甘油磷脂类	PC	磷脂酰胆碱	42	8	902.591111	857.593456	[M+COOH]-	C50H84NO8P	10.380255448	14.528789202	10.553212021	19.689216343	11.703782347	5.564779386	19.21968341	19.116320948	14.78424141	13.948756603	14.551480654	12.57110163	C00157	HMDB0008354	LMGP01011865	10854909	-	10854909	-	ko00564,ko00590,ko00591,ko00592,ko01100,ko04723,ko05231
LIPID-N-0320	PC(18:2_22:6)	磷脂酰胆碱_PC(18:2_22:6)	GP	甘油磷脂类	PC	磷脂酰胆碱	40	8	874.559811	829.562156	[M+COOH]-	C48H80NO8P	39.975026298	43.469670504	36.629138021	52.623905499	63.828961133	48.771165342	52.87711943	58.231254581	74.145210708	47.701303444	39.95199422	50.973234005	C00157	HMDB0008156	LMGP01010947	24778983	-	24778983	-	ko00564,ko00590,ko00591,ko00592,ko01100,ko04723,ko05231
LIPID-N-0319	PC(20:4_20:4)	磷脂酰胆碱_PC(20:4_20:4)	GP	甘油磷脂类	PC	磷脂酰胆碱	40	8	874.559811	829.562156	[M+COOH]-	C48H80NO8P	54.257079893	58.348551012	49.695019571	97.551117337	99.807255014	85.375987919	110.352249244	115.678249842	96.097569166	68.968852092	94.713779402	83.950849924	C00157	-	LMGP01011047	24779072	-	24778983	-	ko00564,ko00590,ko00591,ko00592,ko01100,ko04723,ko05231
LIPID-N-0318	PC(20:1_22:6)	磷脂酰胆碱_PC(20:1_22:6)	GP	甘油磷脂类	PC	磷脂酰胆碱	42	7	904.606761	859.609106	[M+COOH]-	C50H86NO8P	5.543498122	9.452465264	4.606560803	18.257273336	18.747725426	14.176434177	13.242269909	10.293403588	10.78577612	9.126964197	12.226687886	9.299171069	C00157	HMDB0008321	LMGP01011834	52923147	-	52923147	-	ko00564,ko00590,ko00591,ko00592,ko01100,ko04723,ko05231
LIPID-N-0316	PC(20:3_20:4)	磷脂酰胆碱_PC(20:3_20:4)	GP	甘油磷脂类	PC	磷脂酰胆碱	40	7	876.575461	831.577806	[M+COOH]-	C48H82NO8P	80.244527928	77.020087336	55.390403836	86.63255191	86.044473921	72.68067373	73.200325332	94.503248176	98.449607572	95.57481376	85.931228948	80.506712492	C00157	HMDB0008379	LMGP01011889	53478979	-	53478979	-	ko00564,ko00590,ko00591,ko00592,ko01100,ko04723,ko05231
LIPID-N-0315	PC(18:1_22:6)	磷脂酰胆碱_PC(18:1_22:6)	GP	甘油磷脂类	PC	磷脂酰胆碱	40	7	876.575461	831.577806	[M+COOH]-	C48H82NO8P	466.007212645	412.524255657	361.824412157	519.974304338	549.427560176	528.971424528	545.324031682	514.67017938	594.72971127	408.991320145	534.702336442	443.432694473	C00157	HMDB0008090	LMGP01010847	24778901	-	24778901	-	ko00564,ko00590,ko00591,ko00592,ko01100,ko04723,ko05231
LIPID-N-0313	PC(16:1_22:6)	磷脂酰胆碱_PC(16:1_22:6)	GP	甘油磷脂类	PC	磷脂酰胆碱	38	7	848.544161	803.546506	[M+COOH]-	C46H78NO8P	33.57018783	39.910408892	27.751039019	41.078865007	36.845240722	24.332685528	22.070449849	32.252664574	36.736599868	30.997236895	34.096960585	33.494236534	C00157	HMDB0008023	LMGP01010696	24778773	-	24778773	-	ko00564,ko00590,ko00591,ko00592,ko01100,ko04723,ko05231
LIPID-N-0311	PC(20:2_20:4)	磷脂酰胆碱_PC(20:2_20:4)	GP	甘油磷脂类	PC	磷脂酰胆碱	40	6	878.591111	833.593456	[M+COOH]-	C48H84NO8P	54.772411723	58.932036522	51.760992295	67.032832005	86.261210631	73.209645155	80.833022571	78.033802435	69.329132067	71.89636891	59.927991331	60.530715381	C00157	HMDB0008345	LMGP01011858	52923195	-	24778876	-	ko00564,ko00590,ko00591,ko00592,ko01100,ko04723,ko05231
LIPID-N-0310	PC(18:1_22:5)	磷脂酰胆碱_PC(18:1_22:5)	GP	甘油磷脂类	PC	磷脂酰胆碱	40	6	878.591111	833.593456	[M+COOH]-	C48H84NO8P	181.102329085	174.462167527	161.927591861	220.161237293	290.427191572	233.805369642	237.257335875	223.513906474	290.084736759	190.288593162	183.400318296	179.095146505	C00157	-	-	-	-	24778876	-	ko00564,ko00590,ko00591,ko00592,ko01100,ko04723,ko05231
LIPID-N-0309	PC(16:0_24:6)	磷脂酰胆碱_PC(16:0_24:6)	GP	甘油磷脂类	PC	磷脂酰胆碱	40	6	878.591111	833.593456	[M+COOH]-	C48H84NO8P	17.226806913	16.279245732	8.263890895	33.919149973	42.37202683	44.8567768	39.358968897	38.428706727	46.480758979	19.631583367	25.917134182	27.208685719	C00157	-	-	-	-	24778876	-	ko00564,ko00590,ko00591,ko00592,ko01100,ko04723,ko05231
LIPID-N-0308	PC(18:0_22:6)	磷脂酰胆碱_PC(18:0_22:6)	GP	甘油磷脂类	PC	磷脂酰胆碱	40	6	878.591111	833.593456	[M+COOH]-	C48H84NO8P	103.066366146	152.289718142	99.390039142	213.001522259	278.506672515	241.210969585	265.765000263	276.451410638	318.085193975	185.983421371	184.261352655	198.898936744	C00157	HMDB0008057	LMGP01010821	24778876	-	24778876	-	ko00564,ko00590,ko00591,ko00592,ko01100,ko04723,ko05231
LIPID-N-0306	PC(16:1_22:5)	磷脂酰胆碱_PC(16:1_22:5)	GP	甘油磷脂类	PC	磷脂酰胆碱	38	6	850.559811	805.562156	[M+COOH]-	C46H80NO8P	91.287352872	100.359507741	63.654294731	103.815867992	127.874658976	113.199884849	113.111055475	122.5405189	127.682084905	96.435848118	106.768260417	98.157916835	C00157	HMDB0008693	LMGP01012140	53479349	-	53479349	-	ko00564,ko00590,ko00591,ko00592,ko01100,ko04723,ko05231
LIPID-N-0264	PC(18:0_24:3)	磷脂酰胆碱_PC(18:0_24:3)	GP	甘油磷脂类	PC	磷脂酰胆碱	42	3	912.669361	867.671706	[M+COOH]-	C50H94NO8P	6.183981969	7.118523223	5.918732668	13.334969251	15.605043129	14.388022747	14.989513856	15.783218834	15.79225787	9.213067633	12.57110163	9.901895119	C00157	HMDB0008317	LMGP01011832	52923143	-	52923143	-	ko00564,ko00590,ko00591,ko00592,ko01100,ko04723,ko05231
LIPID-N-0262	PC(18:0_22:3)	磷脂酰胆碱_PC(18:0_22:3)	GP	甘油磷脂类	PC	磷脂酰胆碱	40	3	884.638061	839.640406	[M+COOH]-	C48H90NO8P	29.889246182	39.443620484	26.020088899	34.90361079	34.2444002	32.373051181	32.186072696	46.075235106	42.112687653	33.752546841	35.302408686	34.527477764	C00157	-	LMGP01010812	24778867	-	-	-	ko00564,ko00590,ko00591,ko00592,ko01100,ko04723,ko05231
LIPID-N-0275	PC(18:0_20:4)	磷脂酰胆碱_PC(18:0_20:4)	GP	甘油磷脂类	PC	磷脂酰胆碱	38	4	854.591111	809.593456	[M+COOH]-	C46H84NO8P	588.950663691	630.164350933	484.107662562	1038.158679917	1267.909754252	1280.110847358	1250.658824769	1274.42139656	1366.422312146	895.475732527	839.508499244	878.255045363	C00157	HMDB0008048	LMGP01010802	16219824	35418-59-8	16219824	-	ko00564,ko00590,ko00591,ko00592,ko01100,ko04723,ko05231
LIPID-N-0259	PC(20:1_18:2)	磷脂酰胆碱_PC(20:1_18:2)	GP	甘油磷脂类	PC	磷脂酰胆碱	38	3	856.606761	811.609106	[M+COOH]-	C46H86NO8P	53.373653897	47.028932116	40.202712462	94.866224199	95.472520812	70.670582317	58.026891061	82.543293531	84.673382622	72.240782653	83.950849924	71.035334551	C00157	HMDB0008303	LMGP01011818	52923115	-	52923115	-	ko00564,ko00590,ko00591,ko00592,ko01100,ko04723,ko05231
LIPID-N-0220	PC(18:0_18:1)	磷脂酰胆碱_PC(18:0_18:1)	GP	甘油磷脂类	PC	磷脂酰胆碱	36	1	832.606761	787.609106	[M+COOH]-	C44H86NO8P	8318.928124634	9044.025406902	7147.148882122	9486.622419929	10555.077783259	10050.457066038	9196.020770357	9901.273927117	11177.782520669	8567.291864085	9040.860761095	8696.447017815	C00157	HMDB0008037	LMGP01010750	24778815	-	24778815	-	ko00564,ko00590,ko00591,ko00592,ko01100,ko04723,ko05231
LIPID-N-0219	PC(17:0_18:1)	磷脂酰胆碱_PC(17:0_18:1)	GP	甘油磷脂类	PC	磷脂酰胆碱	35	1	818.591111	773.593456	[M+COOH]-	C43H84NO8P	324.65905336	339.005081381	308.779166548	604.100955986	567.850180537	695.06845183	594.982543842	624.466484314	712.331631578	469.263725219	550.200954889	522.647855427	C00157	-	LMGP01010711	24778787	-	-	-	ko00564,ko00590,ko00591,ko00592,ko01100,ko04723,ko05231
LIPID-N-0218	PC(16:0_18:1)	磷脂酰胆碱_PC(16:0_18:1)	GP	甘油磷脂类	PC	磷脂酰胆碱	34	1	804.575461	759.577806	[M+COOH]-	C42H82NO8P	68539.133487026	51988.558951934	51537.643892173	66853.839129123	61661.594031564	60725.919535849	62532.941238427	65681.718130381	64401.051597043	67591.19711866	65610.818094801	62769.404712742	C00157	HMDB0007972	LMGP01010005	5497103	26853-31-6	4266266	-	ko00564,ko00590,ko00591,ko00592,ko01100,ko04723,ko05231
LIPID-N-0217	PC(14:0_18:1)	磷脂酰胆碱_PC(14:0_18:1)	GP	甘油磷脂类	PC	磷脂酰胆碱	32	1	776.544161	731.546506	[M+COOH]-	C40H78NO8P	2598.744803536	2754.051607779	2289.321126305	2765.439931847	3251.050651928	3015.137119811	2786.394293418	2793.923830919	3416.055780365	2453.947920869	2832.803038476	2591.71341818	C00157	HMDB0007872	LMGP01010490	24778618	-	24778618	-	ko00564,ko00590,ko00591,ko00592,ko01100,ko04723,ko05231
LIPID-N-0216	PC(16:0_16:1)	磷脂酰胆碱_PC(16:0_16:1)	GP	甘油磷脂类	PC	磷脂酰胆碱	32	1	776.544161	731.546506	[M+COOH]-	C40H78NO8P	16564.237416306	18204.747915829	13903.438059752	14945.905133284	17230.568455217	15974.937020755	15081.474063385	16175.348494795	18480.30176263	14981.997832671	15843.032190871	15670.825319231	C00157	HMDB0007969	LMGP01010566	6443788	53595-24-7	6443788	-	ko00564,ko00590,ko00591,ko00592,ko01100,ko04723,ko05231
LIPID-N-0215	PC(15:0_16:1)	磷脂酰胆碱_PC(15:0_16:1)	GP	甘油磷脂类	PC	磷脂酰胆碱	31	1	762.528511	717.530856	[M+COOH]-	C39H76NO8P	301.837215142	352.425248114	236.190935714	357.985751695	457.314458371	316.324911868	380.715259893	407.814846899	482.727882406	360.773396086	401.242010921	356.468224295	C00157	HMDB0007936	LMGP01010535	24778657	-	-	-	ko00564,ko00590,ko00591,ko00592,ko01100,ko04723,ko05231
LIPID-N-0214	PC(14:0_16:1)	磷脂酰胆碱_PC(14:0_16:1)	GP	甘油磷脂类	PC	磷脂酰胆碱	30	1	748.512861	703.515206	[M+COOH]-	C38H74NO8P	2090.774856103	2123.887256847	1680.696729311	1807.828046062	2004.814568689	1777.343986415	1784.028029449	1941.041819375	1960.032005127	1808.172152219	1988.989367441	1911.496275203	C00157	HMDB0007870	LMGP01010485	24778615	-	24778615	-	ko00564,ko00590,ko00591,ko00592,ko01100,ko04723,ko05231
LIPID-N-0213	PC(16:0_26:0)	磷脂酰胆碱_PC(16:0_26:0)	GP	甘油磷脂类	PC	磷脂酰胆碱	42	0	918.716311	873.718656	[M+COOH]-	C50H100NO8P	52.563846734	67.684319174	48.354929156	64.437435305	71.631482697	82.942719366	66.763110793	65.28958847	69.441133896	59.841887895	56.914371077	60.961232561	C00157	-	LMGP01010663	24778749	-	-	-	ko00564,ko00590,ko00591,ko00592,ko01100,ko04723,ko05231
LIPID-N-0212	PC(16:0_24:0)	磷脂酰胆碱_PC(16:0_24:0)	GP	甘油磷脂类	PC	磷脂酰胆碱	40	0	890.685011	845.687356	[M+COOH]-	C48H96NO8P	35.484277487	40.260500198	31.547961862	52.444912623	58.62728009	60.408536681	53.612801091	56.85880077	60.256983929	42.104580116	46.840269086	40.3825114	C00157	HMDB0007992	LMGP01010657	24778743	-	-	-	ko00564,ko00590,ko00591,ko00592,ko01100,ko04723,ko05231
LIPID-N-0260	PC(20:2_18:1)	磷脂酰胆碱_PC(20:2_18:1)	GP	甘油磷脂类	PC	磷脂酰胆碱	38	3	856.606761	811.609106	[M+COOH]-	C46H86NO8P	588.950663691	537.973640333	481.31580753	510.129696166	519.084420758	531.087310226	501.183131984	456.831054459	612.650003888	512.315443129	527.814061576	495.094755965	C00157	HMDB0008335	LMGP01011847	52923173	-	52923115	-	ko00564,ko00590,ko00591,ko00592,ko01100,ko04723,ko05231
LIPID-N-0208	PC(16:0_18:0)	磷脂酰胆碱_PC(16:0_18:0)	GP	甘油磷脂类	PC	磷脂酰胆碱	34	0	806.591111	761.593456	[M+COOH]-	C42H84NO8P	3813.455547398	4014.380309644	3059.873115158	4573.267977909	4876.575977892	4940.593105094	4754.342738275	4529.097578543	5409.688334152	3866.044268316	4451.547631891	4365.444196071	C00157	HMDB0007970	LMGP01010573	24778686	59403-51-9	24778686	-	ko00564,ko00590,ko00591,ko00592,ko01100,ko04723,ko05231
LIPID-N-0207	PC(18:0_14:0)	磷脂酰胆碱_PC(18:0_14:0)	GP	甘油磷脂类	PC	磷脂酰胆碱	32	0	778.559811	733.562156	[M+COOH]-	C40H80NO8P	300.364838482	315.665660976	222.231660553	304.287888941	399.879230187	420.003311075	388.072076509	356.837991037	454.72742519	339.247537131	267.7816854	258.31030746	C00157	HMDB0008031	LMGP01010739	3082163	-	3082163	-	ko00564,ko00590,ko00591,ko00592,ko01100,ko04723,ko05231
LIPID-N-0206	PC(16:0_16:0)	磷脂酰胆碱_PC(16:0_16:0)	GP	甘油磷脂类	PC	磷脂酰胆碱	32	0	778.559811	733.562156	[M+COOH]-	C40H80NO8P	7545.930378539	7964.577213175	5834.977017045	9397.125982005	10891.019683958	8992.514216981	9012.10035495	10587.500832957	11536.188373036	8093.722967075	8179.826402895	8050.671249165	C00157	HMDB0000564	LMGP01010564	452110	63-89-8	452110	-	ko00564,ko00590,ko00591,ko00592,ko01100,ko04723,ko05231
LIPID-N-1001	PC(13:1_18:2)	磷脂酰胆碱_PC(13:1_18:2)	GP	甘油磷脂类	PC	磷脂酰胆碱	31	3	758.4972099	713.4995553	[M+COOH]-	C39H72NO8P	42.625304285	38.276649464	34.283979794	28.638860136	49.415969909	40.519211119	31.63431145	40.389355029	47.936782754	57.172681384	43.482235089	40.554718271	C00157	-	-	-	-	-	-	ko00564,ko00590,ko00591,ko00592,ko01100,ko04723,ko05231
LIPID-N-1002	PC(10:0_22:0)	磷脂酰胆碱_PC(10:0_22:0)	GP	甘油磷脂类	PC	磷脂酰胆碱	32	0	778.5598101	733.5621555	[M+COOH]-	C40H80NO8P	10.895587278	10.561087733	7.091311781	11.992522682	10.945203861	11.108399915	11.311105548	14.704862268	13.77622495	7.318792045	11.882274143	9.213067633	C00157	-	LMGP01010397	24778536	-	-	-	ko00564,ko00590,ko00591,ko00592,ko01100,ko04723,ko05231
LIPID-N-1003	PC(15:0_17:0)	磷脂酰胆碱_PC(15:0_17:0)	GP	甘油磷脂类	PC	磷脂酰胆碱	32	0	778.5598101	733.5621555	[M+COOH]-	C40H80NO8P	40.932071127	42.594442239	31.32461346	99.341046095	98.073361333	98.811862102	75.039529486	87.935076363	91.057486867	70.088196757	90.408607611	56.311647026	C00157	-	LMGP01010537	24778659	-	-	-	ko00564,ko00590,ko00591,ko00592,ko01100,ko04723,ko05231
LIPID-N-1007	PC(17:0_15:1)	磷脂酰胆碱_PC(17:0_15:1)	GP	甘油磷脂类	PC	磷脂酰胆碱	32	1	776.5441601	731.5465055	[M+COOH]-	C40H78NO8P	46.821577763	42.06930528	34.8423508	51.997430434	90.704313189	63.899748083	75.959131563	99.012739271	85.345393595	56.397750462	74.56557542	56.828267641	C00157	-	LMGP01011439	52922360	-	-	-	ko00564,ko00590,ko00591,ko00592,ko01100,ko04723,ko05231
LIPID-N-1008	PC(18:0_14:1)	磷脂酰胆碱_PC(18:0_14:1)	GP	甘油磷脂类	PC	磷脂酰胆碱	32	1	776.5441601	731.5465055	[M+COOH]-	C40H78NO8P	20.466035563	21.997403732	24.735835584	39.736418438	44.539393931	33.43099403	32.461953319	51.663082768	53.760877855	25.486617003	36.163443044	23.67844485	C00157	HMDB0008032	LMGP01011582	52922643	-	-	-	ko00564,ko00590,ko00591,ko00592,ko01100,ko04723,ko05231
LIPID-N-1010	PC(14:1_18:1)	磷脂酰胆碱_PC(14:1_18:1)	GP	甘油磷脂类	PC	磷脂酰胆碱	32	2	774.52851	729.5308554	[M+COOH]-	C40H76NO8P	795.083395983	933.576816196	837.556509624	1575.13730746	1538.830641912	1428.222846226	1747.243946368	1499.895951336	1467.223958124	998.799855511	1024.630886257	1041.851573421	C00157	HMDB0007906	LMGP01011390	52922262	-	-	-	ko00564,ko00590,ko00591,ko00592,ko01100,ko04723,ko05231
LIPID-N-1011	PC(15:1_17:1)	磷脂酰胆碱_PC(15:1_17:1)	GP	甘油磷脂类	PC	磷脂酰胆碱	32	2	774.52851	729.5308554	[M+COOH]-	C40H76NO8P	14.061197096	15.520714569	12.898370248	40.004907752	44.972867352	42.635096817	45.612263021	42.742132992	45.136737032	34.957994943	35.819029301	27.208685719	C00157	-	LMGP01011440	52922362	-	-	-	ko00564,ko00590,ko00591,ko00592,ko01100,ko04723,ko05231
LIPID-N-1012	PC(15:0_18:0)	磷脂酰胆碱_PC(15:0_18:0)	GP	甘油磷脂类	PC	磷脂酰胆碱	33	0	792.5754602	747.5778056	[M+COOH]-	C41H82NO8P	276.070623605	309.247320365	248.475097855	436.742617068	526.670205612	487.711653415	442.328599054	448.008137098	474.887754385	356.468224295	365.939602235	314.277540743	C00157	HMDB0007937	LMGP01010539	11787533	-	-	-	ko00564,ko00590,ko00591,ko00592,ko01100,ko04723,ko05231
LIPID-N-1013	PC(16:0_17:0)	磷脂酰胆碱_PC(16:0_17:0)	GP	甘油磷脂类	PC	磷脂酰胆碱	33	0	792.5754602	747.5778056	[M+COOH]-	C41H82NO8P	111.164437772	126.616355697	74.82171486	282.808743839	317.519280338	316.324911868	274.961021034	301.93983857	259.844242965	191.14962752	204.065142893	189.427558804	C00157	-	LMGP01010569	24778682	-	-	-	ko00564,ko00590,ko00591,ko00592,ko01100,ko04723,ko05231
LIPID-N-1014	PC(16:0_17:1)	磷脂酰胆碱_PC(16:0_17:1)	GP	甘油磷脂类	PC	磷脂酰胆碱	33	1	790.5598101	745.5621555	[M+COOH]-	C41H80NO8P	40.26950163	33.550416832	28.867781032	83.589673021	70.764535857	70.353199462	60.233936046	124.501167202	90.72148138	105.907226059	94.713779402	70.690920808	C00157	-	LMGP01011527	52922533	-	-	-	ko00564,ko00590,ko00591,ko00592,ko01100,ko04723,ko05231
LIPID-N-1015	PC(17:0_16:1)	磷脂酰胆碱_PC(17:0_16:1)	GP	甘油磷脂类	PC	磷脂酰胆碱	33	1	790.5598101	745.5621555	[M+COOH]-	C41H80NO8P	546.987928903	544.391980944	450.047031171	511.024660545	442.142888662	507.812567547	432.212976207	472.516240878	616.010058754	423.628904234	485.623378025	421.906835518	C00157	-	LMGP01011502	52922485	-	-	-	ko00564,ko00590,ko00591,ko00592,ko01100,ko04723,ko05231
LIPID-N-1016	PC(18:0_15:1)	磷脂酰胆碱_PC(18:0_15:1)	GP	甘油磷脂类	PC	磷脂酰胆碱	33	1	790.5598101	745.5621555	[M+COOH]-	C41H80NO8P	5064.975707742	5298.048431914	4461.384341262	5844.117396428	6599.632823413	6474.610236226	6142.941874598	6823.05609235	8019.330946693	5880.864666502	6208.057722618	6733.28868112	C00157	-	LMGP01011442	52922366	-	-	-	ko00564,ko00590,ko00591,ko00592,ko01100,ko04723,ko05231
LIPID-N-0221	PC(16:0_20:1)	磷脂酰胆碱_PC(16:0_20:1)	GP	甘油磷脂类	PC	磷脂酰胆碱	36	1	832.606761	787.609106	[M+COOH]-	C44H86NO8P	949.682945202	1032.769352917	787.303119046	1208.201911972	1267.909754252	1269.531418868	1186.286679376	1303.831121096	1355.22212926	1050.461917003	1084.903291331	1033.241229839	C00157	HMDB0007978	LMGP01011468	52922418	-	-	-	ko00564,ko00590,ko00591,ko00592,ko01100,ko04723,ko05231
LIPID-N-0223	PC(16:0_22:1)	磷脂酰胆碱_PC(16:0_22:1)	GP	甘油磷脂类	PC	磷脂酰胆碱	38	1	860.638061	815.640406	[M+COOH]-	C46H90NO8P	77.299774609	81.687971417	63.095923725	133.349692507	138.711494482	112.141942	140.699117786	133.324084563	147.842414101	97.296882477	105.907226059	106.768260417	C00157	HMDB0007986	LMGP01010638	24778728	-	-	-	ko00564,ko00590,ko00591,ko00592,ko01100,ko04723,ko05231
LIPID-N-0211	PC(16:0_22:0)	磷脂酰胆碱_PC(16:0_22:0)	GP	甘油磷脂类	PC	磷脂酰胆碱	38	0	862.653711	817.656056	[M+COOH]-	C46H92NO8P	15.386336089	18.263096467	13.400904154	21.837130853	24.491248245	22.322594115	22.622211095	20.48877476	29.904488307	16.359652806	14.895894397	17.220687164	C00157	HMDB0007985	LMGP01010636	7983123	-	7983123	-	ko00564,ko00590,ko00591,ko00592,ko01100,ko04723,ko05231
LIPID-N-0225	PC(18:1_22:0)	磷脂酰胆碱_PC(18:1_22:0)	GP	甘油磷脂类	PC	磷脂酰胆碱	40	1	888.669361	843.671706	[M+COOH]-	C48H94NO8P	21.717555724	27.015379119	20.324704634	28.817853011	25.68330015	29.516605489	28.231783765	28.625465215	32.816535857	21.267548648	24.539479209	21.181445212	C00157	HMDB0008531	LMGP01010839	24779108	-	24779108	-	ko00564,ko00590,ko00591,ko00592,ko01100,ko04723,ko05231
LIPID-N-0258	PC(18:0_20:3)	磷脂酰胆碱_PC(18:0_20:3)	GP	甘油磷脂类	PC	磷脂酰胆碱	38	3	856.606761	811.609106	[M+COOH]-	C46H86NO8P	555.086000529	595.155220325	481.874178537	1100.806186463	1257.072918745	1153.157705472	1112.718513213	1166.585739928	1164.81902019	815.399537215	904.086076109	886.865388945	C00157	HMDB0008046	LMGP01010795	24778855	-	24778855	-	ko00564,ko00590,ko00591,ko00592,ko01100,ko04723,ko05231
LIPID-N-0255	PC(16:0_20:3)	磷脂酰胆碱_PC(16:0_20:3)	GP	甘油磷脂类	PC	磷脂酰胆碱	36	3	828.575461	783.577806	[M+COOH]-	C44H82NO8P	690.544653178	600.990075426	563.95471648	889.594592963	1094.520386149	910.888793038	974.778201658	963.658640629	1131.218471531	712.936448589	860.173323841	707.77024244	C00157	HMDB0007980	LMGP01010622	24778715	-	24778715	-	ko00564,ko00590,ko00591,ko00592,ko01100,ko04723,ko05231
LIPID-N-0254	PC(18:1_18:2)	磷脂酰胆碱_PC(18:1_18:2)	GP	甘油磷脂类	PC	磷脂酰胆碱	36	3	828.575461	783.577806	[M+COOH]-	C44H82NO8P	2149.669922472	2310.602620086	1853.7917413	2040.518784664	2904.271915722	2644.857122642	2694.434085715	2715.497898823	2385.638954812	2092.313490425	2471.168608033	2419.506546541	C00157	HMDB0008072	LMGP01010893	53478723	-	53478723	-	ko00564,ko00590,ko00591,ko00592,ko01100,ko04723,ko05231
LIPID-N-0253	PC(15:0_20:3)	磷脂酰胆碱_PC(15:0_20:3)	GP	甘油磷脂类	PC	磷脂酰胆碱	35	3	814.559811	769.562156	[M+COOH]-	C43H80NO8P	180.366140755	174.462167527	160.252478841	36.783035987	36.628504012	25.602216947	32.921754358	26.370719667	23.856389548	73.618437626	103.324122984	100.741019909	C00157	HMDB0007948	LMGP01011423	52922328	-	-	-	ko00564,ko00590,ko00591,ko00592,ko01100,ko04723,ko05231
LIPID-N-0252	PC(17:1_18:2)	磷脂酰胆碱_PC(17:1_18:2)	GP	甘油磷脂类	PC	磷脂酰胆碱	35	3	814.559811	769.562156	[M+COOH]-	C43H80NO8P	12.294345105	16.979428345	12.563347644	12.887487061	13.871149448	12.589519904	9.287980978	13.234376041	12.544204833	13.087722245	14.637584089	13.518239424	C00157	-	LMGP01011533	52922545	-	-	-	ko00564,ko00590,ko00591,ko00592,ko01100,ko04723,ko05231
LIPID-N-0251	PC(16:0_18:3)	磷脂酰胆碱_PC(16:0_18:3)	GP	甘油磷脂类	PC	磷脂酰胆碱	34	3	800.544161	755.546506	[M+COOH]-	C42H78NO8P	447.602504405	408.439857086	378.017171343	447.482189619	462.732876124	481.363996321	498.424325753	449.968785401	418.886839953	513.176477487	560.533367188	462.375450353	C00157	HMDB0007974	LMGP01010598	24778699	203393-39-9	24778699	-	ko00564,ko00590,ko00591,ko00592,ko01100,ko04723,ko05231
LIPID-N-0250	PC(16:1_18:2)	磷脂酰胆碱_PC(16:1_18:2)	GP	甘油磷脂类	PC	磷脂酰胆碱	34	3	800.544161	755.546506	[M+COOH]-	C42H78NO8P	809.807162575	869.393410083	642.126657378	621.105279192	679.469586253	658.040452113	591.304135534	628.387780919	762.732454567	620.805772262	727.574032679	683.66128041	C00157	HMDB0008006	LMGP01010690	24778768	182820-31-1	24778768	-	ko00564,ko00590,ko00591,ko00592,ko01100,ko04723,ko05231
LIPID-N-0247	PC(16:1_16:2)	磷脂酰胆碱_PC(16:1_16:2)	GP	甘油磷脂类	PC	磷脂酰胆碱	32	3	772.512861	727.515206	[M+COOH]-	C40H74NO8P	237.788830465	263.151965065	215.531208476	187.047555261	183.142520059	155.517598811	173.80479256	193.123857786	206.083365111	186.844455729	191.14962752	196.315833669	C00157	-	-	-	-	-	-	ko00564,ko00590,ko00591,ko00592,ko01100,ko04723,ko05231
LIPID-N-0245	PC(14:1_18:2)	磷脂酰胆碱_PC(14:1_18:2)	GP	甘油磷脂类	PC	磷脂酰胆碱	32	3	772.512861	727.515206	[M+COOH]-	C40H74NO8P	170.059504141	194.300674871	149.085058713	230.900809844	231.908279838	210.530626962	180.242007099	202.927099298	194.883182224	127.433085014	134.321359879	124.849981939	C00157	HMDB0007907	LMGP01011391	52922264	-	-	-	ko00564,ko00590,ko00591,ko00592,ko01100,ko04723,ko05231
LIPID-N-0244	PC(24:0_18:2)	磷脂酰胆碱_PC(24:0_18:2)	GP	甘油磷脂类	PC	磷脂酰胆碱	42	2	914.685011	869.687356	[M+COOH]-	C50H96NO8P	5.27110844	5.46725923	4.137529158	10.202593923	8.593610557	10.166830779	10.299543263	9.538553991	10.707374839	6.268330128	7.034650706	6.044461195	C00157	HMDB0008157	LMGP01012173	53478795	-	-	-	ko00564,ko00590,ko00591,ko00592,ko01100,ko04723,ko05231
LIPID-N-0243	PC(18:1_24:1)	磷脂酰胆碱_PC(18:1_24:1)	GP	甘油磷脂类	PC	磷脂酰胆碱	42	2	914.685011	869.687356	[M+COOH]-	C50H96NO8P	105.274931135	111.445732433	98.273297129	138.719478782	136.544127381	135.416684679	117.709065861	142.147001924	138.882267792	98.157916835	93.852745044	98.157916835	C00157	HMDB0008092	LMGP01012162	53478755	-	-	-	ko00564,ko00590,ko00591,ko00592,ko01100,ko04723,ko05231
LIPID-N-0224	PC(18:1_20:0)	磷脂酰胆碱_PC(18:1_20:0)	GP	甘油磷脂类	PC	磷脂酰胆碱	38	1	860.638061	815.640406	[M+COOH]-	C46H90NO8P	44.024062111	45.803612545	38.974296248	47.522608538	54.400914242	59.985359542	48.279109044	58.525351827	59.248967469	44.773786626	47.615200008	49.078958417	C00157	HMDB0008076	LMGP01010879	53478731	-	53478731	-	ko00564,ko00590,ko00591,ko00592,ko01100,ko04723,ko05231
LIPID-N-0241	PC(18:0_20:2)	磷脂酰胆碱_PC(18:0_20:2)	GP	甘油磷脂类	PC	磷脂酰胆碱	38	2	858.622411	813.624756	[M+COOH]-	C46H88NO8P	245.886902091	296.994124652	246.799984836	327.556962801	354.36452106	349.121140189	279.559031419	330.369238954	362.885925521	305.667197161	335.803399698	311.694437668	C00157	HMDB0008045	LMGP01010788	24778847	-	24778847	-	ko00564,ko00590,ko00591,ko00592,ko01100,ko04723,ko05231
LIPID-N-1000	PC(15:1_16:1)	磷脂酰胆碱_PC(15:1_16:1)	GP	甘油磷脂类	PC	磷脂酰胆碱	31	2	760.5128599	715.5152053	[M+COOH]-	C39H74NO8P	91.287352872	73.519174275	68.121262783	105.60579675	113.786772817	98.177096392	99.31702432	109.796304934	110.657806918	71.207541423	77.579195674	81.626057157	C00157	-	LMGP01011438	52922358	-	-	-	ko00564,ko00590,ko00591,ko00592,ko01100,ko04723,ko05231
LIPID-N-0226	PC(24:0_16:1)	磷脂酰胆碱_PC(24:0_16:1)	GP	甘油磷脂类	PC	磷脂酰胆碱	40	1	888.669361	843.671706	[M+COOH]-	C48H94NO8P	25.030403207	29.466018261	23.674930672	29.712817391	31.751928034	27.61230836	28.599624596	30.488081102	31.58451574	22.989617364	25.314410131	23.334031107	C00157	HMDB0008563	-	53479175	-	53479175	-	ko00564,ko00590,ko00591,ko00592,ko01100,ko04723,ko05231
LIPID-N-0227	PC(24:0_18:1)	磷脂酰胆碱_PC(24:0_18:1)	GP	甘油磷脂类	PC	磷脂酰胆碱	42	1	916.700661	871.703006	[M+COOH]-	C50H98NO8P	62.576008017	72.935688765	56.395471648	84.037155211	90.921049899	91.406262158	77.430494886	80.092483153	100.129635005	63.286025328	76.115437265	69.485472707	C00157	HMDB0008283	LMGP01011026	24779051	-	24779051	-	ko00564,ko00590,ko00591,ko00592,ko01100,ko04723,ko05231
LIPID-N-0228	PC(16:1_16:1)	磷脂酰胆碱_PC(16:1_16:1)	GP	甘油磷脂类	PC	磷脂酰胆碱	32	2	774.528511	729.530856	[M+COOH]-	C40H76NO8P	2561.935387055	2859.078999601	2158.103939797	1736.230895723	2015.651404195	1840.820557358	1825.410122916	1945.943440131	2038.433285333	2057.872116097	2242.99450311	2264.520362065	C00157	HMDB0008002	LMGP01010682	24778764	-	24778764	-	ko00564,ko00590,ko00591,ko00592,ko01100,ko04723,ko05231
LIPID-N-0229	PC(14:0_18:2)	磷脂酰胆碱_PC(14:0_18:2)	GP	甘油磷脂类	PC	磷脂酰胆碱	32	2	774.528511	729.530856	[M+COOH]-	C40H76NO8P	207.605108951	222.891464867	155.227139784	207.631735983	231.908279838	175.618512943	198.63404864	246.061361951	240.803932059	208.370314684	197.176868028	205.78721161	C00157	HMDB0007874	LMGP01010494	24778624	92345-33-0	24778624	-	ko00564,ko00590,ko00591,ko00592,ko01100,ko04723,ko05231
LIPID-N-0231	PC(16:1_18:1)	磷脂酰胆碱_PC(16:1_18:1)	GP	甘油磷脂类	PC	磷脂酰胆碱	34	2	802.559811	757.562156	[M+COOH]-	C42H80NO8P	8245.309291672	9394.116712976	7426.334385329	7052.3193084	7878.379413172	5448.405672642	6749.879245442	7558.29920575	8512.138993696	7568.492008573	7706.257505885	7327.402388278	C00157	HMDB0008004	LMGP01010678	24778766	-	24778766	-	ko00564,ko00590,ko00591,ko00592,ko01100,ko04723,ko05231
LIPID-N-0232	PC(16:0_18:2)	磷脂酰胆碱_PC(16:0_18:2)	GP	甘油磷脂类	PC	磷脂酰胆碱	34	2	802.559811	757.562156	[M+COOH]-	C42H80NO8P	5698.097671209	4813.755458512	4740.56984447	6175.254216746	6642.980165439	5712.891384906	6326.862290006	5970.174080806	6305.702965067	6130.56463038	6156.395661126	4985.388933975	C00157	HMDB0007973	LMGP01010585	5287971	17708-90-6	5287971	-	ko00564,ko00590,ko00591,ko00592,ko01100,ko04723,ko05231
LIPID-N-0233	PC(17:1_18:1)	磷脂酰胆碱_PC(17:1_18:1)	GP	甘油磷脂类	PC	磷脂酰胆碱	35	2	816.575461	771.577806	[M+COOH]-	C43H82NO8P	934.959178609	1091.117903929	887.809900201	1056.057967502	1278.746589758	1227.213704906	1103.522492443	1058.750083296	1355.22212926	972.968824765	1110.734322077	981.579168347	C00157	-	LMGP01011532	52922543	-	-	-	ko00564,ko00590,ko00591,ko00592,ko01100,ko04723,ko05231
LIPID-N-0235	PC(18:1_18:1)	磷脂酰胆碱_PC(18:1_18:1)	GP	甘油磷脂类	PC	磷脂酰胆碱	36	2	830.591111	785.593456	[M+COOH]-	C44H84NO8P	10895.587278281	10940.353314801	9017.691753614	10023.601047472	11216.124749151	11055.502772642	10529.443782059	11273.727738797	10304.168255527	10719.877759584	10633.774323764	10332.412298394	C00157	HMDB0000593	LMGP01010836	10350317	68737-67-7	10350317	-	ko00564,ko00590,ko00591,ko00592,ko01100,ko04723,ko05231
LIPID-N-0236	PC(18:0_18:2)	磷脂酰胆碱_PC(18:0_18:2)	GP	甘油磷脂类	PC	磷脂酰胆碱	36	2	830.591111	785.593456	[M+COOH]-	C44H84NO8P	524.902279014	671.008336641	446.138434126	1127.655117841	1278.746589758	1290.690275849	1121.914533984	1156.782498416	1299.221214827	859.312289483	789.568506469	947.137794019	C00157	HMDB0008039	LMGP01010764	6441487	27098-24-4	6441487	-	ko00564,ko00590,ko00591,ko00592,ko01100,ko04723,ko05231
LIPID-N-0238	PC(18:1_19:1)	磷脂酰胆碱_PC(18:1_19:1)	GP	甘油磷脂类	PC	磷脂酰胆碱	37	2	844.606761	799.609106	[M+COOH]-	C45H86NO8P	465.271024316	484.876458912	391.976446504	383.044754314	366.285040117	408.365939736	367.840830814	344.093777071	515.208412776	445.154763189	506.288202621	477.874068801	C00157	-	LMGP01011606	52922691	-	-	-	ko00564,ko00590,ko00591,ko00592,ko01100,ko04723,ko05231
LIPID-N-0239	PC(18:1_20:1)	磷脂酰胆碱_PC(18:1_20:1)	GP	甘油磷脂类	PC	磷脂酰胆碱	38	2	858.622411	813.624756	[M+COOH]-	C46H88NO8P	949.682945202	951.0813815	792.88682911	957.611885785	1043.587259269	953.206507	928.798097806	825.43293531	874.734283431	782.680231603	878.255045363	895.475732527	C00157	HMDB0008077	LMGP01010843	53478733	-	53478733	-	ko00564,ko00590,ko00591,ko00592,ko01100,ko04723,ko05231
LIPID-N-0240	PC(18:2_20:0)	磷脂酰胆碱_PC(18:2_20:0)	GP	甘油磷脂类	PC	磷脂酰胆碱	38	2	858.622411	813.624756	[M+COOH]-	C46H88NO8P	8.024452793	7.235220326	6.92380048	11.455544054	16.03851655	10.896811345	13.150309702	9.381702127	10.091364781	7.224078265	12.054481015	10.074101991	C00157	HMDB0008143	LMGP01011630	52922739	-	52922739	-	ko00564,ko00590,ko00591,ko00592,ko01100,ko04723,ko05231
LIPID-P-0568	PC(O-16:1_22:6)	磷脂酰胆碱_PC(O-16:1_22:6)	GP	甘油磷脂类	PC-O	磷脂酰胆碱(醚键)	38	7	790.575069	789.567241	[M+H]+	C46H80NO7P	429.197796165	473.20674871	439.437982049	530.713876888	593.858585752	489.827539113	463.479446826	567.607683545	525.288577374	517.481649278	547.617851815	539.007508233	C05212	-	-	-	-	-	-	ko00565,ko01100
LIPID-P-0535	PC(O-16:0_22:0)	磷脂酰胆碱_PC(O-16:0_22:0)	GP	甘油磷脂类	PC-O	磷脂酰胆碱(醚键)	38	0	804.684619	803.676791	[M+H]+	C46H94NO7P	15.018241924	30.282897975	18.984614218	20.942166474	23.732669759	25.179039808	21.794569226	19.116320948	19.71232188	28.844651	17.823411215	22.04247957	C05212	HMDB0013408	LMGP01020060	24779329	-	-	-	ko00565,ko01100
LIPID-P-0536	PC(O-16:0_14:1)	磷脂酰胆碱_PC(O-16:0_14:1)	GP	甘油磷脂类	PC-O	磷脂酰胆碱(醚键)	30	1	690.543769	689.535941	[M+H]+	C38H76NO7P	466.743400975	525.13695911	450.605402178	463.591548446	514.749686555	426.35096817	438.650190746	484.280130693	437.92715086	497.677859039	545.895783098	490.789584174	C05212	HMDB0013403	LMGP01020179	52923736	-	-	-	ko00565,ko01100
LIPID-P-0537	PC(O-16:0_16:1)	磷脂酰胆碱_PC(O-16:0_16:1)	GP	甘油磷脂类	PC-O	磷脂酰胆碱(醚键)	32	1	718.575066	717.567241	[M+H]+	C40H80NO7P	100.857801157	110.278761413	102.74026518	192.417341536	235.159330489	206.298855566	201.392854871	243.120389498	200.483273667	154.986184476	150.681012685	170.484802923	C05212	HMDB0013404	LMGP01020182	52923742	-	-	-	ko00565,ko01100
LIPID-P-0542	PC(O-18:0_24:1)	磷脂酰胆碱_PC(O-18:0_24:1)	GP	甘油磷脂类	PC-O	磷脂酰胆碱(醚键)	42	1	858.731525	857.723741	[M+H]+	C50H100NO7P	33.275712499	40.260500198	34.954025002	50.028508799	46.706761033	40.413416834	36.416242251	34.409377707	34.048555975	28.328030385	26.261547925	35.905132737	C05212	-	-	53481749	-	-	-	ko00565,ko01100
LIPID-P-0544	PC(O-16:0_18:2)	磷脂酰胆碱_PC(O-16:0_18:2)	GP	甘油磷脂类	PC-O	磷脂酰胆碱(醚键)	34	2	744.590719	743.582891	[M+H]+	C42H82NO7P	2061.327322918	2170.566097657	2099.474984123	860.955732828	968.813094274	847.412222094	798.214602867	877.390115324	846.733826215	1437.927378193	1524.030814013	1498.199783267	C05212	HMDB0011151	LMGP01020039	6443157	88542-95-4	-	-	ko00565,ko01100
LIPID-P-0565	PC(O-18:2_20:4)	磷脂酰胆碱_PC(O-18:2_20:4)	GP	甘油磷脂类	PC-O	磷脂酰胆碱(醚键)	38	6	792.590719	791.582891	[M+H]+	C46H82NO7P	2230.650638729	2479.813418022	2093.891274059	1422.993362989	1452.135957861	1184.895990943	1223.070762457	1401.863536216	1433.623409465	1747.899747145	1954.547993113	1988.989367441	C05212	HMDB0013409	LMGP01020064	16759366	132213-85-5	-	-	ko00565,ko01100
LIPID-P-0564	PC(O-16:1_20:5)	磷脂酰胆碱_PC(O-16:1_20:5)	GP	甘油磷脂类	PC-O	磷脂酰胆碱(醚键)	36	6	764.559419	763.551591	[M+H]+	C44H78NO7P	54.257079893	63.599920603	59.745697686	57.277720271	72.715166248	61.572273815	46.715785513	68.524658169	63.281033308	63.544335635	77.66529911	63.802645943	C05212	-	-	-	-	-	-	ko00565,ko01100
LIPID-P-0563	PC(O-24:1_20:4)	磷脂酰胆碱_PC(O-24:1_20:4)	GP	甘油磷脂类	PC-O	磷脂酰胆碱(醚键)	44	5	878.700225	877.692441	[M+H]+	C52H96NO7P	309.199098438	446.949900754	395.326672542	613.050599778	612.281206113	520.507881736	607.856972921	621.525511861	575.689400363	425.350972951	569.14371077	491.650618532	C05212	-	-	53481767	-	-	-	ko00565,ko01100
LIPID-P-0561	PC(O-20:1_20:4)	磷脂酰胆碱_PC(O-20:1_20:4)	GP	甘油磷脂类	PC-O	磷脂酰胆碱(醚键)	40	5	822.637669	821.629841	[M+H]+	C48H88NO7P	451.283446053	514.634219928	474.056984447	292.653352011	337.02558425	240.153026736	295.192266728	300.959514418	284.484645316	345.274777638	344.41374328	376.272014533	C05212	-	LMGP01020274	53481743	-	-	-	ko00565,ko01100
LIPID-P-0560	PC(O-18:1_20:4)	磷脂酰胆碱_PC(O-18:1_20:4)	GP	甘油磷脂类	PC-O	磷脂酰胆碱(醚键)	38	5	794.606325	793.598541	[M+H]+	C46H84NO7P	3106.714750969	3325.867407699	3071.040535287	2049.468428456	2254.061785337	1840.820557358	1784.028029449	2146.909891127	1993.632553787	2316.182423557	2462.558264451	2574.492731016	C05212	-	LMGP01020104	24779379	-	-	-	ko00565,ko01100
LIPID-P-0559	PC(O-16:1_20:4)	磷脂酰胆碱_PC(O-16:1_20:4)	GP	甘油磷脂类	PC-O	磷脂酰胆碱(醚键)	36	5	766.575025	765.567241	[M+H]+	C44H80NO7P	1104.28249442	1254.493846764	1166.995403409	1306.647993688	1473.809628874	1110.839991509	1223.070762457	1392.060294704	1243.220300395	1300.161880881	1325.992911627	1394.875660283	C05212	-	LMGP01020259	53481713	-	-	-	ko00565,ko01100
LIPID-P-0567	PC(O-22:2_20:4)	磷脂酰胆碱_PC(O-22:2_20:4)	GP	甘油磷脂类	PC-O	磷脂酰胆碱(醚键)	42	6	848.653325	847.645491	[M+H]+	C50H90NO7P	97.913047839	115.530131004	99.390039142	85.469098217	99.048676529	58.292650983	70.165638478	86.464590136	77.95327289	63.458232199	92.130676327	94.713779402	C05212	-	LMGP01020244	52923864	-	-	-	ko00565,ko01100
LIPID-P-0558	PC(O-24:0_20:4)	磷脂酰胆碱_PC(O-24:0_20:4)	GP	甘油磷脂类	PC-O	磷脂酰胆碱(醚键)	44	4	880.715925	879.708091	[M+H]+	C52H98NO7P	57.569927376	69.434775705	50.365064779	73.029093346	81.493003008	71.940113736	52.969079637	88.425238438	64.961060741	38.057718632	54.675681746	48.131820623	C05212	-	LMGP01020254	53481765	-	-	-	ko00565,ko01100
LIPID-P-0554	PC(O-16:0_20:4)	磷脂酰胆碱_PC(O-16:0_20:4)	GP	甘油磷脂类	PC-O	磷脂酰胆碱(醚键)	36	4	768.590725	767.582891	[M+H]+	C44H82NO7P	3820.817430695	4131.077411669	3685.248642344	1763.0798271	2026.488239702	1692.708558491	1636.891697124	1852.812645767	1825.62981049	2815.582351312	2789.751320566	2841.413382058	C05212	-	LMGP01020054	53481735	-	-	-	ko00565,ko01100
LIPID-P-0552	PC(O-16:1_24:2	磷脂酰胆碱_PC(O-16:1_24:2	GP	甘油磷脂类	PC-O	磷脂酰胆碱(醚键)	40	3	826.668925	825.661141	[M+H]+	C48H92NO7P	179.629952426	224.058435887	173.653382995	149.459051333	139.795178033	118.489599094	114.950259629	130.38311211	118.721938596	125.711016297	174.789974714	167.040665491	C05212	-	-	53481745	-	-	-	ko00565,ko01100
LIPID-P-0550	PC(O-18:1_18:2)	磷脂酰胆碱_PC(O-18:1_18:2)	GP	甘油磷脂类	PC-O	磷脂酰胆碱(醚键)	36	3	770.606325	769.598541	[M+H]+	C44H84NO7P	346.008514918	396.186661373	369.641606247	166.463374538	187.477254261	151.285827415	148.97553648	172.537050611	151.202468967	235.062379788	208.370314684	240.228585938	C05212	-	LMGP01020053	16759365	155575-01-2	-	-	ko00565,ko01100
LIPID-P-0549	PC(O-16:1_18:2)	磷脂酰胆碱_PC(O-16:1_18:2)	GP	甘油磷脂类	PC-O	磷脂酰胆碱(醚键)	34	3	742.575025	741.567241	[M+H]+	C42H80NO7P	306.990533449	290.575784041	354.565589074	227.320952327	318.602963889	243.326855283	254.729775339	328.408590652	264.32431612	263.476513609	326.332021758	315.138575101	C05212	-	LMGP01020257	53481709	-	-	-	ko00565,ko01100
LIPID-P-0547	PC(O-18:1_22:1)	磷脂酰胆碱_PC(O-18:1_22:1)	GP	甘油磷脂类	PC-O	磷脂酰胆碱(醚键)	40	2	828.684625	827.676791	[M+H]+	C48H94NO7P	239.261207124	286.49138547	294.819891388	256.854776841	264.418786357	214.762398358	207.83006941	239.199092893	230.723767461	168.762734207	200.62100546	258.31030746	C05212	-	-	-	-	-	-	ko00565,ko01100
LIPID-P-0546	PC(O-18:1_20:1)	磷脂酰胆碱_PC(O-18:1_20:1)	GP	甘油磷脂类	PC-O	磷脂酰胆碱(醚键)	38	2	800.653325	799.645491	[M+H]+	C46H90NO7P	641.956223423	781.870583564	709.131178148	603.205991607	626.369092271	453.857482245	506.700744447	593.096111476	535.368741972	613.917497396	648.358871724	669.023696321	C05212	-	LMGP01020266	53481737	-	-	-	ko00565,ko01100
LIPID-P-0569	PC(O-18:1_22:6)	磷脂酰胆碱_PC(O-18:1_22:6)	GP	甘油磷脂类	PC-O	磷脂酰胆碱(醚键)	40	7	818.606369	817.598541	[M+H]+	C48H84NO7P	957.044828498	1044.43906312	960.398131035	689.122572014	744.490599291	595.621824019	618.892197845	793.082238321	703.371485269	803.3450562	797.317815693	861.034358199	C05212	-	-	-	-	-	-	ko00565,ko01100
LIPID-P-0555	PC(O-18:0_20:4)	磷脂酰胆碱_PC(O-18:0_20:4)	GP	甘油磷脂类	PC-O	磷脂酰胆碱(醚键)	38	4	796.622025	795.614191	[M+H]+	C46H86NO7P	1685.871274815	1872.988487494	1669.529309183	732.080862217	796.507409722	640.055423679	627.168616538	710.73500962	716.811704732	1153.786039987	1205.448101479	1171.006727151	C05212	-	LMGP01020100	6443065	-	-	-	ko00565,ko01100
LIPID-P-0566	PC(O-18:0_22:6)	磷脂酰胆碱_PC(O-18:0_22:6)	GP	甘油磷脂类	PC-O	磷脂酰胆碱(醚键)	40	6	820.622019	819.614191	[M+H]+	C48H86NO7P	369.566541466	393.269233823	399.235269587	239.850453636	275.255621863	238.037141038	199.553650717	248.022010254	230.723767461	308.250300235	304.806162803	314.277540743	C05212	HMDB0013422	LMGP01020110	24779341	-	-	-	ko00565,ko01100
LIPID-N-0336	PE(17:0_18:1)	磷脂酰乙醇胺_PE(17:0_18:1)	GP	甘油磷脂类	PE	磷脂酰乙醇胺	35	1	730.53998	731.546506	[M-H]-	C40H78NO8P	348.217079907	238.64557364	212.739353444	349.931072282	286.09245737	250.732455226	274.961021034	311.743080082	257.604206388	281.558235131	394.353736055	307.389265877	C00350	-	LMGP02011211	52924910	-	-	-	ko00563,ko00564,ko01100,ko04136,ko04140,ko04723,ko05130,ko05167
LIPID-N-0362	PE(18:1_22:1)	磷脂酰乙醇胺_PE(18:1_22:1)	GP	甘油磷脂类	PE	磷脂酰乙醇胺	40	2	798.601283	799.609106	[M-H]-	C45H86NO8P	133.98627599	131.867725288	132.333928521	197.787127812	176.640418755	166.097027302	161.849965558	183.320616274	168.002743297	147.236875252	169.623768565	171.345837282	C00350	-	LMGP02010650	52924725	-	52924725	-	ko00563,ko00564,ko01100,ko04136,ko04140,ko04723,ko05130,ko05167
LIPID-N-0359	PE(22:2_18:0)	磷脂酰乙醇胺_PE(22:2_18:0)	GP	甘油磷脂类	PE	磷脂酰乙醇胺	40	2	798.601283	799.609106	[M-H]-	C45H86NO8P	20.318797897	22.814283446	26.913482509	49.044047982	51.908442076	46.866868213	52.417318391	62.936810507	52.528857737	40.3825114	41.329649194	35.474615558	C00350	HMDB0009489	LMGP02011082	52924725	-	52924725	-	ko00563,ko00564,ko01100,ko04136,ko04140,ko04723,ko05130,ko05167
LIPID-N-0358	PE(20:1_18:1)	磷脂酰乙醇胺_PE(20:1_18:1)	GP	甘油磷脂类	PE	磷脂酰乙醇胺	38	2	770.569983	771.577806	[M-H]-	C43H82NO8P	109.692061112	112.612703454	101.623523168	215.686415397	192.895672014	174.560570094	198.63404864	216.651637415	172.482816451	146.375840894	160.152390625	185.122387013	C00350	HMDB0009256	LMGP02010853	53479718	-	53479718	-	ko00563,ko00564,ko01100,ko04136,ko04140,ko04723,ko05130,ko05167
LIPID-N-0357	PE(20:0_18:2)	磷脂酰乙醇胺_PE(20:0_18:2)	GP	甘油磷脂类	PE	磷脂酰乙醇胺	38	2	770.569983	771.577806	[M-H]-	C43H82NO8P	3.187695467	3.261684002	3.216216997	5.665124521	6.133648897	5.913900526	4.800322842	5.754502768	4.648075898	4.520430381	5.777540544	4.537651068	C00350	HMDB0009225	LMGP02010125	9546825	-	9546825	-	ko00563,ko00564,ko01100,ko04136,ko04140,ko04723,ko05130,ko05167
LIPID-N-0356	PE(20:2_18:0)	磷脂酰乙醇胺_PE(20:2_18:0)	GP	甘油磷脂类	PE	磷脂酰乙醇胺	38	2	770.569983	771.577806	[M-H]-	C43H82NO8P	261.346857013	245.063914252	254.617178926	557.562808266	527.753889163	478.190167774	483.710692521	554.863469579	443.527242303	359.051327369	413.296491936	415.018560652	C00350	HMDB0009288	LMGP02010122	52924583	-	52924583	-	ko00563,ko00564,ko01100,ko04136,ko04140,ko04723,ko05130,ko05167
LIPID-N-0354	PE(20:2_16:0)	磷脂酰乙醇胺_PE(20:2_16:0)	GP	甘油磷脂类	PE	磷脂酰乙醇胺	36	2	742.538683	743.546506	[M-H]-	C41H78NO8P	45.128344605	39.677014688	33.893120089	82.157730014	74.990901704	76.700856557	74.395808032	85.5822984	62.16101502	51.662061492	52.264785543	70.690920808	C00350	HMDB0009286	LMGP02010877	52924578	-	52924578	-	ko00563,ko00564,ko01100,ko04136,ko04140,ko04723,ko05130,ko05167
LIPID-N-0363	PE(18:1_24:1)	磷脂酰乙醇胺_PE(18:1_24:1)	GP	甘油磷脂类	PE	磷脂酰乙醇胺	42	2	826.632583	827.640406	[M-H]-	C47H90NO8P	190.67277737	172.711710996	162.485962867	243.430311153	252.4982673	207.356798415	219.784896412	241.159741195	207.203383399	204.065142893	285.863406922	269.503754116	C00350	HMDB0009527	-	53479865	-	53479865	-	ko00563,ko00564,ko01100,ko04136,ko04140,ko04723,ko05130,ko05167
LIPID-N-0353	PE(18:0_18:2)	磷脂酰乙醇胺_PE(18:0_18:2)	GP	甘油磷脂类	PE	磷脂酰乙醇胺	36	2	742.538683	743.546506	[M-H]-	C41H78NO8P	440.240621109	427.69487892	449.488660165	957.611885785	835.520017545	747.965594283	746.716886553	955.81604742	770.572582587	706.048173724	724.990929604	658.691284023	C00350	HMDB0008994	LMGP02010044	9546749	7266-53-7	9546749	-	ko00563,ko00564,ko01100,ko04136,ko04140,ko04723,ko05130,ko05167
LIPID-N-0351	PE(17:1_18:1)	磷脂酰乙醇胺_PE(17:1_18:1)	GP	甘油磷脂类	PE	磷脂酰乙醇胺	35	2	728.52051	729.530856	[M-H]-	C40H76NO8P	263.555422002	274.238189758	239.541161752	421.528222621	438.89183801	423.177139623	430.373772053	456.831054459	403.206583912	304.806162803	341.830640205	350.440983787	C00350	-	LMGP02010572	52924273	-	-	-	ko00563,ko00564,ko01100,ko04136,ko04140,ko04723,ko05130,ko05167
LIPID-N-0350	PE(18:2_16:0)	磷脂酰乙醇胺_PE(18:2_16:0)	GP	甘油磷脂类	PE	磷脂酰乙醇胺	34	2	714.507383	715.515206	[M-H]-	C39H74NO8P	167.114750822	167.460341405	155.227139784	272.069171289	250.330900198	259.195998019	256.568979493	286.25465215	228.483730883	207.509280326	186.844455729	233.340311072	C00350	HMDB0009088	LMGP02011194	52924895	-	52924895	-	ko00563,ko00564,ko01100,ko04136,ko04140,ko04723,ko05130,ko05167
LIPID-N-0419	PE(22:6_20:0)	磷脂酰乙醇胺_PE(22:6_20:0)	GP	甘油磷脂类	PE	磷脂酰乙醇胺	42	6	818.569983	819.577806	[M-H]-	C47H82NO8P	4.704243426	4.533682414	4.092859477	9.48662242	8.333526504	8.505860506	8.432751046	8.871933568	8.310535702	6.819392117	6.34582322	6.259719784	C00350	HMDB0009691	LMGP02011150	52924851	-	52924851	-	ko00563,ko00564,ko01100,ko04136,ko04140,ko04723,ko05130,ko05167
LIPID-N-0421	PE(20:4_22:2)	磷脂酰乙醇胺_PE(20:4_22:2)	GP	甘油磷脂类	PE	磷脂酰乙醇胺	42	6	818.569983	819.577806	[M-H]-	C47H82NO8P	262.819233672	254.983167924	229.490483637	545.033306956	528.837572714	460.20513934	454.283426056	519.571800136	499.528156735	354.746155578	393.492701697	378.855117608	C00350	HMDB0009404	LMGP02010959	52924660	-	52924660	-	ko00563,ko00564,ko01100,ko04136,ko04140,ko04723,ko05130,ko05167
LIPID-N-0422	PE(16:1_22:6)	磷脂酰乙醇胺_PE(16:1_22:6)	GP	甘油磷脂类	PE	磷脂酰乙醇胺	38	7	760.491732	761.499556	[M-H]-	C43H72NO8P	28.564107189	28.649138547	25.23836949	50.744480303	43.889183801	36.393234008	39.910730143	43.330327483	40.880667536	35.646822429	28.155823513	35.819029301	C00350	HMDB0008979	LMGP02011216	52924914	-	52924914	-	ko00563,ko00564,ko01100,ko04136,ko04140,ko04723,ko05130,ko05167
LIPID-N-0425	PE(17:1_22:6)	磷脂酰乙醇胺_PE(17:1_22:6)	GP	甘油磷脂类	PE	磷脂酰乙醇胺	39	7	774.50598	775.515206	[M-H]-	C44H74NO8P	6.338581518	5.321387852	3.004036015	11.545040492	19.614672267	15.657554166	14.897553648	14.410765023	14.112230437	12.054481015	13.60434286	8.085112623	C00350	-	LMGP02010590	52924291	-	-	-	ko00563,ko00564,ko01100,ko04136,ko04140,ko04723,ko05130,ko05167
LIPID-N-0352	PE(18:1_18:1)	磷脂酰乙醇胺_PE(18:1_18:1)	GP	甘油磷脂类	PE	磷脂酰乙醇胺	36	2	742.538683	743.546506	[M-H]-	C41H78NO8P	3629.408464995	3588.435887255	3266.470387532	6175.254216746	5293.794144889	5205.078817359	5195.751735252	5783.912492078	4888.879829932	4094.218373239	4950.947559647	4520.430380547	C00350	HMDB0009025	LMGP02010039	53479624	-	53479624	-	ko00563,ko00564,ko01100,ko04136,ko04140,ko04723,ko05130,ko05167
LIPID-N-0364	PE(14:0_18:3)	磷脂酰乙醇胺_PE(14:0_18:3)	GP	甘油磷脂类	PE	磷脂酰乙醇胺	32	3	684.460432	685.468256	[M-H]-	C37H68NO8P	1.420843476	1.826309647	1.870542871	3.123425684	3.73870825	3.470052545	2.648453982	6.185845394	5.868895832	2.255910018	2.815582351	2.316182424	C00350	HMDB0008830	LMGP02010412	52924117	-	52924117	-	ko00563,ko00564,ko01100,ko04136,ko04140,ko04723,ko05130,ko05167
LIPID-N-0365	PE(18:3_16:0)	磷脂酰乙醇胺_PE(18:3_16:0)	GP	甘油磷脂类	PE	磷脂酰乙醇胺	34	3	712.491732	713.499556	[M-H]-	C39H72NO8P	33.128474833	34.892433505	26.187600201	39.915411314	33.702558425	32.267256896	35.128799343	39.016901218	38.864634616	29.619581922	38.488235812	36.335649916	C00350	HMDB0009154	LMGP02010047	9546752	-	14714008	-	ko00563,ko00564,ko01100,ko04136,ko04140,ko04723,ko05130,ko05167
LIPID-N-0366	PE(16:1_18:2)	磷脂酰乙醇胺_PE(16:1_18:2)	GP	甘油磷脂类	PE	磷脂酰乙醇胺	34	3	712.491732	713.499556	[M-H]-	C39H72NO8P	68.171039322	69.434775705	54.887869931	91.286366682	80.084214392	76.595062272	66.303309754	78.131834851	70.785155842	71.121437987	79.387367826	70.86312768	C00350	HMDB0008961	LMGP02011219	52924917	-	52924917	-	ko00563,ko00564,ko01100,ko04136,ko04140,ko04723,ko05130,ko05167
LIPID-N-0380	PE(20:4_14:0)	磷脂酰乙醇胺_PE(20:4_14:0)	GP	甘油磷脂类	PE	磷脂酰乙醇胺	34	4	710.476082	711.483906	[M-H]-	C39H70NO8P	13.619484098	14.645486304	12.619184745	26.938427815	24.707984955	20.312502702	25.381017326	27.253011403	20.944341998	17.823411215	23.334031107	22.300789877	C00350	HMDB0009382	LMGP02010935	52924636	-	52924636	-	ko00563,ko00564,ko01100,ko04136,ko04140,ko04723,ko05130,ko05167
LIPID-N-0382	PE(18:2_18:2)	磷脂酰乙醇胺_PE(18:2_18:2)	GP	甘油磷脂类	PE	磷脂酰乙醇胺	36	4	738.507383	739.515206	[M-H]-	C41H74NO8P	24.404643127	25.352445415	21.888143451	39.512677343	38.579134403	31.103519762	28.323743973	34.262329084	33.48854683	21.611962391	30.652823152	27.59615118	C00350	HMDB0005350	LMGP02010111	9546812	20707-71-5	9546812	-	ko00563,ko00564,ko01100,ko04136,ko04140,ko04723,ko05130,ko05167
LIPID-N-0383	PE(16:0_20:4)	磷脂酰乙醇胺_PE(16:0_20:4)	GP	甘油磷脂类	PE	磷脂酰乙醇胺	36	4	738.507383	739.515206	[M-H]-	C41H74NO8P	883.425995536	956.916236601	982.732971292	1825.727333647	1365.44127381	1650.390844528	1351.815053242	1637.141332504	1456.023775238	1016.020542675	1179.617070733	1179.617070733	C00350	HMDB0008937	LMGP02010096	9546800	70812-59-8	9546800	-	ko00563,ko00564,ko01100,ko04136,ko04140,ko04723,ko05130,ko05167
LIPID-N-0384	PE(18:3_18:1)	磷脂酰乙醇胺_PE(18:3_18:1)	GP	甘油磷脂类	PE	磷脂酰乙醇胺	36	4	738.507383	739.515206	[M-H]-	C41H74NO8P	100.857801157	94.52465264	82.080537943	114.555440543	100.457465145	93.310559287	96.558218089	110.776629086	77.505265574	89.547573253	87.825504536	97.296882477	C00350	HMDB0009124	LMGP02010691	53479673	-	53479673	-	ko00563,ko00564,ko01100,ko04136,ko04140,ko04723,ko05130,ko05167
LIPID-N-0386	PE(17:0_20:4)	磷脂酰乙醇胺_PE(17:0_20:4)	GP	甘油磷脂类	PE	磷脂酰乙醇胺	37	4	752.52448	753.530856	[M-H]-	C42H76NO8P	216.439368906	260.818023025	207.714014387	350.826036662	266.586153458	296.223997736	362.323218352	362.719935944	309.125047666	263.476513609	246.255826445	346.996846354	C00350	-	LMGP02010003	5283493	-	-	-	ko00563,ko00564,ko01100,ko04136,ko04140,ko04723,ko05130,ko05167
LIPID-N-0387	PE(20:4_18:0)	磷脂酰乙醇胺_PE(20:4_18:0)	GP	甘油磷脂类	PE	磷脂酰乙醇胺	38	4	766.538683	767.546506	[M-H]-	C43H78NO8P	4741.052842712	4516.17784835	3975.60156568	6515.340680857	6231.180416195	6241.862809434	6179.72595768	7068.13713015	5924.896746928	5088.713056959	5855.033635756	5837.812948593	C00350	HMDB0009387	LMGP02010943	52924644	-	52924644	-	ko00563,ko00564,ko01100,ko04136,ko04140,ko04723,ko05130,ko05167
LIPID-N-0388	PE(18:1_20:3)	磷脂酰乙醇胺_PE(18:1_20:3)	GP	甘油磷脂类	PE	磷脂酰乙醇胺	38	4	766.538683	767.546506	[M-H]-	C43H78NO8P	463.798647657	606.824930528	470.148387402	874.380198516	812.762662982	916.178507283	974.778201658	1058.750083296	992.336203739	755.988166499	730.157135753	886.865388945	C00350	HMDB0009034	LMGP02010115	53479633	-	53479633	-	ko00563,ko00564,ko01100,ko04136,ko04140,ko04723,ko05130,ko05167
LIPID-N-0389	PE(16:0_22:4)	磷脂酰乙醇胺_PE(16:0_22:4)	GP	甘油磷脂类	PE	磷脂酰乙醇胺	38	4	766.538683	767.546506	[M-H]-	C43H78NO8P	273.125870287	293.493211592	255.733920938	912.863666823	1036.001474414	882.324336113	928.798097806	1117.569532368	842.25375306	546.756817457	557.950264113	588.947501008	C00350	HMDB0008943	LMGP02010116	9546817	-	9546817	-	ko00563,ko00564,ko01100,ko04136,ko04140,ko04723,ko05130,ko05167
LIPID-N-0392	PE(18:0_22:4)	磷脂酰乙醇胺_PE(18:0_22:4)	GP	甘油磷脂类	PE	磷脂酰乙醇胺	40	4	794.569983	795.577806	[M-H]-	C45H82NO8P	574.963085428	641.834061135	575.122136608	1763.0798271	1625.525325964	1534.017131132	1581.715572501	1754.780230647	1444.823592351	1067.682604167	1188.227414315	1171.006727151	C00350	HMDB0009009	LMGP02011200	52924901	-	52924901	-	ko00563,ko00564,ko01100,ko04136,ko04140,ko04723,ko05130,ko05167
LIPID-N-0393	PE(20:4_20:0)	磷脂酰乙醇胺_PE(20:4_20:0)	GP	甘油磷脂类	PE	磷脂酰乙醇胺	40	4	794.569983	795.577806	[M-H]-	C45H82NO8P	36.735797648	33.550416832	29.649500441	45.643183341	44.972867352	42.740891102	41.749934297	50.486693787	44.016718744	34.183064021	42.362890423	39.865890785	C00350	HMDB0009394	LMGP02010951	52924652	-	52924652	-	ko00563,ko00564,ko01100,ko04136,ko04140,ko04723,ko05130,ko05167
LIPID-N-0372	PE(20:3_18:0)	磷脂酰乙醇胺_PE(20:3_18:0)	GP	甘油磷脂类	PE	磷脂酰乙醇胺	38	3	768.554333	769.562156	[M-H]-	C43H80NO8P	363.677034829	361.761016276	328.880522779	682.857821359	633.954877126	598.795652566	597.741350073	668.581071118	612.650003888	446.876831906	529.536130293	530.397164651	C00350	HMDB0009354	LMGP02010913	52924614	-	52924386	-	ko00563,ko00564,ko01100,ko04136,ko04140,ko04723,ko05130,ko05167
LIPID-N-0370	PE(18:2_19:1)	磷脂酰乙醇胺_PE(18:2_19:1)	GP	甘油磷脂类	PE	磷脂酰乙醇胺	37	3	754.54095	755.546506	[M-H]-	C42H78NO8P	17.079569247	20.18859865	16.583618891	32.308214091	26.550246991	30.680342623	30.622749165	30.978243178	24.192395035	20.062100546	19.889893674	19.459376495	C00350	-	LMGP02010668	52924369	-	-	-	ko00563,ko00564,ko01100,ko04136,ko04140,ko04723,ko05130,ko05167
LIPID-N-0369	PE(16:0_20:3)	磷脂酰乙醇胺_PE(16:0_20:3)	GP	甘油磷脂类	PE	磷脂酰乙醇胺	36	3	740.523033	741.530856	[M-H]-	C41H76NO8P	58.158878039	78.770543867	77.613569892	88.690969983	74.123954864	65.486662357	66.211349547	72.249889943	70.897157671	69.82988645	68.193921169	83.43422931	C00350	HMDB0008935	LMGP02011222	53479587	-	53479587	-	ko00563,ko00564,ko01100,ko04136,ko04140,ko04723,ko05130,ko05167
LIPID-N-0368	PE(18:1_18:2)	磷脂酰乙醇胺_PE(18:1_18:2)	GP	甘油磷脂类	PE	磷脂酰乙醇胺	36	3	740.523033	741.530856	[M-H]-	C41H76NO8P	427.725419505	455.702183406	434.971013998	869.010412241	809.51161233	840.006622151	732.00325332	911.701460616	813.133277556	586.364397934	636.304390709	799.900918767	C00350	HMDB0009060	LMGP02010048	9546753	1188-56-3	9546753	-	ko00563,ko00564,ko01100,ko04136,ko04140,ko04723,ko05130,ko05167
LIPID-N-0367	PE(17:1_18:2)	磷脂酰乙醇胺_PE(17:1_18:2)	GP	甘油磷脂类	PE	磷脂酰乙醇胺	35	3	726.51062	727.515206	[M-H]-	C40H74NO8P	16.122524419	14.645486304	10.218189417	28.817853011	22.974091274	22.322594115	25.564937742	31.174308008	22.624369431	15.929135627	24.71168608	21.439755519	C00350	-	LMGP02010573	52924274	-	-	-	ko00563,ko00564,ko01100,ko04136,ko04140,ko04723,ko05130,ko05167
LIPID-N-0426	PE(22:6_18:1)	磷脂酰乙醇胺_PE(22:6_18:1)	GP	甘油磷脂类	PE	磷脂酰乙醇胺	40	7	788.523033	789.530856	[M-H]-	C45H76NO8P	433.614926142	515.801190948	423.80359387	966.561529578	820.348447836	860.107536283	882.817993954	990.127392712	896.014630915	619.083703545	700.881967574	685.383349127	C00350	HMDB0009685	LMGP02011143	53479975	-	53479975	-	ko00563,ko00564,ko01100,ko04136,ko04140,ko04723,ko05130,ko05167
LIPID-N-0428	PE(22:6_20:1)	磷脂酰乙醇胺_PE(22:6_20:1)	GP	甘油磷脂类	PE	磷脂酰乙醇胺	42	7	816.554333	817.562156	[M-H]-	C47H80NO8P	28.637726022	25.206574037	15.466876878	47.791097851	48.549023069	51.944993889	37.335844328	48.82014273	43.232705942	28.672444128	28.414133821	36.077339609	C00350	HMDB0009692	LMGP02011151	52924852	-	52924852	-	ko00563,ko00564,ko01100,ko04136,ko04140,ko04723,ko05130,ko05167
LIPID-N-0430	PE(22:6_18:2)	磷脂酰乙醇胺_PE(22:6_18:2)	GP	甘油磷脂类	PE	磷脂酰乙醇胺	40	8	786.507382	787.515206	[M-H]-	C45H74NO8P	16.343380917	19.780158793	16.695293092	28.370370822	31.210086259	29.516605489	28.691584804	36.271993594	28.896471847	17.392894036	20.320410854	24.539479209	C00350	HMDB0009687	LMGP02011144	52924845	-	52924845	-	ko00563,ko00564,ko01100,ko04136,ko04140,ko04723,ko05130,ko05167
LIPID-N-0396	PE(16:1_20:4)	磷脂酰乙醇胺_PE(16:1_20:4)	GP	甘油磷脂类	PE	磷脂酰乙醇胺	36	5	736.491732	737.499556	[M-H]-	C41H72NO8P	112.636814431	102.693449782	111.674201283	152.143944471	148.464646438	140.706398925	139.779515709	149.989595134	147.842414101	127.433085014	142.070669103	132.599291163	C00350	HMDB0008970	LMGP02011217	52924915	-	52924915	-	ko00563,ko00564,ko01100,ko04136,ko04140,ko04723,ko05130,ko05167
LIPID-N-0339	PE(20:1_18:0)	磷脂酰乙醇胺_PE(20:1_18:0)	GP	甘油磷脂类	PE	磷脂酰乙醇胺	38	1	772.585633	773.593456	[M-H]-	C43H84NO8P	43.287873781	40.435545852	48.74578886	93.97125982	94.172100551	88.549816466	90.121003549	96.954058554	87.585430172	67.418990247	77.320885366	75.59881665	C00350	HMDB0009255	LMGP02010852	52924553	-	9546835	-	ko00563,ko00564,ko01100,ko04136,ko04140,ko04723,ko05130,ko05167
LIPID-N-0340	PE(20:0_18:1)	磷脂酰乙醇胺_PE(20:0_18:1)	GP	甘油磷脂类	PE	磷脂酰乙醇胺	38	1	772.585633	773.593456	[M-H]-	C43H84NO8P	72.220075135	67.684319174	65.329407751	99.341046095	109.452038615	98.917656387	95.638616012	111.756953237	104.721709988	84.897987718	97.296882477	93.852745044	C00350	HMDB0009224	LMGP02010135	9546835	-	9546835	-	ko00563,ko00564,ko01100,ko04136,ko04140,ko04723,ko05130,ko05167
LIPID-N-0342	PE(24:0_16:1)	磷脂酰乙醇胺_PE(24:0_16:1)	GP	甘油磷脂类	PE	磷脂酰乙醇胺	40	1	800.616933	801.624756	[M-H]-	C45H88NO8P	142.820535945	144.120921	126.750218456	165.568410159	158.217798394	147.054056019	155.412751019	167.635429855	140.002286081	132.599291163	161.874459342	144.653772178	C00350	-	-	-	-	53479857	-	ko00563,ko00564,ko01100,ko04136,ko04140,ko04723,ko05130,ko05167
LIPID-N-0343	PE(22:0_18:1)	磷脂酰乙醇胺_PE(22:0_18:1)	GP	甘油磷脂类	PE	磷脂酰乙醇胺	40	1	800.616933	801.624756	[M-H]-	C45H88NO8P	29.300295519	26.957030568	26.96931961	43.316275955	43.997552156	39.355473985	37.979565782	45.290975785	39.872651076	33.838650277	42.01847668	41.760166373	C00350	HMDB0009487	LMGP02010153	9546853	-	9546853	-	ko00563,ko00564,ko01100,ko04136,ko04140,ko04723,ko05130,ko05167
LIPID-N-0344	PE(22:1_18:0)	磷脂酰乙醇胺_PE(22:1_18:0)	GP	甘油磷脂类	PE	磷脂酰乙醇胺	40	1	800.616933	801.624756	[M-H]-	C45H88NO8P	12.294345105	10.677784835	12.116650839	28.907349449	27.308825476	25.284834092	23.265932549	27.154978988	22.512367602	21.095341776	26.347651361	24.71168608	C00350	HMDB0009519	LMGP02011051	53479857	-	53479857	-	ko00563,ko00564,ko01100,ko04136,ko04140,ko04723,ko05130,ko05167
LIPID-N-0345	PE(24:0_18:1)	磷脂酰乙醇胺_PE(24:0_18:1)	GP	甘油磷脂类	PE	磷脂酰乙醇胺	42	1	828.648233	829.656056	[M-H]-	C47H92NO8P	235.580265476	235.144660579	221.673289547	397.364184382	339.192951351	334.309940302	327.378339425	371.542853305	338.245523171	265.198582325	311.694437668	311.694437668	C00350	HMDB0009719	LMGP02010294	9546993	-	9546993	-	ko00563,ko00564,ko01100,ko04136,ko04140,ko04723,ko05130,ko05167
LIPID-N-0347	PE(16:1_16:1)	磷脂酰乙醇胺_PE(16:1_16:1)	GP	甘油磷脂类	PE	磷脂酰乙醇胺	32	2	686.476082	687.483906	[M-H]-	C37H70NO8P	149.446230912	190.2162763	172.536640982	142.299336299	134.37676028	152.343770264	120.467872092	170.576402309	119.841956885	123.127913223	151.542047043	169.623768565	C00350	HMDB0005342	LMGP02010108	9546809	-	9546809	-	ko00563,ko00564,ko01100,ko04136,ko04140,ko04723,ko05130,ko05167
LIPID-N-0348	PE(16:1_17:1)	磷脂酰乙醇胺_PE(16:1_17:1)	GP	甘油磷脂类	PE	磷脂酰乙醇胺	33	2	700.49469	701.499556	[M-H]-	C38H72NO8P	61.177250191	63.016435093	44.222983708	72.760604032	65.237749749	67.602548055	60.8776575	64.407296734	51.744844935	66.299645581	75.168299471	57.172681384	C00350	-	LMGP02010522	52924225	-	-	-	ko00563,ko00564,ko01100,ko04136,ko04140,ko04723,ko05130,ko05167
LIPID-N-0349	PE(18:1_16:1)	磷脂酰乙醇胺_PE(18:1_16:1)	GP	甘油磷脂类	PE	磷脂酰乙醇胺	34	2	714.507383	715.515206	[M-H]-	C39H74NO8P	1796.299524257	1861.318777291	1747.701250081	2058.418072249	1755.567352041	1967.773699245	1839.204154071	1803.796438207	1713.627981626	1687.627342071	1739.289403563	1851.223870129	C00350	HMDB0009023	LMGP02011198	53479622	-	53479622	-	ko00563,ko00564,ko01100,ko04136,ko04140,ko04723,ko05130,ko05167
LIPID-N-0408	PE(14:0_22:6)	磷脂酰乙醇胺_PE(14:0_22:6)	GP	甘油磷脂类	PE	磷脂酰乙醇胺	36	6	734.476082	735.483906	[M-H]-	C41H70NO8P	3.401190083	1.692107979	2.367493067	5.727772027	5.526786108	5.6070971	4.184189451	4.803588341	5.286486322	2.815582351	2.686427198	2.445337577	C00350	HMDB0008847	LMGP02011239	52924936	-	52924936	-	ko00563,ko00564,ko01100,ko04136,ko04140,ko04723,ko05130,ko05167
LIPID-N-0409	PE(20:5_16:1)	磷脂酰乙醇胺_PE(20:5_16:1)	GP	甘油磷脂类	PE	磷脂酰乙醇胺	36	6	734.476082	735.483906	[M-H]-	C41H70NO8P	3.460085149	4.166086542	2.724850511	5.59352737	4.583981419	5.067546247	7.062543952	6.99951444	5.241685591	4.236289042	4.580702786	4.287951104	C00350	HMDB0009452	LMGP02010969	52924670	-	52924670	-	ko00563,ko00564,ko01100,ko04136,ko04140,ko04723,ko05130,ko05167
LIPID-N-0412	PE(20:5_18:1)	磷脂酰乙醇胺_PE(20:5_18:1)	GP	甘油磷脂类	PE	磷脂酰乙醇胺	38	6	762.507383	763.515206	[M-H]-	C43H74NO8P	87.606411224	93.35768162	74.82171486	130.664799369	113.786772817	142.822284623	122.307076246	139.20602947	119.841956885	91.269641969	118.822741432	114.517569641	C00350	HMDB0009454	LMGP02011172	53479832	-	53479832	-	ko00563,ko00564,ko01100,ko04136,ko04140,ko04723,ko05130,ko05167
LIPID-N-0413	PE(22:6_16:0)	磷脂酰乙醇胺_PE(22:6_16:0)	GP	甘油磷脂类	PE	磷脂酰乙醇胺	38	6	762.507383	763.515206	[M-H]-	C43H74NO8P	215.703180577	228.726319968	175.886867021	636.319673639	520.168104308	516.27611034	516.816367294	578.391249208	562.249180899	354.746155578	420.184766801	396.075804772	C00350	HMDB0009682	LMGP02011161	52924862	-	52924862	-	ko00563,ko00564,ko01100,ko04136,ko04140,ko04723,ko05130,ko05167
LIPID-N-0414	PE(17:0_22:6)	磷脂酰乙醇胺_PE(17:0_22:6)	GP	甘油磷脂类	PE	磷脂酰乙醇胺	39	6	776.52045	777.530856	[M-H]-	C44H76NO8P	26.576398699	17.2711711	22.334840257	30.965767522	28.500877382	27.189131221	20.966927356	44.114586804	39.872651076	25.056099824	31.255547203	33.235926227	C00350	-	LMGP02011210	52924909	-	-	-	ko00563,ko00564,ko01100,ko04136,ko04140,ko04723,ko05130,ko05167
LIPID-N-0338	PE(18:1_18:0)	磷脂酰乙醇胺_PE(18:1_18:0)	GP	甘油磷脂类	PE	磷脂酰乙醇胺	36	1	744.554333	745.562156	[M-H]-	C41H80NO8P	2753.344352755	2780.308455735	2543.379934224	4564.318334117	4145.089581208	4178.874253774	3857.730713165	4705.555925759	4172.0681252	3401.085714888	3754.10980175	3637.870163393	C00350	HMDB0009057	LMGP02010050	9546755	-	14714011	-	ko00563,ko00564,ko01100,ko04136,ko04140,ko04723,ko05130,ko05167
LIPID-N-0378	PE(18:0_24:3)	磷脂酰乙醇胺_PE(18:0_24:3)	GP	甘油磷脂类	PE	磷脂酰乙醇胺	42	3	824.616933	825.624756	[M-H]-	C47H88NO8P	5.131232657	5.000470822	4.835492916	13.334969251	11.487045637	11.00260563	12.138747417	13.136343626	10.998579594	6.896885209	8.093722967	8.868653889	C00350	HMDB0009496	-	53479843	-	53479843	-	ko00563,ko00564,ko01100,ko04136,ko04140,ko04723,ko05130,ko05167
LIPID-N-0337	PE(20:1_16:0)	磷脂酰乙醇胺_PE(20:1_16:0)	GP	甘油磷脂类	PE	磷脂酰乙醇胺	36	1	744.554333	745.562156	[M-H]-	C41H80NO8P	20.907748561	23.04767765	20.380541734	46.717140596	44.864498997	37.556971142	45.428342606	43.918521974	43.568711428	37.196684274	32.116581561	35.302408686	C00350	HMDB0009250	LMGP02010847	52924544	-	52924544	-	ko00563,ko00564,ko01100,ko04136,ko04140,ko04723,ko05130,ko05167
LIPID-N-0335	PE(16:1_18:0)	磷脂酰乙醇胺_PE(16:1_18:0)	GP	甘油磷脂类	PE	磷脂酰乙醇胺	34	1	716.523033	717.530856	[M-H]-	C39H76NO8P	279.751565253	273.071218737	278.068761195	340.086464111	316.435596788	299.397826283	293.353062574	340.172480466	282.244608738	270.364788475	297.056853579	310.83340331	C00350	HMDB0008958	LMGP02010524	52924227	-	52924227	-	ko00563,ko00564,ko01100,ko04136,ko04140,ko04723,ko05130,ko05167
LIPID-N-0397	PE(16:0_20:5)	磷脂酰乙醇胺_PE(16:0_20:5)	GP	甘油磷脂类	PE	磷脂酰乙醇胺	36	5	736.491732	737.499556	[M-H]-	C41H72NO8P	31.140766343	32.26674871	21.329772445	45.553686903	46.273287612	43.269862526	40.002690351	52.643406919	40.43266022	34.183064021	37.196684274	41.932373244	C00350	HMDB0008939	LMGP02011221	52924919	-	52924919	-	ko00563,ko00564,ko01100,ko04136,ko04140,ko04723,ko05130,ko05167
LIPID-N-0399	PE(18:1_20:4)	磷脂酰乙醇胺_PE(18:1_20:4)	GP	甘油磷脂类	PE	磷脂酰乙醇胺	38	5	764.523033	765.530856	[M-H]-	C43H76NO8P	157.544302537	169.794283446	133.450670533	264.909456255	266.586153458	212.64651266	269.443408571	280.372707243	229.603749172	185.983421371	229.896173639	205.78721161	C00350	HMDB0009036	LMGP02011196	53479635	-	53479635	-	ko00563,ko00564,ko01100,ko04136,ko04140,ko04723,ko05130,ko05167
LIPID-N-0400	PE(18:0_20:5)	磷脂酰乙醇胺_PE(18:0_20:5)	GP	甘油磷脂类	PE	磷脂酰乙醇胺	38	5	764.523033	765.530856	[M-H]-	C43H76NO8P	218.647933895	226.392377928	208.272385393	226.425987947	223.238811432	203.125027019	230.820121336	285.274327999	238.563895481	186.844455729	216.119623908	254.005135669	C00350	HMDB0009453	LMGP02010973	52924674	-	52924902	-	ko00563,ko00564,ko01100,ko04136,ko04140,ko04723,ko05130,ko05167
LIPID-N-0401	PE(16:0_22:5)	磷脂酰乙醇胺_PE(16:0_22:5)	GP	甘油磷脂类	PE	磷脂酰乙醇胺	38	5	764.523033	765.530856	[M-H]-	C43H76NO8P	131.041522671	124.865899166	119.491395373	383.939718693	394.460812434	325.846397509	371.519239122	468.594944273	338.245523171	216.119623908	317.721678176	253.144101311	C00350	HMDB0009005	LMGP02011201	52924902	-	52924902	-	ko00563,ko00564,ko01100,ko04136,ko04140,ko04723,ko05130,ko05167
LIPID-N-0402	PE(17:0_22:5)	磷脂酰乙醇胺_PE(17:0_22:5)	GP	甘油磷脂类	PE	磷脂酰乙醇胺	39	5	778.5451	779.546506	[M-H]-	C44H78NO8P	36.29408465	48.42929734	41.040268972	88.422480669	82.143213139	77.547210836	82.672226726	110.776629086	85.345393595	56.742164205	52.178682107	75.59881665	C00350	-	-	-	-	-	-	ko00563,ko00564,ko01100,ko04136,ko04140,ko04723,ko05130,ko05167
LIPID-N-0322	PE(16:0_14:0)	磷脂酰乙醇胺_PE(16:0_14:0)	GP	甘油磷脂类	PE	磷脂酰乙醇胺	30	0	662.476082	663.483906	[M-H]-	C35H70NO8P	82.453092917	78.187058356	76.496827879	87.974998479	76.833163741	71.834319451	69.613877232	90.18982191	76.94525643	62.511094405	78.870747211	64.835887172	C00350	HMDB0008920	LMGP02010297	446670	-	14714258	-	ko00563,ko00564,ko01100,ko04136,ko04140,ko04723,ko05130,ko05167
LIPID-N-0323	PE(16:0_16:0)	磷脂酰乙醇胺_PE(16:0_16:0)	GP	甘油磷脂类	PE	磷脂酰乙醇胺	32	0	690.507383	691.515206	[M-H]-	C37H74NO8P	101.225895322	106.777848352	99.948410148	144.089265057	124.081766549	117.96062767	120.008071053	118.619222295	105.281719133	89.547573253	131.738256805	142.070669103	C00350	HMDB0008923	LMGP02010037	445468	923-61-5	445468	-	ko00563,ko00564,ko01100,ko04136,ko04140,ko04723,ko05130,ko05167
LIPID-N-0324	PE(18:0_14:0)	磷脂酰乙醇胺_PE(18:0_14:0)	GP	甘油磷脂类	PE	磷脂酰乙醇胺	32	0	690.507383	691.515206	[M-H]-	C37H74NO8P	59.042304035	49.537919809	54.050313421	73.29758266	67.40511685	58.292650983	61.429418746	69.30891749	53.760877855	50.198303083	64.835887172	54.933992053	C00350	HMDB0005325	LMGP02011206	447790	-	447790	-	ko00563,ko00564,ko01100,ko04136,ko04140,ko04723,ko05130,ko05167
LIPID-N-0325	PE(16:0_18:0)	磷脂酰乙醇胺_PE(16:0_18:0)	GP	甘油磷脂类	PE	磷脂酰乙醇胺	34	0	718.538683	719.546506	[M-H]-	C39H78NO8P	158.280490867	166.293370385	151.318542739	316.81739025	316.435596788	278.238969302	291.51385842	319.585673291	313.60512082	225.591001848	248.83892952	241.089620296	C00350	HMDB0008925	LMGP02011225	5326793	-	5326793	-	ko00563,ko00564,ko01100,ko04136,ko04140,ko04723,ko05130,ko05167
LIPID-N-0327	PE(18:0_18:0)	磷脂酰乙醇胺_PE(18:0_18:0)	GP	甘油磷脂类	PE	磷脂酰乙醇胺	36	0	746.569983	747.577806	[M-H]-	C41H82NO8P	4.417129978	4.288618499	4.299456749	7.517700786	7.477416499	6.823731376	7.034955889	8.724884946	7.112116133	5.166206149	6.199447379	6.58691284	C00350	HMDB0008991	LMGP02010097	447078	1069-79-0	447078	-	ko00563,ko00564,ko01100,ko04136,ko04140,ko04723,ko05130,ko05167
LIPID-N-0329	PE(16:1_14:0)	磷脂酰乙醇胺_PE(16:1_14:0)	GP	甘油磷脂类	PE	磷脂酰乙醇胺	30	1	660.460432	661.468256	[M-H]-	C35H68NO8P	35.116183323	35.067479158	30.263708548	49.223040858	48.115549649	39.567062555	36.968003497	43.722457144	35.952587065	33.063719355	35.474615558	38.488235812	C00350	HMDB0008953	LMGP02010516	52924219	-	52924219	-	ko00563,ko00564,ko01100,ko04136,ko04140,ko04723,ko05130,ko05167
LIPID-N-0331	PE(16:1_16:0)	磷脂酰乙醇胺_PE(16:1_16:0)	GP	甘油磷脂类	PE	磷脂酰乙醇胺	32	1	688.491732	689.499556	[M-H]-	C37H72NO8P	1096.920611124	1108.622469233	993.90039142	984.460817162	1032.750423762	1047.363420566	974.778201658	1078.35656632	805.293149535	834.342293095	1016.020542675	861.034358199	C00350	HMDB0008956	LMGP02010520	52924223	-	52924223	-	ko00563,ko00564,ko01100,ko04136,ko04140,ko04723,ko05130,ko05167
LIPID-N-0332	PE(14:0_18:1)	磷脂酰乙醇胺_PE(14:0_18:1)	GP	甘油磷脂类	PE	磷脂酰乙醇胺	32	1	688.491732	689.499556	[M-H]-	C37H72NO8P	166.378562493	147.038348551	146.293203681	218.371308534	183.142520059	196.777369925	187.598823715	229.395851381	155.682542122	170.484802923	181.67824958	159.291356267	C00350	HMDB0008827	LMGP02011247	53479551	-	53479551	-	ko00563,ko00564,ko01100,ko04136,ko04140,ko04723,ko05130,ko05167
LIPID-N-0333	PE(15:0_18:1)	磷脂酰乙醇胺_PE(15:0_18:1)	GP	甘油磷脂类	PE	磷脂酰乙醇胺	33	1	702.50867	703.515206	[M-H]-	C38H74NO8P	342.32757327	350.674791584	291.469665349	172.728125193	148.464646438	157.633484509	139.779515709	205.868071752	160.162615276	188.566524446	195.454799311	226.452036206	C00350	-	LMGP02010543	52924245	-	-	-	ko00563,ko00564,ko01100,ko04136,ko04140,ko04723,ko05130,ko05167
LIPID-N-0334	PE(16:0_18:1)	磷脂酰乙醇胺_PE(16:0_18:1)	GP	甘油磷脂类	PE	磷脂酰乙醇胺	34	1	716.523033	717.530856	[M-H]-	C39H76NO8P	2407.335837836	2071.373560936	2222.316605535	3579.857516954	3045.150777306	2814.127978491	2593.277857241	3215.463215935	2755.244990065	2385.065172213	2841.413382058	2875.854756386	C00350	HMDB0005320	LMGP02010009	5283496	-	5283496	-	ko00563,ko00564,ko01100,ko04136,ko04140,ko04723,ko05130,ko05167
LIPID-N-0403	PE(18:0_22:5)	磷脂酰乙醇胺_PE(18:0_22:5)	GP	甘油磷脂类	PE	磷脂酰乙醇胺	40	5	792.554333	793.562156	[M-H]-	C45H80NO8P	655.943801686	682.678046844	675.628917763	1449.842294367	1397.951780329	1449.381703208	1342.619032472	1597.928366456	1400.022860805	1016.020542675	1084.903291331	1119.344665659	C00350	HMDB0009586	-	53479897	-	53479897	-	ko00563,ko00564,ko01100,ko04136,ko04140,ko04723,ko05130,ko05167
LIPID-N-0415	PE(22:6_18:0)	磷脂酰乙醇胺_PE(22:6_18:0)	GP	甘油磷脂类	PE	磷脂酰乙醇胺	40	6	790.538683	791.546506	[M-H]-	C45H78NO8P	1685.871274815	1546.236601825	1451.764616681	2801.238507017	2925.945586735	2687.174836604	2676.042044174	2813.530313943	2643.2431612	2135.365208335	2367.844485049	2350.623797885	C00350	HMDB0009012	LMGP02010094	9546798	-	52924843	-	ko00563,ko00564,ko01100,ko04136,ko04140,ko04723,ko05130,ko05167
LIPID-N-0416	PE(18:1_22:5)	磷脂酰乙醇胺_PE(18:1_22:5)	GP	甘油磷脂类	PE	磷脂酰乙醇胺	40	6	790.538683	791.546506	[M-H]-	C45H78NO8P	298.156273494	271.320762207	282.535729246	735.660719734	652.377497487	640.055423679	589.46493138	715.636630376	620.490131909	437.405453965	477.874068801	488.206481099	C00350	-	-	-	-	52924843	-	ko00563,ko00564,ko01100,ko04136,ko04140,ko04723,ko05130,ko05167
LIPID-N-1101	PE(20:2_22:5)	磷脂酰乙醇胺_PE(20:2_22:5)	GP	甘油磷脂类	PE	磷脂酰乙醇胺	42	7	816.5543355	817.5621555	[M-H]-	C47H80NO8P	166.378562493	127.783326717	112.790943296	160.198623884	238.410381141	153.401713113	165.528373866	183.320616274	191.523127358	152.403081401	144.653772178	159.291356267	C00350	-	-	-	-	-	-	ko00563,ko00564,ko01100,ko04136,ko04140,ko04723,ko05130,ko05167
LIPID-N-1091	PE(19:1_20:4)	磷脂酰乙醇胺_PE(19:1_20:4)	GP	甘油磷脂类	PE	磷脂酰乙醇胺	39	5	778.5386855	779.5465055	[M-H]-	C44H78NO8P	12.220726272	10.327693529	11.27909433	15.124898009	15.713411484	15.022788457	17.104598633	16.861575401	19.264314565	13.001618809	16.27354937	13.432135988	C00350	-	LMGP02010816	52924517	-	-	-	ko00563,ko00564,ko01100,ko04136,ko04140,ko04723,ko05130,ko05167
LIPID-N-1095	PE(20:1_20:5)	磷脂酰乙醇胺_PE(20:1_20:5)	GP	甘油磷脂类	PE	磷脂酰乙醇胺	40	6	790.5386855	791.5465055	[M-H]-	C45H78NO8P	2.179117456	3.47757364	2.842108423	5.414534494	8.582773721	8.527019363	5.867061251	4.529097579	7.828927838	6.165006005	6.578302497	3.754109802	C00350	HMDB0009269	LMGP02010864	52924565	-	-	-	ko00563,ko00564,ko01100,ko04136,ko04140,ko04723,ko05130,ko05167
LIPID-N-1096	PE(20:2_20:4)	磷脂酰乙醇胺_PE(20:2_20:4)	GP	甘油磷脂类	PE	磷脂酰乙醇胺	40	6	790.5386855	791.5465055	[M-H]-	C45H78NO8P	384.290308058	295.243668122	274.16016415	395.574255623	579.770699594	444.335996604	432.212976207	493.103048053	516.328431065	437.405453965	377.133048891	403.825113996	C00350	HMDB0009300	LMGP02010894	52924595	-	-	-	ko00563,ko00564,ko01100,ko04136,ko04140,ko04723,ko05130,ko05167
LIPID-N-1098	PE(18:2_22:5)	磷脂酰乙醇胺_PE(18:2_22:5)	GP	甘油磷脂类	PE	磷脂酰乙醇胺	40	7	788.5230354	789.5308554	[M-H]-	C45H76NO8P	10.453874281	7.585311632	7.370497285	15.035401571	17.772410231	17.138674155	17.564399671	13.038311211	20.160329196	17.565100907	13.17382568	15.929135627	C00350	-	-	-	-	-	-	ko00563,ko00564,ko01100,ko04136,ko04140,ko04723,ko05130,ko05167
LIPID-N-1100	PE(20:3_20:4)	磷脂酰乙醇胺_PE(20:3_20:4)	GP	甘油磷脂类	PE	磷脂酰乙醇胺	40	7	788.5230354	789.5308554	[M-H]-	C45H76NO8P	15.459954922	14.237046447	11.223257229	16.019862388	20.264882397	13.118491328	14.253832194	19.312385779	13.328217635	16.101342498	13.001618809	14.465377218	C00350	HMDB0009366	LMGP02010925	52924626	-	-	-	ko00563,ko00564,ko01100,ko04136,ko04140,ko04723,ko05130,ko05167
LIPID-N-1102	PE(22:3_20:4)	磷脂酰乙醇胺_PE(22:3_20:4)	GP	甘油磷脂类	PE	磷脂酰乙醇胺	42	7	816.5543355	817.5621555	[M-H]-	C47H80NO8P	130.305334342	98.609051211	93.247958071	172.728125193	237.326697591	173.502627245	165.528373866	192.143533635	204.963346822	147.236875252	152.403081401	152.403081401	C00350	-	-	-	-	-	-	ko00563,ko00564,ko01100,ko04136,ko04140,ko04723,ko05130,ko05167
LIPID-N-1103	PE(22:2_22:5)	磷脂酰乙醇胺_PE(22:2_22:5)	GP	甘油磷脂类	PE	磷脂酰乙醇胺	44	7	844.5856357	845.5934557	[M-H]-	C49H84NO8P	4.954547458	3.640949583	3.674081222	6.694333557	8.972899799	6.961263947	6.740683225	6.950498232	8.545739542	4.85623378	5.803371574	5.958357759	C00350	-	-	-	-	-	-	ko00563,ko00564,ko01100,ko04136,ko04140,ko04723,ko05130,ko05167
LIPID-N-1104	PE(20:4_20:4)	磷脂酰乙醇胺_PE(20:4_20:4)	GP	甘油磷脂类	PE	磷脂酰乙醇胺	40	8	786.5073853	787.5152053	[M-H]-	C45H74NO8P	4.269892312	3.821830091	3.741085743	4.134735432	5.689338641	4.374593681	5.333692047	4.372245714	4.73207727	3.706752912	3.672311538	4.821792406	C00350	HMDB0009399	LMGP02011173	52924874	-	-	-	ko00563,ko00564,ko01100,ko04136,ko04140,ko04723,ko05130,ko05167
LIPID-N-1105	PE(20:2_22:6)	磷脂酰乙醇胺_PE(20:2_22:6)	GP	甘油磷脂类	PE	磷脂酰乙醇胺	42	8	814.5386855	815.5465055	[M-H]-	C47H78NO8P	75.82739795	54.905986503	60.862439699	88.601473545	101.43278034	85.799165058	79.545579664	80.190515568	85.79340091	75.59881665	73.876747934	82.659298387	C00350	HMDB0009309	LMGP02010901	52924602	-	-	-	ko00563,ko00564,ko01100,ko04136,ko04140,ko04723,ko05130,ko05167
LIPID-N-1106	PE(20:3_22:6)	磷脂酰乙醇胺_PE(20:3_22:6)	GP	甘油磷脂类	PE	磷脂酰乙醇胺	42	9	812.5230354	813.5308554	[M-H]-	C47H76NO8P	33.349331331	21.413918222	26.857645409	43.226779517	53.967440822	30.891931192	30.43882875	43.428359898	32.816535857	37.368891146	38.488235812	40.899132014	C00350	HMDB0009375	LMGP02010932	52924633	-	-	-	ko00563,ko00564,ko01100,ko04136,ko04140,ko04723,ko05130,ko05167
LIPID-N-1107	PE(20:4_22:6)	磷脂酰乙醇胺_PE(20:4_22:6)	GP	甘油磷脂类	PE	磷脂酰乙醇胺	42	10	810.5073853	811.5152053	[M-H]-	C47H74NO8P	17.079569247	14.762183406	17.086152796	24.432527553	27.200457121	24.544274098	19.955365072	22.351390647	25.760420639	17.3067906	21.439755519	23.420134543	C00350	HMDB0009408	LMGP02010961	52924662	-	-	-	ko00563,ko00564,ko01100,ko04136,ko04140,ko04723,ko05130,ko05167
LIPID-N-1108	PE(22:5_22:6)	磷脂酰乙醇胺_PE(22:5_22:6)	GP	甘油磷脂类	PE	磷脂酰乙醇胺	44	11	836.5230354	837.5308554	[M-H]-	C49H76NO8P	8.171690459	5.759001985	4.891330016	11.724033368	11.595413992	9.098308502	12.046787209	13.136343626	13.104213977	8.782550454	8.696447018	9.815791683	C00350	-	-	-	-	-	-	ko00563,ko00564,ko01100,ko04136,ko04140,ko04723,ko05130,ko05167
LIPID-N-0377	PE(18:1_22:2)	磷脂酰乙醇胺_PE(18:1_22:2)	GP	甘油磷脂类	PE	磷脂酰乙醇胺	40	3	796.585633	797.593456	[M-H]-	C45H84NO8P	71.557505638	74.102659786	53.268594012	93.97125982	89.078787863	82.413747942	80.924982779	84.013779758	94.64154539	69.743783014	73.962851369	83.262022438	C00350	HMDB0009074	LMGP02010651	52924352	-	53479639	-	ko00563,ko00564,ko01100,ko04136,ko04140,ko04723,ko05130,ko05167
LIPID-N-0373	PE(20:1_18:2)	磷脂酰乙醇胺_PE(20:1_18:2)	GP	甘油磷脂类	PE	磷脂酰乙醇胺	38	3	768.554333	769.562156	[M-H]-	C43H80NO8P	12.147107439	14.587137753	15.187691375	25.86447056	26.11677357	21.687828406	25.840818365	28.821530045	23.408382233	18.081721522	22.04247957	21.870272698	C00350	HMDB0009258	LMGP02010854	52924555	-	52924555	-	ko00563,ko00564,ko01100,ko04136,ko04140,ko04723,ko05130,ko05167
LIPID-N-1088	PE(16:1_22:4)	磷脂酰乙醇胺_PE(16:1_22:4)	GP	甘油磷脂类	PE	磷脂酰乙醇胺	38	5	764.5230354	765.5308554	[M-H]-	C43H76NO8P	23.189932383	21.705660977	18.817102916	18.257273336	28.392509027	18.831382713	21.150847772	25.586460346	19.600320051	27.036478847	30.48061628	22.903513928	C00350	HMDB0008976	LMGP02010538	52924241	-	-	-	ko00563,ko00564,ko01100,ko04136,ko04140,ko04723,ko05130,ko05167
LIPID-N-1087	PE(17:2_20:3)	磷脂酰乙醇胺_PE(17:2_20:3)	GP	甘油磷脂类	PE	磷脂酰乙醇胺	37	5	750.5073853	751.5152053	[M-H]-	C42H74NO8P	47.189671928	32.500142914	43.608775601	61.842038605	72.931902958	64.322925223	53.24496026	61.66238911	50.28882116	57.861508871	48.562337802	61.047335996	C00350	-	LMGP02010612	52924313	-	-	-	ko00563,ko00564,ko01100,ko04136,ko04140,ko04723,ko05130,ko05167
LIPID-N-1092	PE(20:1_20:4)	磷脂酰乙醇胺_PE(20:1_20:4)	GP	甘油磷脂类	PE	磷脂酰乙醇胺	40	5	792.5543355	793.5621555	[M-H]-	C45H80NO8P	13.1777711	11.086224692	10.944071726	18.704755526	21.131829238	17.350262725	17.656359879	18.135996797	17.472285303	15.24030814	17.3067906	17.823411215	C00350	HMDB0009267	LMGP02010863	52924564	-	-	-	ko00563,ko00564,ko01100,ko04136,ko04140,ko04723,ko05130,ko05167
LIPID-N-1084	PE(13:0_20:5)	磷脂酰乙醇胺_PE(13:0_20:5)	GP	甘油磷脂类	PE	磷脂酰乙醇胺	33	5	694.4447851	695.4526051	[M-H]-	C38H66NO8P	0.750912096	0.533305756	0.675628918	1.306647994	1.777241023	1.798502843	1.324226991	1.195995464	1.411223044	1.239889476	1.584303219	1.412096347	C00350	-	LMGP02010400	52924106	-	-	-	ko00563,ko00564,ko01100,ko04136,ko04140,ko04723,ko05130,ko05167
LIPID-N-1055	PE(16:0_17:1)	磷脂酰乙醇胺_PE(16:0_17:1)	GP	甘油磷脂类	PE	磷脂酰乙醇胺	33	1	702.5073853	703.5152053	[M-H]-	C38H74NO8P	46.379864766	46.620492259	38.806784946	60.231102723	49.957811685	50.67546247	41.382093467	43.722457144	45.136737032	58.033715743	40.813028579	44.515476319	C00350	-	LMGP02010567	52924268	-	-	-	ko00563,ko00564,ko01100,ko04136,ko04140,ko04723,ko05130,ko05167
LIPID-N-1057	PE(18:0_22:1)	磷脂酰乙醇胺_PE(18:0_22:1)	GP	甘油磷脂类	PE	磷脂酰乙醇胺	40	1	800.6169358	801.6247558	[M-H]-	C45H88NO8P	9.055116454	6.418340611	6.756289178	17.183316081	20.156514042	15.445965596	15.173434271	16.07731608	17.136279816	14.120963474	13.690446295	16.445756242	C00350	-	LMGP02010633	52924334	-	-	-	ko00563,ko00564,ko01100,ko04136,ko04140,ko04723,ko05130,ko05167
LIPID-N-1059	PE(15:0_18:2)	磷脂酰乙醇胺_PE(15:0_18:2)	GP	甘油磷脂类	PE	磷脂酰乙醇胺	33	2	700.4917353	701.4995553	[M-H]-	C38H72NO8P	4.262530428	3.582601032	3.947683015	6.685383913	6.903064218	6.665039949	5.416456234	4.705555926	4.961681019	5.64838539	5.88947501	5.613944015	C00350	HMDB0009087	LMGP02010657	52924358	-	-	-	ko00563,ko00564,ko01100,ko04136,ko04140,ko04723,ko05130,ko05167
LIPID-N-1060	PE(14:0_20:2)	磷脂酰乙醇胺_PE(14:0_20:2)	GP	甘油磷脂类	PE	磷脂酰乙醇胺	34	2	714.5073853	715.5152053	[M-H]-	C39H74NO8P	19.361753069	12.253195713	12.228325041	17.899287585	13.546044383	14.176434177	16.368916971	15.195024344	15.79225787	15.154204704	12.743308501	21.439755519	C00350	HMDB0008835	LMGP02010416	52924121	-	-	-	ko00563,ko00564,ko01100,ko04136,ko04140,ko04723,ko05130,ko05167
LIPID-N-1063	PE(17:0_18:2)	磷脂酰乙醇胺_PE(17:0_18:2)	GP	甘油磷脂类	PE	磷脂酰乙醇胺	35	2	728.5230354	729.5308554	[M-H]-	C40H76NO8P	3.599960932	3.004950377	2.864443263	4.385325458	7.607458526	5.691732528	6.078569729	5.715289801	7.336119791	4.85623378	5.588112985	4.296561447	C00350	-	LMGP02010546	42627790	-	-	-	ko00563,ko00564,ko01100,ko04136,ko04140,ko04723,ko05130,ko05167
LIPID-N-1066	PE(16:0_18:3)	磷脂酰乙醇胺_PE(16:0_18:3)	GP	甘油磷脂类	PE	磷脂酰乙醇胺	34	3	712.4917353	713.4995553	[M-H]-	C39H72NO8P	7.361883296	7.585311632	5.393863922	6.622736406	9.677294107	7.786459369	7.034955889	8.499410391	7.918529301	6.457757686	6.199447379	7.224078265	C00350	HMDB0009121	LMGP02010685	52924386	-	-	-	ko00563,ko00564,ko01100,ko04136,ko04140,ko04723,ko05130,ko05167
LIPID-N-1086	PE(15:1_22:4)	磷脂酰乙醇胺_PE(15:1_22:4)	GP	甘油磷脂类	PE	磷脂酰乙醇胺	37	5	750.5073853	751.5152053	[M-H]-	C42H74NO8P	1177.901327382	1056.108773322	982.732971292	1494.590513328	1809.751529573	1544.596559623	1333.423011702	1480.289468312	1590.425969875	1308.772224463	1248.499819389	1377.654973119	C00350	-	LMGP02010503	52924206	-	-	-	ko00563,ko00564,ko01100,ko04136,ko04140,ko04723,ko05130,ko05167
LIPID-N-1070	PE(18:0_18:3)	磷脂酰乙醇胺_PE(18:0_18:3)	GP	甘油磷脂类	PE	磷脂酰乙醇胺	36	3	740.5230354	741.5308554	[M-H]-	C41H76NO8P	62.64962685	44.753338626	44.893028916	50.833976741	47.031866098	43.587245381	34.577038097	44.408684049	54.656892486	50.284406519	49.509475596	44.687683191	C00350	HMDB0008995	LMGP02010628	52924329	-	-	-	ko00563,ko00564,ko01100,ko04136,ko04140,ko04723,ko05130,ko05167
LIPID-N-1071	PE(18:1_19:2)	磷脂酰乙醇胺_PE(18:1_19:2)	GP	甘油磷脂类	PE	磷脂酰乙醇胺	37	3	754.5386855	755.5465055	[M-H]-	C42H78NO8P	30.110102681	23.164374752	27.583527717	38.662461183	38.579134403	29.728194058	30.714709373	39.310998463	39.088638274	32.288788432	30.997236895	29.44737505	C00350	-	-	-	-	-	-	ko00563,ko00564,ko01100,ko04136,ko04140,ko04723,ko05130,ko05167
LIPID-N-1069	PE(14:0_22:3)	磷脂酰乙醇胺_PE(14:0_22:3)	GP	甘油磷脂类	PE	磷脂酰乙醇胺	36	3	740.5230354	741.5308554	[M-H]-	C41H76NO8P	17.374044579	8.693934101	8.598913499	14.408926506	13.329307673	17.03287987	13.150309702	16.959607816	21.504351142	13.432135988	14.723687525	12.829411937	C00350	-	-	-	-	-	-	ko00563,ko00564,ko01100,ko04136,ko04140,ko04723,ko05130,ko05167
LIPID-N-1072	PE(18:1_20:2)	磷脂酰乙醇胺_PE(18:1_20:2)	GP	甘油磷脂类	PE	磷脂酰乙醇胺	38	3	768.5543355	769.5621555	[M-H]-	C43H80NO8P	117.053944409	102.109964271	96.039813104	161.988552642	190.728304913	135.416684679	136.101107401	162.733809099	161.282633565	141.209634745	118.822741432	105.0461917	C00350	HMDB0009066	LMGP02010647	52924348	-	-	-	ko00563,ko00564,ko01100,ko04136,ko04140,ko04723,ko05130,ko05167
LIPID-N-1077	PE(14:0_22:4)	磷脂酰乙醇胺_PE(14:0_22:4)	GP	甘油磷脂类	PE	磷脂酰乙醇胺	36	4	738.5073853	739.5152053	[M-H]-	C41H74NO8P	8.539784624	7.702008734	7.035474681	9.397125982	12.353992477	9.3945325	7.053347931	8.88173681	9.755359294	10.935136349	9.040860761	9.643584812	C00350	HMDB0008844	LMGP02010421	52924126	-	-	-	ko00563,ko00564,ko01100,ko04136,ko04140,ko04723,ko05130,ko05167
LIPID-N-1078	PE(18:1_18:3)	磷脂酰乙醇胺_PE(18:1_18:3)	GP	甘油磷脂类	PE	磷脂酰乙醇胺	36	4	738.5073853	739.5152053	[M-H]-	C41H74NO8P	2.694449286	3.530087336	3.082207955	2.863886014	4.898249649	3.480631973	2.436945504	2.323368238	4.457672789	4.132964919	3.211658156	3.091113346	C00350	HMDB0009061	LMGP02010643	52924344	-	-	-	ko00563,ko00564,ko01100,ko04136,ko04140,ko04723,ko05130,ko05167
LIPID-N-1079	PE(15:0_22:4)	磷脂酰乙醇胺_PE(15:0_22:4)	GP	甘油磷脂类	PE	磷脂酰乙醇胺	37	4	752.5230354	753.5308554	[M-H]-	C42H76NO8P	3.386466316	1.884658198	2.160895795	4.027339707	5.331723069	4.326986253	5.480828379	5.136898552	5.868895832	5.054271683	3.633564992	5.484788862	C00350	HMDB0008910	LMGP02010472	52924175	-	-	-	ko00563,ko00564,ko01100,ko04136,ko04140,ko04723,ko05130,ko05167
LIPID-N-1080	PE(15:1_22:3)	磷脂酰乙醇胺_PE(15:1_22:3)	GP	甘油磷脂类	PE	磷脂酰乙醇胺	37	4	752.5230354	753.5308554	[M-H]-	C42H76NO8P	38.944362637	32.966931322	33.669771687	51.549948244	55.809702858	47.924811062	42.85345679	49.898499296	49.056801043	43.998855704	40.813028579	45.204303805	C00350	-	-	-	-	-	-	ko00563,ko00564,ko01100,ko04136,ko04140,ko04723,ko05130,ko05167
LIPID-N-1083	PE(24:0_20:4)	磷脂酰乙醇胺_PE(24:0_20:4)	GP	甘油磷脂类	PE	磷脂酰乙醇胺	44	4	850.6325859	851.6404059	[M-H]-	C49H90NO8P	7.509120962	6.243294958	5.862895567	9.93410461	12.353992477	9.870606782	8.809787898	9.803241512	10.796976303	8.231488464	8.524240146	9.47137794	C00350	-	-	-	-	-	-	ko00563,ko00564,ko01100,ko04136,ko04140,ko04723,ko05130,ko05167
LIPID-N-0854	PE(O-15:1_22:6)	磷脂酰乙醇胺_PE(O-15:1_22:6)	GP	甘油磷脂类	PE-O	磷脂酰乙醇胺(醚键)	37	7	732.496816	733.504641	[M-H]-	C42H72NO7P	12.220726272	14.062000794	11.558279833	24.074541802	17.664041875	17.138674155	20.231245695	17.841899552	12.992212148	14.20706691	21.525858955	19.803790239	C04475	-	-	-	-	-	-	ko00565,ko01100
LIPID-N-0845	PE(O-20:1_22:5)	磷脂酰乙醇胺_PE(O-20:1_22:5)	GP	甘油磷脂类	PE-O	磷脂酰乙醇胺(醚键)	42	6	804.590716	805.598541	[M-H]-	C47H84NO7P	30.036483848	31.508217547	30.933753755	114.555440543	93.738627131	89.50196503	95.638616012	100.973387574	93.633528931	61.650060047	71.638058602	70.949231116	C04475	-	-	-	-	-	-	ko00565,ko01100
LIPID-N-0847	PE(O-18:1_24:5)	磷脂酰乙醇胺_PE(O-18:1_24:5)	GP	甘油磷脂类	PE-O	磷脂酰乙醇胺(醚键)	42	6	804.590716	805.598541	[M-H]-	C47H84NO7P	63.90114701	66.517348154	59.745697686	136.034585644	126.790975425	116.373713396	120.467872092	130.38311211	120.961975174	82.917608695	102.463088626	92.991710686	C04475	-	-	-	-	-	-	ko00565,ko01100
LIPID-N-0849	PE(O-22:2_22:4)	磷脂酰乙醇胺_PE(O-22:2_22:4)	GP	甘油磷脂类	PE-O	磷脂酰乙醇胺(醚键)	44	6	832.622016	833.629841	[M-H]-	C49H88NO7P	6.154534436	6.009900754	4.813158075	31.860731901	29.909665998	27.400719791	26.392579611	33.723150801	28.56046636	15.24030814	16.876273421	17.823411215	C04475	-	-	-	-	-	-	ko00565,ko01100
LIPID-N-0850	PE(O-22:0_22:6)	磷脂酰乙醇胺_PE(O-22:0_22:6)	GP	甘油磷脂类	PE-O	磷脂酰乙醇胺(醚键)	44	6	832.622016	833.629841	[M-H]-	C49H88NO7P	1.892004007	2.083043271	1.74770125	3.669353955	3.456950527	3.237305118	3.21860727	3.548773427	2.710444259	2.583103075	3.556071899	3.46135812	C04475	-	-	-	-	-	-	ko00565,ko01100
LIPID-N-0853	PE(O-14:1_22:6)	磷脂酰乙醇胺_PE(O-14:1_22:6)	GP	甘油磷脂类	PE-O	磷脂酰乙醇胺(醚键)	36	7	718.481166	719.488991	[M-H]-	C41H70NO7P	2.819601302	4.387811036	1.825873191	5.826218109	4.768207623	5.564779386	7.439580803	6.528958847	6.496106074	4.184626981	3.926316673	5.028440652	C04475	-	-	-	-	-	-	ko00565,ko01100
LIPID-N-0823	PE(O-16:1_24:4)	磷脂酰乙醇胺_PE(O-16:1_24:4)	GP	甘油磷脂类	PE-O	磷脂酰乙醇胺(醚键)	40	5	778.575066	779.582891	[M-H]-	C45H82NO7P	33.275712499	36.467844383	33.446423284	84.574133838	84.635685305	85.058605064	78.258136756	85.97442806	75.153227168	59.411370716	67.505093683	60.444611946	C04475	-	-	-	-	-	-	ko00565,ko01100
LIPID-N-0857	PE(O-16:1_22:6)	磷脂酰乙醇胺_PE(O-16:1_22:6)	GP	甘油磷脂类	PE-O	磷脂酰乙醇胺(醚键)	38	7	746.512466	747.520291	[M-H]-	C43H74NO7P	1332.500876601	1196.145295752	1340.090415398	1915.223771571	1733.893681028	1671.549701509	1544.93148942	1607.731607968	1444.823592351	1188.227414315	1610.134249833	1437.927378193	C04475	-	-	-	-	-	-	ko00565,ko01100
LIPID-N-0821	PE(O-20:1_20:4)	磷脂酰乙醇胺_PE(O-20:1_20:4)	GP	甘油磷脂类	PE-O	磷脂酰乙醇胺(醚键)	40	5	778.575066	779.582891	[M-H]-	C45H82NO7P	161.225244185	156.374116713	155.78551079	485.965657927	392.293445333	392.496797	385.313270278	457.81137861	389.766364448	273.808925907	311.694437668	307.389265877	C04475	-	-	-	-	-	-	ko00565,ko01100
LIPID-N-0859	PE(O-18:1_22:6)	磷脂酰乙醇胺_PE(O-18:1_22:6)	GP	甘油磷脂类	PE-O	磷脂酰乙醇胺(醚键)	40	7	774.543766	775.551591	[M-H]-	C45H78NO7P	772.997746094	787.705438666	748.217148597	1333.496925066	1192.051905707	1100.260563019	1094.326471672	1264.618155048	1087.537758274	843.813671035	904.086076109	964.358481183	C04475	-	-	-	-	-	-	ko00565,ko01100
LIPID-N-0860	PE(O-20:3_20:4)	磷脂酰乙醇胺_PE(O-20:3_20:4)	GP	甘油磷脂类	PE-O	磷脂酰乙醇胺(醚键)	40	7	774.543766	775.551591	[M-H]-	C45H78NO7P	23.189932383	22.814283446	24.009953276	72.40261828	66.97164343	52.897142453	56.095726699	68.328593339	66.193080859	39.865890785	40.554718271	50.45661339	C04475	-	-	-	-	-	-	ko00565,ko01100
LIPID-N-0862	PE(O-18:3_22:4)	磷脂酰乙醇胺_PE(O-18:3_22:4)	GP	甘油磷脂类	PE-O	磷脂酰乙醇胺(醚键)	40	7	774.543766	775.551591	[M-H]-	C45H78NO7P	20.245179064	23.339420405	19.598822325	48.328076479	47.140234453	37.662765426	37.703685158	47.251624088	37.968619985	29.705685358	35.130201815	29.016857871	C04475	-	-	-	-	-	-	ko00565,ko01100
LIPID-N-0863	PE(O-19:1_22:6)	磷脂酰乙醇胺_PE(O-19:1_22:6)	GP	甘油磷脂类	PE-O	磷脂酰乙醇胺(醚键)	41	7	788.559416	789.567241	[M-H]-	C46H80NO7P	3.2613143	3.588435887	3.595909281	7.401355416	6.903064218	7.024740518	6.878623536	8.23472287	6.552106989	4.236289042	4.830402749	5.019830308	C04475	-	-	-	-	-	-	ko00565,ko01100
LIPID-N-0865	PE(O-20:1_22:6)	磷脂酰乙醇胺_PE(O-20:1_22:6)	GP	甘油磷脂类	PE-O	磷脂酰乙醇胺(醚键)	42	7	802.575066	803.582891	[M-H]-	C47H82NO7P	33.643806663	34.775736403	33.390586184	83.679169459	83.87710682	76.489267987	73.200325332	83.327552852	81.649333242	55.020095489	65.524714659	65.869128402	C04475	-	-	-	-	-	-	ko00565,ko01100
LIPID-N-0867	PE(O-24:1_22:6)	磷脂酰乙醇胺_PE(O-24:1_22:6)	GP	甘油磷脂类	PE-O	磷脂酰乙醇胺(醚键)	46	7	858.637666	859.645491	[M-H]-	C51H90NO7P	N/A	N/A	N/A	3.884145406	3.348582171	3.723958829	4.165797409	3.921296605	1.814429628	2.152585895	2.875854756	2.867244413	C04475	-	-	-	-	-	-	ko00565,ko01100
LIPID-N-0868	PE(O-16:2_22:6)	磷脂酰乙醇胺_PE(O-16:2_22:6)	GP	甘油磷脂类	PE-O	磷脂酰乙醇胺(醚键)	38	8	744.496816	745.504641	[M-H]-	C43H72NO7P	13.472246432	14.003652243	13.400904154	28.907349449	23.624301404	20.524091272	23.173972341	34.409377707	23.968391377	18.167824958	17.737307779	18.684445573	C04475	-	-	-	-	-	-	ko00565,ko01100
LIPID-N-0871	PE(O-18:2_22:6)	磷脂酰乙醇胺_PE(O-18:2_22:6)	GP	甘油磷脂类	PE-O	磷脂酰乙醇胺(醚键)	40	8	772.528116	773.535941	[M-H]-	C45H76NO7P	328.339995008	299.911552203	325.53029674	548.613164473	599.277003505	493.00136766	467.157855134	498.984992961	500.648175024	362.495464802	458.93131292	428.795110383	C04475	-	-	-	-	-	-	ko00565,ko01100
LIPID-N-0873	PE(O-20:2_22:6)	磷脂酰乙醇胺_PE(O-20:2_22:6)	GP	甘油磷脂类	PE-O	磷脂酰乙醇胺(醚键)	42	8	800.559416	801.567241	[M-H]-	C47H80NO7P	14.576528926	15.812457324	14.964342972	39.020446935	33.59419007	30.045576913	32.645873735	40.095257784	33.48854683	23.936755158	22.645203621	21.611962391	C04475	-	-	-	-	-	-	ko00565,ko01100
LIPID-N-0841	PE(O-17:1_22:5)	磷脂酰乙醇胺_PE(O-17:1_22:5)	GP	甘油磷脂类	PE-O	磷脂酰乙醇胺(醚键)	39	6	762.543766	763.551591	[M-H]-	C44H78NO7P	41.594640623	44.870035728	44.055472406	105.60579675	100.5658335	82.625336511	97.477820166	103.914360027	89.825466749	63.716542507	85.156298026	77.923609417	C04475	-	-	-	-	-	-	ko00565,ko01100
LIPID-N-0858	PE(O-17:1_22:6)	磷脂酰乙醇胺_PE(O-17:1_22:6)	GP	甘油磷脂类	PE-O	磷脂酰乙醇胺(醚键)	39	7	760.528116	761.535941	[M-H]-	C44H76NO7P	58.821447536	49.654616911	55.278729635	110.975583026	87.778367602	77.547210836	94.719013935	113.717601539	94.193538075	70.777024244	65.266404352	99.018951193	C04475	-	-	-	-	-	-	ko00565,ko01100
LIPID-N-0840	PE(O-16:1_22:5)	磷脂酰乙醇胺_PE(O-16:1_22:5)	GP	甘油磷脂类	PE-O	磷脂酰乙醇胺(醚键)	38	6	748.528116	749.535941	[M-H]-	C43H76NO7P	5786.440270763	5484.763795154	4533.972572096	7061.268952192	6198.669909676	6400.554236792	6685.507100049	6685.810711182	6428.904976818	5347.023364419	5803.371574265	6414.705968586	C04475	-	-	-	-	-	-	ko00565,ko01100
LIPID-N-0842	PE(O-18:1_22:5)	磷脂酰乙醇胺_PE(O-18:1_22:5)	GP	甘油磷脂类	PE-O	磷脂酰乙醇胺(醚键)	40	6	776.559416	777.567241	[M-H]-	C45H80NO7P	1082.196844532	1102.787614132	1060.90491219	2040.518784664	1788.07785856	1809.082271887	1820.812112531	1852.812645767	1792.029261831	1412.096347447	1653.185967743	1567.082531923	C04475	-	-	-	-	-	-	ko00565,ko01100
LIPID-N-0836	PE(O-17:2_20:4)	磷脂酰乙醇胺_PE(O-17:2_20:4)	GP	甘油磷脂类	PE-O	磷脂酰乙醇胺(醚键)	37	6	734.512466	735.520291	[M-H]-	C42H74NO7P	28.34325069	25.673362445	24.121627477	45.732679779	44.756130642	40.201828264	46.255984475	47.545721333	35.952587065	30.738926588	44.859890062	39.263166734	C04475	-	-	-	-	-	-	ko00565,ko01100
LIPID-N-0770	PE(O-17:1_18:2)	磷脂酰乙醇胺_PE(O-17:1_18:2)	GP	甘油磷脂类	PE-O	磷脂酰乙醇胺(醚键)	35	3	712.528116	713.535941	[M-H]-	C40H76NO7P	3.518980216	3.512582771	2.870026973	8.206823358	5.721849147	5.966797669	7.071739972	5.783912492	5.902496381	3.711058084	4.537651068	4.684026909	C04475	-	-	-	-	-	-	ko00565,ko01100
LIPID-N-0771	PE(O-17:2_18:1)	磷脂酰乙醇胺_PE(O-17:2_18:1)	GP	甘油磷脂类	PE-O	磷脂酰乙醇胺(醚键)	35	3	712.528116	713.535941	[M-H]-	C40H76NO7P	3.467447032	2.859079	5.751221366	7.213412897	5.721849147	5.935059383	5.444044296	8.401377976	6.260902234	5.07149237	7.292961014	6.92271624	C04475	-	-	-	-	-	-	ko00565,ko01100
LIPID-N-0773	PE(O-18:1_18:2)	磷脂酰乙醇胺_PE(O-18:1_18:2)	GP	甘油磷脂类	PE-O	磷脂酰乙醇胺(醚键)	36	3	726.543766	727.551591	[M-H]-	C41H78NO7P	56.612882547	59.515522033	54.999544132	121.715155576	97.856624623	95.849622125	95.638616012	105.87500833	93.297523444	75.512713214	81.539953721	78.440230032	C04475	-	-	-	-	-	-	ko00565,ko01100
LIPID-N-0777	PE(O-20:1_18:2)	磷脂酰乙醇胺_PE(O-20:1_18:2)	GP	甘油磷脂类	PE-O	磷脂酰乙醇胺(醚键)	38	3	754.575066	755.582891	[M-H]-	C43H82NO7P	3.047819685	2.444804287	2.495918399	8.090477988	8.517752708	5.723470813	7.292444471	8.126887213	6.160100588	4.873454467	5.588112985	5.252309585	C04475	-	-	-	-	-	-	ko00565,ko01100
LIPID-N-0778	PE(O-18:2_20:1)	磷脂酰乙醇胺_PE(O-18:2_20:1)	GP	甘油磷脂类	PE-O	磷脂酰乙醇胺(醚键)	38	3	754.575066	755.582891	[M-H]-	C43H82NO7P	56.760120213	61.265978563	61.979181712	66.048371188	54.726019307	55.64779386	53.980641922	67.544334018	42.784698626	53.384130208	66.12743871	63.458232199	C04475	-	-	-	-	-	-	ko00565,ko01100
LIPID-N-0825	PE(O-22:1_20:4)	磷脂酰乙醇胺_PE(O-22:1_20:4)	GP	甘油磷脂类	PE-O	磷脂酰乙醇胺(醚键)	42	5	806.606366	807.614191	[M-H]-	C47H86NO7P	48.514810922	55.081032156	48.299092055	139.614443161	149.548329989	125.895199038	131.503097016	149.989595134	123.202011751	105.0461917	127.433085014	108.490329133	C04475	-	-	-	-	-	-	ko00565,ko01100
LIPID-N-0782	PE(O-22:1_18:2)	磷脂酰乙醇胺_PE(O-22:1_18:2)	GP	甘油磷脂类	PE-O	磷脂酰乙醇胺(醚键)	40	3	782.606366	783.614191	[M-H]-	C45H86NO7P	2.179117456	2.269758634	2.166479505	6.085757779	5.938585858	5.099284532	6.363646373	6.67600747	5.454489066	3.91770633	4.882064811	4.718468283	C04475	-	-	-	-	-	-	ko00565,ko01100
LIPID-N-0783	PE(O-18:1_22:2)	磷脂酰乙醇胺_PE(O-18:1_22:2)	GP	甘油磷脂类	PE-O	磷脂酰乙醇胺(醚键)	40	3	782.606366	783.614191	[M-H]-	C45H86NO7P	264.291610331	245.647399762	279.743874214	271.174206909	242.745115344	247.558626679	268.523806494	278.412058941	238.563895481	285.863406922	315.999609459	310.83340331	C04475	-	-	-	-	-	-	ko00565,ko01100
LIPID-N-0784	PE(O-18:0_22:3)	磷脂酰乙醇胺_PE(O-18:0_22:3)	GP	甘油磷脂类	PE-O	磷脂酰乙醇胺(醚键)	40	3	782.606366	783.614191	[M-H]-	C45H86NO7P	22.748219385	22.405843589	21.218098244	18.883748402	17.230568455	14.599611317	16.460877179	17.743867137	16.688272501	15.670825319	19.373273059	16.876273421	C04475	-	-	-	-	-	-	ko00565,ko01100
LIPID-N-0785	PE(O-24:2_18:1)	磷脂酰乙醇胺_PE(O-24:2_18:1)	GP	甘油磷脂类	PE-O	磷脂酰乙醇胺(醚键)	42	3	810.637666	811.645491	[M-H]-	C47H90NO7P	29.668389683	29.40766971	30.096197246	135.139621265	121.372557672	114.257827698	112.191453398	125.481491354	117.601920308	70.604817372	80.33450562	78.354126596	C04475	-	-	-	-	-	-	ko00565,ko01100
LIPID-N-0786	PE(O-18:2_24:1)	磷脂酰乙醇胺_PE(O-18:2_24:1)	GP	甘油磷脂类	PE-O	磷脂酰乙醇胺(醚键)	42	3	810.637666	811.645491	[M-H]-	C47H90NO7P	6.036744303	5.636470028	5.974569769	10.023601047	9.016247141	7.98746851	8.064910216	9.126817848	8.142532958	7.189636891	7.439336855	7.645985101	C04475	-	-	-	-	-	-	ko00565,ko01100
LIPID-N-0787	PE(O-24:1_18:2)	磷脂酰乙醇胺_PE(O-24:1_18:2)	GP	甘油磷脂类	PE-O	磷脂酰乙醇胺(醚键)	42	3	810.637666	811.645491	[M-H]-	C47H90NO7P	0.216439369	0.399104089	0.361824412	2.112115935	2.102346088	1.777343986	1.55412751	1.872419129	1.702427799	1.360434286	1.248499819	1.007410199	C04475	-	-	-	-	-	-	ko00565,ko01100
LIPID-N-0789	PE(O-16:1_20:3)	磷脂酰乙醇胺_PE(O-16:1_20:3)	GP	甘油磷脂类	PE-O	磷脂酰乙醇胺(醚键)	36	4	724.528116	725.535941	[M-H]-	C41H76NO7P	345.272326589	342.505994442	351.773734042	519.079339958	448.644989966	494.059310509	425.775761668	485.260454844	449.127333746	397.797873488	402.964079637	418.462698085	C04475	-	-	-	-	-	-	ko00565,ko01100
LIPID-N-0790	PE(O-18:3_18:1)	磷脂酰乙醇胺_PE(O-18:3_18:1)	GP	甘油磷脂类	PE-O	磷脂酰乙醇胺(醚键)	36	4	724.528116	725.535941	[M-H]-	C41H76NO7P	16.711475082	18.904930528	16.806967293	17.183316081	18.964462136	16.080731306	21.886529433	13.038311211	23.296380404	15.670825319	14.465377218	19.459376495	C04475	-	-	-	-	-	-	ko00565,ko01100
LIPID-N-0791	PE(O-18:2_18:2)	磷脂酰乙醇胺_PE(O-18:2_18:2)	GP	甘油磷脂类	PE-O	磷脂酰乙醇胺(醚键)	36	4	724.528116	725.535941	[M-H]-	C41H76NO7P	96.440671179	94.52465264	94.364700084	153.933873229	150.632013539	131.184913283	129.663892862	144.107650226	125.442048328	111.934466566	103.324122984	113.656535282	C04475	-	-	-	-	-	-	ko00565,ko01100
LIPID-N-0794	PE(O-18:1_20:3)	磷脂酰乙醇胺_PE(O-18:1_20:3)	GP	甘油磷脂类	PE-O	磷脂酰乙醇胺(醚键)	38	4	752.559416	753.567241	[M-H]-	C43H80NO7P	68.244658155	74.102659786	67.00452077	161.093588263	148.464646438	140.706398925	143.457924018	155.871540041	137.762249503	104.185157342	116.239638357	114.517569641	C04475	-	-	-	-	-	-	ko00565,ko01100
LIPID-N-0795	PE(O-18:2_20:2)	磷脂酰乙醇胺_PE(O-18:2_20:2)	GP	甘油磷脂类	PE-O	磷脂酰乙醇胺(醚键)	38	4	752.559416	753.567241	[M-H]-	C43H80NO7P	110.428249442	120.198015085	107.207233232	92.181331062	77.483373871	76.806650842	72.832484501	78.033802435	77.281261916	80.420609056	87.825504536	109.351363491	C04475	-	-	-	-	-	-	ko00565,ko01100
LIPID-N-0799	PE(O-22:1_20:3)	磷脂酰乙醇胺_PE(O-22:1_20:3)	GP	甘油磷脂类	PE-O	磷脂酰乙醇胺(醚键)	42	4	808.622016	809.629841	[M-H]-	C47H88NO7P	6.50054295	5.379736403	4.109610607	14.766912257	14.304622868	11.42578277	12.046787209	13.038311211	11.424186544	8.43813671	8.868653889	10.50461917	C04475	-	-	-	-	-	-	ko00565,ko01100
LIPID-N-0800	PE(O-18:2_24:2)	磷脂酰乙醇胺_PE(O-18:2_24:2)	GP	甘油磷脂类	PE-O	磷脂酰乙醇胺(醚键)	42	4	808.622016	809.629841	[M-H]-	C47H88NO7P	11.779013274	11.086224692	13.624252557	16.646337454	13.546044383	11.108399915	12.782468871	15.685186419	11.760192031	13.690446295	16.704066549	17.392894036	C04475	-	-	-	-	-	-	ko00565,ko01100
LIPID-N-0801	PE(O-20:0_22:4)	磷脂酰乙醇胺_PE(O-20:0_22:4)	GP	甘油磷脂类	PE-O	磷脂酰乙醇胺(醚键)	42	4	808.622016	809.629841	[M-H]-	C47H88NO7P	3.165609817	2.841574434	3.071040535	11.366047616	11.270308927	8.812663933	10.02366264	11.175695324	9.576156368	6.655795589	7.559881665	7.818191972	C04475	-	LMGP02020088	52925023	-	-	-	ko00565,ko01100
LIPID-N-0806	PE(O-15:1_20:4)	磷脂酰乙醇胺_PE(O-15:1_20:4)	GP	甘油磷脂类	PE-O	磷脂酰乙醇胺(醚键)	35	5	708.496816	709.504641	[M-H]-	C40H72NO7P	29.668389683	29.466018261	22.725699961	55.845777264	44.647762286	42.635096817	43.221297621	66.858107112	41.328674851	30.652823152	44.08495914	36.077339609	C04475	-	-	-	-	-	-	ko00565,ko01100
LIPID-N-0809	PE(O-16:1_20:4)	磷脂酰乙醇胺_PE(O-16:1_20:4)	GP	甘油磷脂类	PE-O	磷脂酰乙醇胺(醚键)	36	5	722.512466	723.520291	[M-H]-	C41H74NO7P	10380.255447552	12253.195712577	10497.374920616	14856.408695361	14738.096288739	15234.377026415	15357.354686496	16469.445740155	14784.241410104	11796.170707333	12571.101629712	14120.963474472	C04475	-	-	-	-	-	-	ko00565,ko01100
LIPID-N-0810	PE(O-20:5_16:0)	磷脂酰乙醇胺_PE(O-20:5_16:0)	GP	甘油磷脂类	PE-O	磷脂酰乙醇胺(醚键)	36	5	722.512466	723.520291	[M-H]-	C41H74NO7P	14.42929126	20.830432711	16.695293092	30.249796018	26.875352056	14.070639892	28.599624596	32.35069699	29.792486478	17.823411215	17.3067906	21.095341776	C04475	-	-	-	-	-	-	ko00565,ko01100
LIPID-N-0811	PE(O-17:1_20:4)	磷脂酰乙醇胺_PE(O-17:1_20:4)	GP	甘油磷脂类	PE-O	磷脂酰乙醇胺(醚键)	37	5	736.528116	737.535941	[M-H]-	C42H76NO7P	121.471074386	107.361333863	117.816282354	274.754064426	231.908279838	268.71748366	209.669273564	262.726872522	243.043968636	174.789974714	191.14962752	186.844455729	C04475	-	-	-	-	-	-	ko00565,ko01100
LIPID-N-0814	PE(O-18:1_20:4)	磷脂酰乙醇胺_PE(O-18:1_20:4)	GP	甘油磷脂类	PE-O	磷脂酰乙醇胺(醚键)	38	5	750.543766	751.551591	[M-H]-	C43H78NO7P	2834.325069012	2794.895593488	2696.931960988	6103.657066407	5396.7440822	5289.714245283	5324.496026037	5901.551390222	5219.285225082	3917.706329808	4468.768319055	4494.599349801	C04475	-	-	-	-	-	-	ko00565,ko01100
LIPID-N-0815	PE(O-19:1_20:4)	磷脂酰乙醇胺_PE(O-19:1_20:4)	GP	甘油磷脂类	PE-O	磷脂酰乙醇胺(醚键)	39	5	764.559416	765.567241	[M-H]-	C44H80NO7P	9.423210619	8.927328305	10.553212021	33.829653535	29.476192577	30.468754053	26.392579611	32.840859065	27.776453558	18.684445573	21.870272698	20.320410854	C04475	-	-	-	-	-	-	ko00565,ko01100
LIPID-N-0816	PE(O-17:1_22:4)	磷脂酰乙醇胺_PE(O-17:1_22:4)	GP	甘油磷脂类	PE-O	磷脂酰乙醇胺(醚键)	39	5	764.559416	765.567241	[M-H]-	C44H80NO7P	68.097420489	70.018261215	66.446149763	139.614443161	137.627810932	121.663427642	126.905086631	139.20602947	123.202011751	92.130676327	107.629294775	106.768260417	C04475	-	-	-	-	-	-	ko00565,ko01100
LIPID-N-0819	PE(O-18:2_22:3)	磷脂酰乙醇胺_PE(O-18:2_22:3)	GP	甘油磷脂类	PE-O	磷脂酰乙醇胺(醚键)	40	5	778.575066	779.582891	[M-H]-	C45H82NO7P	269.444928639	260.234537515	240.657903765	249.695061808	229.740912736	191.487655679	217.945692257	233.317147986	218.403566286	216.119623908	244.533757729	254.866170027	C04475	-	-	-	-	-	-	ko00565,ko01100
LIPID-N-0820	PE(O-18:1_22:4)	磷脂酰乙醇胺_PE(O-18:1_22:4)	GP	甘油磷脂类	PE-O	磷脂酰乙醇胺(醚键)	40	5	778.575066	779.582891	[M-H]-	C45H82NO7P	1111.644377717	1044.43906312	943.647000843	2130.015222588	2069.835581727	1914.876556792	1940.360382545	2166.516374151	1915.231273582	1480.979096103	1601.523906251	1687.627342071	C04475	-	-	-	-	-	-	ko00565,ko01100
LIPID-N-0765	PE(O-22:1_18:1)	磷脂酰乙醇胺_PE(O-22:1_18:1)	GP	甘油磷脂类	PE-O	磷脂酰乙醇胺(醚键)	40	2	784.622016	785.629841	[M-H]-	C45H88NO7P	15.828049087	14.703834855	14.461809066	53.429373441	49.524338264	39.67285684	43.129337413	50.976855862	41.776682166	29.87789223	32.202684997	30.48061628	C04475	-	-	-	-	-	-	ko00565,ko01100
LIPID-N-0837	PE(O-18:2_20:4)	磷脂酰乙醇胺_PE(O-18:2_20:4)	GP	甘油磷脂类	PE-O	磷脂酰乙醇胺(醚键)	38	6	748.528116	749.535941	[M-H]-	C43H76NO7P	4181.549712205	4416.985311629	3718.750902729	7428.20434768	6512.938139362	6178.386238491	6565.958830035	7489.676515166	6708.909548979	4847.623436663	5545.061266805	5243.699241435	C04475	-	-	-	-	-	-	ko00565,ko01100
LIPID-N-0763	PE(O-18:1_22:1)	磷脂酰乙醇胺_PE(O-18:1_22:1)	GP	甘油磷脂类	PE-O	磷脂酰乙醇胺(醚键)	40	2	784.622016	785.629841	[M-H]-	C45H88NO7P	179.629952426	163.375942834	177.56198004	224.636059189	202.64882397	181.966170038	182.081211253	212.73034081	188.163072492	167.040665491	205.78721161	203.204108535	C04475	-	-	-	-	-	-	ko00565,ko01100
LIPID-N-0760	PE(O-20:1_18:1)	磷脂酰乙醇胺_PE(O-20:1_18:1)	GP	甘油磷脂类	PE-O	磷脂酰乙醇胺(醚键)	38	2	756.590716	757.598541	[M-H]-	C43H84NO7P	54.993268222	48.954434299	54.943707031	136.034585644	124.623608324	129.069027585	114.030657552	133.324084563	115.36188373	93.852745044	105.907226059	117.961707073	C04475	-	-	-	-	-	-	ko00565,ko01100
LIPID-N-0835	PE(O-15:1_22:5)	磷脂酰乙醇胺_PE(O-15:1_22:5)	GP	甘油磷脂类	PE-O	磷脂酰乙醇胺(醚键)	37	6	734.512466	735.520291	[M-H]-	C42H74NO7P	8.687022289	7.760357285	6.197918171	18.52576265	19.614672267	14.388022747	16.552837387	17.155672646	16.576270672	11.451756964	14.637584089	15.584721883	C04475	-	-	-	-	-	-	ko00565,ko01100
LIPID-N-0834	PE(O-17:1_20:5)	磷脂酰乙醇胺_PE(O-17:1_20:5)	GP	甘油磷脂类	PE-O	磷脂酰乙醇胺(醚键)	37	6	734.512466	735.520291	[M-H]-	C42H74NO7P	8.834259955	9.21907106	6.97963758	13.066479937	10.544240948	13.012697043	10.851304509	11.273727739	14.78424141	10.762929477	12.484998194	8.489798772	C04475	-	-	-	-	-	-	ko00565,ko01100
LIPID-N-0833	PE(O-16:2_20:4)	磷脂酰乙醇胺_PE(O-16:2_20:4)	GP	甘油磷脂类	PE-O	磷脂酰乙醇胺(醚键)	36	6	720.496816	721.504641	[M-H]-	C41H72NO7P	86.134034565	103.276935292	88.78099002	221.951166051	201.56514042	183.024112887	157.251955173	174.497698914	191.523127358	138.62653167	137.765497312	139.487566028	C04475	-	-	-	-	-	-	ko00565,ko01100
LIPID-N-0831	PE(O-16:1_20:5)	磷脂酰乙醇胺_PE(O-16:1_20:5)	GP	甘油磷脂类	PE-O	磷脂酰乙醇胺(醚键)	36	6	720.496816	721.504641	[M-H]-	C41H72NO7P	295.211520175	320.917030567	319.38821567	422.423187001	335.941900699	369.222054321	338.413564349	403.893550294	339.365541459	280.697200773	334.081330981	328.915124832	C04475	-	-	-	-	-	-	ko00565,ko01100
LIPID-N-0829	PE(O-24:1_20:4)	磷脂酰乙醇胺_PE(O-24:1_20:4)	GP	甘油磷脂类	PE-O	磷脂酰乙醇胺(醚键)	44	5	834.637666	835.645491	[M-H]-	C49H90NO7P	4.799947909	4.60953553	5.097927289	33.561164221	28.392509027	25.390628377	25.748858157	29.311692121	25.424415152	14.293170346	16.531859677	16.101342498	C04475	-	-	-	-	-	-	ko00565,ko01100
LIPID-N-0828	PE(O-18:1_24:4)	磷脂酰乙醇胺_PE(O-18:1_24:4)	GP	甘油磷脂类	PE-O	磷脂酰乙醇胺(醚键)	42	5	806.606366	807.614191	[M-H]-	C47H86NO7P	20.097941398	15.754108773	18.426243212	58.709663278	51.474968656	53.531908162	49.842432575	61.46632428	53.872879684	35.991236173	40.468614835	42.276786988	C04475	-	-	-	-	-	-	ko00565,ko01100
LIPID-N-0826	PE(O-20:1_22:4)	磷脂酰乙醇胺_PE(O-20:1_22:4)	GP	甘油磷脂类	PE-O	磷脂酰乙醇胺(醚键)	42	5	806.606366	807.614191	[M-H]-	C47H86NO7P	27.386205862	29.757761016	27.80687612	116.345369301	98.615203108	96.590182119	96.558218089	110.776629086	101.473656951	63.458232199	77.923609417	72.326886089	C04475	-	-	-	-	-	-	ko00565,ko01100
LIPID-N-0729	PE(O-16:0_16:0)	磷脂酰乙醇胺_PE(O-16:0_16:0)	GP	甘油磷脂类	PE-O	磷脂酰乙醇胺(醚键)	32	0	676.528116	677.535941	[M-H]-	C37H76NO7P	44.024062111	46.328749504	42.994567494	86.543055472	85.069158725	83.365896506	74.947569278	89.79769225	78.177276547	55.278405796	66.385749017	75.082196035	C04475	-	LMGP02020103	52925038	-	-	-	ko00565,ko01100
LIPID-N-0730	PE(O-18:0_16:0)	磷脂酰乙醇胺_PE(O-18:0_16:0)	GP	甘油磷脂类	PE-O	磷脂酰乙醇胺(醚键)	34	0	704.559416	705.567241	[M-H]-	C39H80NO7P	28.196013024	26.256847956	21.77646925	78.756865373	74.882533349	64.111336653	68.142513908	70.779403717	64.513053426	51.231544313	55.364509232	58.464232922	C04475	-	LMGP02020094	52925029	-	-	-	ko00565,ko01100
LIPID-N-0731	PE(O-20:0_16:0)	磷脂酰乙醇胺_PE(O-20:0_16:0)	GP	甘油磷脂类	PE-O	磷脂酰乙醇胺(醚键)	36	0	732.590716	733.598541	[M-H]-	C41H84NO7P	7.95083396	8.752282652	8.096379593	39.646922	35.653188816	31.315108332	32.186072696	38.428706727	31.024506595	22.04247957	25.917134182	28.069720077	C04475	-	LMGP02020091	52925026	-	-	-	ko00565,ko01100
LIPID-N-0732	PE(O-16:0_20:0)	磷脂酰乙醇胺_PE(O-16:0_20:0)	GP	甘油磷脂类	PE-O	磷脂酰乙醇胺(醚键)	36	0	732.590716	733.598541	[M-H]-	C41H84NO7P	32.833999501	33.492068281	31.771310265	36.067064483	38.470766048	35.970056868	31.358430827	37.448382576	35.168574263	32.977615919	41.674062937	40.640821707	C04475	-	LMGP02020009	9547049	-	-	-	ko00565,ko01100
LIPID-N-0734	PE(O-16:1_16:0)	磷脂酰乙醇胺_PE(O-16:1_16:0)	GP	甘油磷脂类	PE-O	磷脂酰乙醇胺(醚键)	32	1	674.512466	675.520291	[M-H]-	C37H74NO7P	358.523716522	339.588566891	318.271473657	722.236254046	680.553269804	667.561937755	649.239066387	713.675982073	619.37011362	479.596137517	525.230958502	530.397164651	C04475	-	-	-	-	-	-	ko00565,ko01100
LIPID-N-0738	PE(O-18:0_18:1)	磷脂酰乙醇胺_PE(O-18:0_18:1)	GP	甘油磷脂类	PE-O	磷脂酰乙醇胺(醚键)	36	1	730.575066	731.582891	[M-H]-	C41H82NO7P	16.269762084	12.953378325	14.685157469	18.883748402	15.171569709	16.292319875	13.702070948	15.293056759	12.656206662	16.27354937	17.134583728	14.723687525	C04475	-	LMGP02020047	52924982	-	-	-	ko00565,ko01100
LIPID-N-0762	PE(O-20:1_20:1)	磷脂酰乙醇胺_PE(O-20:1_20:1)	GP	甘油磷脂类	PE-O	磷脂酰乙醇胺(醚键)	40	2	784.622016	785.629841	[M-H]-	C45H88NO7P	5.079699474	4.539517269	5.148180679	12.350508433	11.378677282	9.95524221	9.159236687	12.548149135	10.091364781	7.912905752	8.472578085	8.575902208	C04475	-	-	-	-	-	-	ko00565,ko01100
LIPID-N-0741	PE(O-20:0_18:1)	磷脂酰乙醇胺_PE(O-20:0_18:1)	GP	甘油磷脂类	PE-O	磷脂酰乙醇胺(醚键)	38	1	758.606366	759.614191	[M-H]-	C43H86NO7P	10.085780116	7.702008734	9.883166814	17.451805395	17.989146941	16.503908445	15.173434271	19.606483024	17.248281645	13.518239424	17.220687164	16.790169985	C04475	-	LMGP02020072	52925007	-	-	-	ko00565,ko01100
LIPID-N-0748	PE(O-16:1_16:1)	磷脂酰乙醇胺_PE(O-16:1_16:1)	GP	甘油磷脂类	PE-O	磷脂酰乙醇胺(醚键)	32	2	672.496816	673.504641	[M-H]-	C37H72NO7P	723.67312801	723.522032552	603.040686929	728.5010047	710.896409222	719.401137358	681.425139083	748.967651517	675.371028052	635.443356351	713.797482947	743.933685484	C04475	-	-	-	-	-	-	ko00565,ko01100
LIPID-N-0750	PE(O-16:1_18:1)	磷脂酰乙醇胺_PE(O-16:1_18:1)	GP	甘油磷脂类	PE-O	磷脂酰乙醇胺(醚键)	34	2	700.528116	701.535941	[M-H]-	C39H76NO7P	1391.39594297	1219.484716156	1211.665083922	1816.777689854	1560.504312925	1639.811416038	1544.93148942	1646.944574016	1523.224872556	1386.265316701	1524.030814013	1627.354936997	C04475	-	-	-	-	-	-	ko00565,ko01100
LIPID-N-0751	PE(O-17:1_18:1)	磷脂酰乙醇胺_PE(O-17:1_18:1)	GP	甘油磷脂类	PE-O	磷脂酰乙醇胺(醚键)	35	2	714.543766	715.551591	[M-H]-	C40H78NO7P	27.018111697	25.031528384	28.030224522	46.090665531	45.406340772	35.123702589	36.04840142	42.546068162	38.640630958	34.010857149	37.368891146	37.541098017	C04475	-	-	-	-	-	-	ko00565,ko01100
LIPID-N-0753	PE(O-18:1_18:1)	磷脂酰乙醇胺_PE(O-18:1_18:1)	GP	甘油磷脂类	PE-O	磷脂酰乙醇胺(醚键)	36	2	728.559416	729.567241	[M-H]-	C41H80NO7P	772.997746094	764.366018261	714.714888212	1038.158679917	899.457347033	901.367307396	864.425952414	990.127392712	889.294521184	774.93092238	912.696419691	904.086076109	C04475	-	-	-	-	-	-	ko00565,ko01100
LIPID-N-0755	PE(O-16:1_20:1)	磷脂酰乙醇胺_PE(O-16:1_20:1)	GP	甘油磷脂类	PE-O	磷脂酰乙醇胺(醚键)	36	2	728.559416	729.567241	[M-H]-	C41H80NO7P	521.957525696	467.371893608	458.980967274	405.418863795	377.121875624	350.179083038	313.584308269	375.464149909	308.005029377	453.765106771	472.707862652	466.680622144	C04475	-	-	-	-	-	-	ko00565,ko01100
LIPID-N-0756	PE(O-16:1_21:1)	磷脂酰乙醇胺_PE(O-16:1_21:1)	GP	甘油磷脂类	PE-O	磷脂酰乙醇胺(醚键)	37	2	742.575066	743.582891	[M-H]-	C42H82NO7P	32.024192338	30.691337832	30.989590856	36.693539549	30.126402708	31.103519762	29.519226673	29.115627291	30.688501109	31.51385751	32.202684997	32.891512483	C04475	-	-	-	-	-	-	ko00565,ko01100
LIPID-N-0758	PE(O-18:1_20:1)	磷脂酰乙醇胺_PE(O-18:1_20:1)	GP	甘油磷脂类	PE-O	磷脂酰乙醇胺(醚键)	38	2	756.590716	757.598541	[M-H]-	C43H84NO7P	412.265464584	402.021516475	437.76286903	477.016014134	432.389736706	418.945368226	389.911280663	436.244247284	394.246437603	435.683385249	557.950264113	531.258199009	C04475	-	-	-	-	-	-	ko00565,ko01100
LIPID-N-0759	PE(O-16:1_22:1)	磷脂酰乙醇胺_PE(O-16:1_22:1)	GP	甘油磷脂类	PE-O	磷脂酰乙醇胺(醚键)	38	2	756.590716	757.598541	[M-H]-	C43H84NO7P	437.29586779	399.687574434	412.636173741	466.276441583	415.050799896	392.496797	376.117249508	421.539385016	384.166273005	402.964079637	500.260962114	527.814061576	C04475	-	-	-	-	-	-	ko00565,ko01100
LIPID-N-0742	PE(O-18:0_20:1)	磷脂酰乙醇胺_PE(O-18:0_20:1)	GP	甘油磷脂类	PE-O	磷脂酰乙醇胺(醚键)	38	1	758.606366	759.614191	[M-H]-	C43H86NO7P	46.968815429	43.994807463	46.791490338	39.109943373	41.179974924	39.143885415	37.887605574	37.546414991	38.304625472	42.707304167	53.814647387	48.045717188	C04475	-	LMGP02020054	52924989	-	-	-	ko00565,ko01100
LIPID-N-0781	PE(O-18:2_22:1)	磷脂酰乙醇胺_PE(O-18:2_22:1)	GP	甘油磷脂类	PE-O	磷脂酰乙醇胺(醚键)	40	3	782.606366	783.614191	[M-H]-	C45H86NO7P	89.814976213	88.689797539	90.456103039	102.920903612	91.246154964	81.355805092	84.327510464	94.699313006	82.321344215	90.408607611	111.073432208	109.351363491	C04475	-	-	-	-	-	-	ko00565,ko01100
LIPID-P-0663	PE(P-20:0_22:6)	磷脂酰乙醇胺_PE(P-20:0_22:6)	GP	甘油磷脂类	PE-P	磷脂酰乙醇胺(烯醚键)	42	6	804.590716	803.582891	[M+H]+	C47H82NO7P	110.428249442	136.535609369	130.658815501	258.6447056	230.824596287	303.629597679	410.142526358	155.871540041	285.604663604	192.871696237	298.778922295	244.533757729	C04756	-	LMGP02030092	52925125	-	-	-	ko00565,ko01100
LIPID-P-0662	PE(P-18:0_22:6)	磷脂酰乙醇胺_PE(P-18:0_22:6)	GP	甘油磷脂类	PE-P	磷脂酰乙醇胺(烯醚键)	40	6	776.559416	775.551591	[M+H]+	C45H78NO7P	2282.183821802	2818.235013893	1971.049652648	3705.152530048	4063.81331491	4803.060534717	4450.874052853	3764.444740607	4950.480835808	4322.392478161	5321.192333673	3840.21323757	C04756	HMDB0011394	LMGP02030005	42607458	206059-98-5	-	-	ko00565,ko01100
LIPID-P-0664	PE(P-18:1_22:6)	磷脂酰乙醇胺_PE(P-18:1_22:6)	GP	甘油磷脂类	PE-P	磷脂酰乙醇胺(烯醚键)	40	7	774.543766	773.535941	[M+H]+	C45H76NO7P	1626.976208446	1359.521238586	1155.827983281	2165.813797757	2709.208876606	2962.239977358	2593.277857241	2431.203894975	2889.647184702	2049.261772515	2738.089259074	2720.86857191	C04756	HMDB0011460	LMGP02030006	52925039	-	-	-	ko00565,ko01100
LIPID-P-0661	PE(P-16:0_22:6)	磷脂酰乙醇胺_PE(P-16:0_22:6)	GP	甘油磷脂类	PE-P	磷脂酰乙醇胺(烯醚键)	38	6	748.528116	747.520291	[M+H]+	C43H74NO7P	3268.676183484	3961.866613733	2629.927440218	4224.231870006	4930.760155424	4961.751962075	4506.050177475	4656.539718199	5241.685590855	3917.706329808	6242.499096946	4950.947559647	C04756	HMDB0005780	LMGP02030001	5283497	206059-97-4	-	-	ko00565,ko01100
LIPID-P-0660	PE(P-18:0_22:5)	磷脂酰乙醇胺_PE(P-18:0_22:5)	GP	甘油磷脂类	PE-P	磷脂酰乙醇胺(烯醚键)	40	5	778.575066	777.567241	[M+H]+	C45H80NO7P	1413.481592858	1511.227471218	1150.244273216	2282.159167058	2904.271915722	1756.185129434	2289.809171819	2499.826585559	1982.4323709	1920.106618785	2651.985823254	2324.792767139	C04756	HMDB0011418	-	53480878	-	-	-	ko00565,ko01100
LIPID-P-0658	PE(P-18:1_20:4)	磷脂酰乙醇胺_PE(P-18:1_20:4)	GP	甘油磷脂类	PE-P	磷脂酰乙醇胺(烯醚键)	38	5	750.543766	749.535941	[M+H]+	C43H76NO7P	4682.157776342	5583.956331874	4707.067584085	6774.880350836	7434.069157408	8125.001080755	7044.151910093	5117.292069263	6843.311743616	5570.892297551	7826.802316033	7008.819675744	C04756	-	-	85366510	-	-	-	ko00565,ko01100
LIPID-P-1331	PE(P-18:0_18:2)	磷脂酰乙醇胺_PE(P-18:0_18:2)	GP	甘油磷脂类	PE-P	磷脂酰乙醇胺(烯醚键)	36	2	728.559416	727.551591	[M+H]+	C41H78NO7P	1133.730027605	1365.356093687	1077.656042382	2022.619497079	2037.325075208	2412.109695849	2032.320590249	1941.041819375	2262.436943061	1997.599711023	2462.558264451	1928.716962367	C04756	HMDB0011376	LMGP02030046	52925079	205648-90-4	-	-	ko00565,ko01100
LIPID-P-1405	PE(P-18:2_22:6)	磷脂酰乙醇胺_PE(P-18:2_22:6)	GP	甘油磷脂类	PE-P	磷脂酰乙醇胺(烯醚键)	40	8	772.528116	771.520291	[M+H]+	C45H74NO7P	371.038918125	563.063517268	280.302245221	754.454971698	793.25635907	752.197365679	726.485640858	679.364636781	720.171759598	576.031985635	878.255045363	656.969215306	C04756	-	-	-	-	-	-	ko00565,ko01100
LIPID-P-1349	PE(P-18:0_24:3)	磷脂酰乙醇胺_PE(P-18:0_24:3)	GP	甘油磷脂类	PE-P	磷脂酰乙醇胺(烯醚键)	42	3	810.637666	809.629841	[M+H]+	C47H88NO7P	1693.233158111	2293.098054782	2026.886753289	2854.936369771	2839.250902684	2856.445692453	3264.587373477	2137.106649615	2531.241332336	1937.327305949	2763.92028982	2428.116890123	C04756	-	-	-	-	-	-	ko00565,ko01100
LIPID-P-1346	PE(P-20:0_20:3)	磷脂酰乙醇胺_PE(P-20:0_20:3)	GP	甘油磷脂类	PE-P	磷脂酰乙醇胺(烯醚键)	40	3	782.606366	781.598541	[M+H]+	C45H84NO7P	245.886902091	341.339023422	383.600881408	609.470742261	520.168104308	601.969481113	532.449602604	466.634295971	423.366913108	402.964079637	465.819587786	396.075804772	C04756	-	LMGP02030084	52925117	-	-	-	ko00565,ko01100
LIPID-P-1345	PE(P-16:0_22:3)	磷脂酰乙醇胺_PE(P-16:0_22:3)	GP	甘油磷脂类	PE-P	磷脂酰乙醇胺(烯醚键)	38	3	754.575066	753.567241	[M+H]+	C43H80NO7P	23926.120712442	26548.590710584	27918.550320787	21300.152225878	23082.459628687	23168.94839434	21334.768187228	20586.807175194	22960.374917207	24711.686080325	35302.408686179	28500.237256403	C04756	-	-	-	-	-	-	ko00565,ko01100
LIPID-P-1344	PE(P-20:1_18:2)	磷脂酰乙醇胺_PE(P-20:1_18:2)	GP	甘油磷脂类	PE-P	磷脂酰乙醇胺(烯醚键)	38	3	754.575066	753.567241	[M+H]+	C43H80NO7P	25.251259706	23.572814609	28.923618132	85.558594655	97.314782848	63.688159513	94.719013935	54.113893146	78.849287521	53.384130208	63.199921892	79.559574698	C04756	-	-	-	-	-	-	ko00565,ko01100
LIPID-P-1343	PE(P-16:1_22:2)	磷脂酰乙醇胺_PE(P-16:1_22:2)	GP	甘油磷脂类	PE-P	磷脂酰乙醇胺(烯醚键)	38	3	754.575066	753.567241	[M+H]+	C43H80NO7P	3077.267217785	3728.472409684	3433.981689457	7123.916458739	7087.290421203	7405.599943396	7016.563847782	6391.713465822	6977.713938254	5536.450923223	7887.074721107	6440.536999332	C04756	-	-	-	-	-	-	ko00565,ko01100
LIPID-P-1342	PE(P-18:1_20:2)	磷脂酰乙醇胺_PE(P-18:1_20:2)	GP	甘油磷脂类	PE-P	磷脂酰乙醇胺(烯醚键)	38	3	754.575066	753.567241	[M+H]+	C43H80NO7P	1921.451540291	2427.299722111	2183.230635086	2130.015222588	1723.056845522	1756.185129434	2059.90865256	1784.189955183	1624.026518534	1937.327305949	2893.07544355	2574.492731016	C04756	-	-	-	-	-	-	ko00565,ko01100
LIPID-P-1340	PE(P-16:0_20:3)	磷脂酰乙醇胺_PE(P-16:0_20:3)	GP	甘油磷脂类	PE-P	磷脂酰乙醇胺(烯醚键)	36	3	726.543766	725.535941	[M+H]+	C41H76NO7P	10233.017781629	11436.315998405	12507.510543713	8788.550204123	9709.804613758	11531.577054717	9839.742224282	9146.424330693	10662.574107893	10762.929477494	15929.13562669	12743.308501352	C04756	HMDB0011351	LMGP02030027	52925060	-	-	-	ko00565,ko01100
LIPID-P-1338	PE(P-24:1_18:1)	磷脂酰乙醇胺_PE(P-24:1_18:1)	GP	甘油磷脂类	PE-P	磷脂酰乙醇胺(烯醚键)	42	2	812.653316	811.645491	[M+H]+	C47H90NO7P	545.515552244	665.17348154	608.624396993	2344.806673605	2373.266975907	2285.156553962	2492.121628767	2254.745547759	2452.840052131	1179.617070733	1825.392839383	1446.537721775	C04756	-	-	-	-	-	-	ko00565,ko01100
LIPID-P-1337	PE(P-18:0_24:2)	磷脂酰乙醇胺_PE(P-18:0_24:2)	GP	甘油磷脂类	PE-P	磷脂酰乙醇胺(烯醚键)	42	2	812.653316	811.645491	[M+H]+	C47H90NO7P	593.367793669	653.503771337	658.877787571	682.857821359	687.055371107	654.866623566	758.671713554	614.663242802	762.732454567	624.249909695	886.865388945	656.969215306	C04756	-	-	-	-	-	-	ko00565,ko01100
LIPID-P-1336	PE(P-18:1_22:1)	磷脂酰乙醇胺_PE(P-18:1_22:1)	GP	甘油磷脂类	PE-P	磷脂酰乙醇胺(烯醚键)	40	2	784.622016	783.614191	[M+H]+	C45H86NO7P	1391.39594297	1919.667328304	1965.465942583	1798.87840227	1506.320135393	1840.820557358	1544.93148942	1431.273260752	1803.229444717	1644.575624161	2453.947920869	1859.834213711	C04756	-	-	-	-	-	-	ko00565,ko01100
LIPID-P-1335	PE(P-16:0_24:2)	磷脂酰乙醇胺_PE(P-16:0_24:2)	GP	甘油磷脂类	PE-P	磷脂酰乙醇胺(烯醚键)	40	2	784.622016	783.614191	[M+H]+	C45H86NO7P	861.340345648	1044.43906312	1066.488622254	1002.360104747	1094.520386149	1089.681134528	1103.522492443	913.662108918	1044.977063305	1007.410199093	1291.551537299	1171.006727151	C04756	-	-	-	-	-	-	ko00565,ko01100
LIPID-P-0657	PE(P-16:0_20:5)	磷脂酰乙醇胺_PE(P-16:0_20:5)	GP	甘油磷脂类	PE-P	磷脂酰乙醇胺(烯醚键)	36	5	722.512466	721.504641	[M+H]+	C41H72NO7P	172.26806913	186.131877729	175.886867021	255.064848083	302.347710629	316.324911868	365.082024583	265.667844975	273.284462429	249.699963878	275.530994624	191.14962752	C04756	HMDB0011354	LMGP02030028	52925061	-	-	-	ko00565,ko01100
LIPID-P-1330	PE(P-16:0_20:2)	磷脂酰乙醇胺_PE(P-16:0_20:2)	GP	甘油磷脂类	PE-P	磷脂酰乙醇胺(烯醚键)	36	2	728.559416	727.551591	[M+H]+	C41H78NO7P	11558.156774933	12078.15005954	11390.768530881	8851.19771067	9763.98879129	9680.177068868	8515.51523335	8215.116387054	8388.936981945	11710.067271513	16704.06654907	13776.549731192	C04756	HMDB0011349	LMGP02030026	52925059	-	-	-	ko00565,ko01100
LIPID-P-1329	PE(P-18:1_16:1)	磷脂酰乙醇胺_PE(P-18:1_16:1)	GP	甘油磷脂类	PE-P	磷脂酰乙醇胺(烯醚键)	34	2	700.528116	699.520291	[M+H]+	C39H74NO7P	2591.38292024	2818.235013893	2763.936481758	3266.619984221	3879.587111301	3448.893687925	3540.467996587	3235.069698959	3360.054865933	3263.320217576	4287.951103833	3478.578807126	C04756	-	-	-	-	-	-	ko00565,ko01100
LIPID-P-1324	PE(P-18:1_20:0)	磷脂酰乙醇胺_PE(P-18:1_20:0)	GP	甘油磷脂类	PE-P	磷脂酰乙醇胺(烯醚键)	38	1	758.606366	757.598541	[M+H]+	C43H84NO7P	802.445279279	857.72369988	926.89587065	975.51117337	954.725208116	1131.998848491	1039.15034705	785.239645111	1013.616551223	981.579168347	1291.551537299	1093.513634913	C04756	-	-	-	-	-	-	ko00565,ko01100
LIPID-P-1323	PE(P-18:0_20:1)	磷脂酰乙醇胺_PE(P-18:0_20:1)	GP	甘油磷脂类	PE-P	磷脂酰乙醇胺(烯醚键)	38	1	758.606366	757.598541	[M+H]+	C43H84NO7P	6382.75281775	7410.265978559	7538.008586613	7195.513609078	6664.653836452	7289.22623	6639.526996198	6558.368571526	6585.707537228	6965.767957834	9901.895119294	7637.374757229	C04756	HMDB0011381	LMGP02030053	52925086	-	-	-	ko00565,ko01100
LIPID-P-1322	PE(P-20:0_18:1)	磷脂酰乙醇胺_PE(P-20:0_18:1)	GP	甘油磷脂类	PE-P	磷脂酰乙醇胺(烯醚键)	38	1	758.606366	757.598541	[M+H]+	C43H84NO7P	652.999048367	717.687177451	709.131178148	1870.475552609	1701.383174509	1861.97941434	1664.479759435	1607.731607968	1691.227615853	1351.823942373	1635.965280579	1455.148065357	C04756	-	LMGP02030074	52925107	-	-	-	ko00565,ko01100
LIPID-P-1321	PE(P-18:0_19:1)	磷脂酰乙醇胺_PE(P-18:0_19:1)	GP	甘油磷脂类	PE-P	磷脂酰乙醇胺(烯醚键)	37	1	744.590716	743.582891	[M+H]+	C42H82NO7P	229.690758839	338.421595871	333.905861837	340.98142849	270.920887661	293.050169189	357.725207967	294.09724536	226.243694306	316.860643817	509.732340054	328.915124832	C04756	-	LMGP02030051	52925084	-	-	-	ko00565,ko01100
LIPID-P-1320	PE(P-17:0_20:1)	磷脂酰乙醇胺_PE(P-17:0_20:1)	GP	甘油磷脂类	PE-P	磷脂酰乙醇胺(烯醚键)	37	1	744.590716	743.582891	[M+H]+	C42H82NO7P	142.820535945	189.04930528	158.577365822	158.408695125	133.293076729	190.42971283	219.784896412	166.655105704	129.922121483	126.572050655	230.757207997	196.315833669	C04756	-	-	-	-	-	-	ko00565,ko01100
LIPID-P-1318	PE(P-16:0_20:1)	磷脂酰乙醇胺_PE(P-16:0_20:1)	GP	甘油磷脂类	PE-P	磷脂酰乙醇胺(烯醚键)	36	1	730.575066	729.567241	[M+H]+	C41H80NO7P	13766.721763774	14645.48630408	17421.175400171	11903.026243873	10945.20386149	11954.75419434	11035.224924428	10489.468417837	11312.184715307	13001.618808812	20320.410853508	16445.75624161	C04756	HMDB0011348	LMGP02030025	52925058	-	-	-	ko00565,ko01100
LIPID-P-1317	PE(P-17:0_18:1)	磷脂酰乙醇胺_PE(P-17:0_18:1)	GP	甘油磷脂类	PE-P	磷脂酰乙醇胺(烯醚键)	35	1	716.559416	715.551591	[M+H]+	C40H78NO7P	535.945103959	581.151568082	614.208107057	776.829081179	1038.168841516	983.886849623	865.345554491	758.770893029	975.535929409	700.020933216	1007.410199093	886.865388945	C04756	-	-	-	-	-	-	ko00565,ko01100
LIPID-P-1316	PE(P-15:0_18:1)	磷脂酰乙醇胺_PE(P-15:0_18:1)	GP	甘油磷脂类	PE-P	磷脂酰乙醇胺(烯醚键)	33	1	688.528116	687.520291	[M+H]+	C38H74NO7P	54.330698725	61.849464073	53.156919811	105.60579675	91.029418254	84.423839355	101.156228474	106.855332481	91.953501498	80.076195313	108.490329133	91.269641969	C04756	-	-	-	-	-	-	ko00565,ko01100
LIPID-P-1314	PE(P-18:1_14:0)	磷脂酰乙醇胺_PE(P-18:1_14:0)	GP	甘油磷脂类	PE-P	磷脂酰乙醇胺(烯醚键)	32	1	674.512466	673.504641	[M+H]+	C37H72NO7P	425.516854517	499.463596665	505.325760806	930.762954408	879.951043122	790.283308245	965.582180887	882.29173608	1000.176331759	774.069888021	1102.123978495	860.173323841	C04756	-	-	-	-	-	-	ko00565,ko01100
LIPID-P-1313	PE(P-18:0_22:0)	磷脂酰乙醇胺_PE(P-18:0_22:0)	GP	甘油磷脂类	PE-P	磷脂酰乙醇胺(烯醚键)	40	0	788.653316	787.645491	[M+H]+	C45H90NO7P	326.867618348	469.122350139	448.371918152	402.733970657	467.067610327	439.046282358	400.946505588	369.582205002	472.647717808	392.631667339	562.255435904	383.160289399	C04756	HMDB0011388	LMGP02030058	52925091	-	-	-	ko00565,ko01100
LIPID-P-1351	PE(P-18:1_24:2)	磷脂酰乙醇胺_PE(P-18:1_24:2)	GP	甘油磷脂类	PE-P	磷脂酰乙醇胺(烯醚键)	42	3	810.637666	809.629841	[M+H]+	C47H88NO7P	201.715602314	332.00325526	341.16468492	273.859100047	275.255621863	411.539768283	249.212162877	197.045154391	286.724681893	225.591001848	303.945128444	357.329258653	C04756	-	-	-	-	-	-	ko00565,ko01100
LIPID-P-1407	PE(P-20:2_22:6)	磷脂酰乙醇胺_PE(P-20:2_22:6)	GP	甘油磷脂类	PE-P	磷脂酰乙醇胺(烯醚键)	42	8	800.559416	799.551591	[M+H]+	C47H78NO7P	153.863360889	222.307979357	163.60270488	503.864945511	515.833370106	523.681710283	526.012388064	493.103048053	523.048540797	418.462698085	552.784057964	447.737866264	C04756	-	-	-	-	-	-	ko00565,ko01100
LIPID-P-1352	PE(P-14:0_20:4)	磷脂酰乙醇胺_PE(P-14:0_20:4)	GP	甘油磷脂类	PE-P	磷脂酰乙醇胺(烯醚键)	34	4	696.496816	695.488991	[M+H]+	C39H70NO7P	471.896719282	635.999206034	493.041598665	1073.957255086	1148.704563681	1131.998848491	1149.502596295	980.3241512	1254.420483282	748.238857275	1076.292947749	846.39677411	C04756	-	-	-	-	-	-	ko00565,ko01100
LIPID-P-1357	PE(P-18:1_20:3)	磷脂酰乙醇胺_PE(P-18:1_20:3)	GP	甘油磷脂类	PE-P	磷脂酰乙醇胺(烯醚键)	38	4	752.559416	751.551591	[M+H]+	C43H78NO7P	3334.93313315	3804.325526	3830.425104012	3561.95822937	3652.013565666	4073.079968868	4276.149658216	3450.741012223	3875.263278709	4029.640796374	5338.413020837	4158.795950104	C04756	-	-	-	-	-	-	ko00565,ko01100
LIPID-P-1403	PE(P-22:1_22:6)	磷脂酰乙醇胺_PE(P-22:1_22:6)	GP	甘油磷脂类	PE-P	磷脂酰乙醇胺(烯醚键)	44	7	830.606366	829.598541	[M+H]+	C49H84NO7P	550.668870551	711.85232235	697.96375802	2237.410948096	2080.672417234	2147.623983585	2492.121628767	1931.238577863	2139.23493131	1343.213598791	1816.782495801	1679.016998489	C04756	-	-	-	-	-	-	ko00565,ko01100
LIPID-P-1401	PE(P-20:1_22:6)	磷脂酰乙醇胺_PE(P-20:1_22:6)	GP	甘油磷脂类	PE-P	磷脂酰乙醇胺(烯醚键)	42	7	802.575066	801.567241	[M+H]+	C47H80NO7P	1045.387428051	1271.998412068	1116.742012831	2684.893137716	3077.661283825	2867.025120943	2979.510729596	2764.514106383	3046.449745112	2057.872116097	2875.854756386	2273.130705647	C04756	-	-	-	-	-	-	ko00565,ko01100
LIPID-P-1399	PE(P-20:3_20:4)	磷脂酰乙醇胺_PE(P-20:3_20:4)	GP	甘油磷脂类	PE-P	磷脂酰乙醇胺(烯醚键)	40	7	774.543766	773.535941	[M+H]+	C45H76NO7P	29.300295519	37.984906709	24.959183987	70.523193084	148.464646438	129.069027585	171.045986329	122.5405189	135.522212926	55.62281954	83.950849924	91.269641969	C04756	-	-	-	-	-	-	ko00565,ko01100
LIPID-P-1394	PE(P-20:2_22:4)	磷脂酰乙醇胺_PE(P-20:2_22:4)	GP	甘油磷脂类	PE-P	磷脂酰乙醇胺(烯醚键)	42	6	804.590716	803.582891	[M+H]+	C47H82NO7P	108.219684453	102.693449782	113.907685309	322.187176526	292.594558674	412.597711132	382.554464047	246.061361951	344.965632902	181.67824958	291.89064743	248.83892952	C04756	-	-	-	-	-	-	ko00565,ko01100
LIPID-P-1393	PE(P-18:1_24:5)	磷脂酰乙醇胺_PE(P-18:1_24:5)	GP	甘油磷脂类	PE-P	磷脂酰乙醇胺(烯醚键)	42	6	804.590716	803.582891	[M+H]+	C47H82NO7P	1185.263210678	1552.071456926	1306.588155013	2246.360591889	2459.961659959	2390.950838868	2464.533566456	2176.319615663	2273.637125948	1859.834213711	2514.220325942	2342.013454303	C04756	-	-	-	-	-	-	ko00565,ko01100
LIPID-P-1392	PE(P-18:0_24:6)	磷脂酰乙醇胺_PE(P-18:0_24:6)	GP	甘油磷脂类	PE-P	磷脂酰乙醇胺(烯醚键)	42	6	804.590716	803.582891	[M+H]+	C47H82NO7P	1575.443025373	1931.337038506	1714.198989696	2738.59100047	2774.229889645	2909.342834906	2942.726646514	2578.252517655	2878.447001816	2428.116890123	3349.423653396	2763.92028982	C04756	-	-	-	-	-	-	ko00565,ko01100
LIPID-P-1391	PE(P-16:0_24:6)	磷脂酰乙醇胺_PE(P-16:0_24:6)	GP	甘油磷脂类	PE-P	磷脂酰乙醇胺(烯醚键)	40	6	776.559416	775.551591	[M+H]+	C45H78NO7P	1626.976208446	1843.814211988	1837.040611108	3016.029958034	3294.397993953	3522.949687359	3292.175435788	3029.201627207	3640.059438094	2703.647884746	3866.044268316	3030.840940862	C04756	-	-	-	-	-	-	ko00565,ko01100
LIPID-P-1390	PE(P-18:1_22:5)	磷脂酰乙醇胺_PE(P-18:1_22:5)	GP	甘油磷脂类	PE-P	磷脂酰乙醇胺(烯醚键)	40	6	776.559416	775.551591	[M+H]+	C45H78NO7P	18257.470574417	22289.146486688	19263.799721343	32845.192718056	32835.611584471	35970.056867925	34577.038096542	31566.437668631	38192.623642768	26778.168540004	37627.201453318	34010.85714888	C04756	-	-	-	-	-	-	ko00565,ko01100
LIPID-P-1389	PE(P-17:0_22:6)	磷脂酰乙醇胺_PE(P-17:0_22:6)	GP	甘油磷脂类	PE-P	磷脂酰乙醇胺(烯醚键)	39	6	762.543766	761.535941	[M+H]+	C44H76NO7P	2333.717004875	2479.813418022	2261.402575984	4635.915484456	5320.886233655	4993.490247547	4689.970592882	4480.081370983	4894.479921375	3564.682242946	4546.261411293	3977.978734882	C04756	-	-	-	-	-	-	ko00565,ko01100
LIPID-P-1388	PE(P-18:2_20:4)	磷脂酰乙醇胺_PE(P-18:2_20:4)	GP	甘油磷脂类	PE-P	磷脂酰乙醇胺(烯醚键)	38	6	748.528116	747.520291	[M+H]+	C43H74NO7P	516.804207389	659.338626439	636.542947314	1091.856542671	1192.051905707	1216.634276415	1232.266783228	847.980390788	1198.419568849	847.257808468	1214.058445061	1145.175696405	C04756	-	-	-	-	-	-	ko00565,ko01100
LIPID-P-1387	PE(P-18:1_20:5)	磷脂酰乙醇胺_PE(P-18:1_20:5)	GP	甘油磷脂类	PE-P	磷脂酰乙醇胺(烯醚键)	38	6	748.528116	747.520291	[M+H]+	C43H74NO7P	1950.899073476	2001.355299721	1915.212552006	3141.324971127	3836.239769275	3671.061686226	4018.661076646	2784.120589407	3763.261449845	2875.854756386	4313.782134579	3306.371935486	C04756	-	-	-	-	-	-	ko00565,ko01100
LIPID-P-1386	PE(P-14:0_22:6)	磷脂酰乙醇胺_PE(P-14:0_22:6)	GP	甘油磷脂类	PE-P	磷脂酰乙醇胺(烯醚键)	36	6	720.496816	719.488991	[M+H]+	C41H70NO7P	361.46846984	369.929813418	359.590928132	850.216160277	826.85054914	867.513136226	745.797284476	610.741946197	748.172216814	657.830249664	929.917106855	632.860253277	C04756	-	-	-	-	-	-	ko00565,ko01100
LIPID-P-1383	PE(P-18:1_24:4)	磷脂酰乙醇胺_PE(P-18:1_24:4)	GP	甘油磷脂类	PE-P	磷脂酰乙醇胺(烯醚键)	42	5	806.606366	805.598541	[M+H]+	C47H84NO7P	338.646631622	483.126002382	412.077802735	1127.655117841	964.478360072	1068.522277547	1075.934430132	937.189888547	928.495161286	624.249909695	998.799855511	681.078177336	C04756	-	-	-	-	-	-	ko00565,ko01100
LIPID-P-1382	PE(P-18:0_24:5)	磷脂酰乙醇胺_PE(P-18:0_24:5)	GP	甘油磷脂类	PE-P	磷脂酰乙醇胺(烯醚键)	42	5	806.606366	805.598541	[M+H]+	C47H84NO7P	2687.08740309	3378.381103611	2981.70117426	5512.98057611	5212.517878591	5257.975959811	6161.333916139	4832.998065415	5107.283396218	4107.133888612	6561.08180948	5286.750959345	C04756	-	-	-	-	-	-	ko00565,ko01100
LIPID-P-1381	PE(P-22:1_20:4)	磷脂酰乙醇胺_PE(P-22:1_20:4)	GP	甘油磷脂类	PE-P	磷脂酰乙醇胺(烯醚键)	42	5	806.606366	805.598541	[M+H]+	C47H84NO7P	1155.815677493	1412.034934497	1261.9184745	4662.764415833	3901.260782313	4252.930253208	4561.226302097	3764.444740607	4054.466204892	3185.827125338	4675.416565023	3581.90293011	C04756	-	-	-	-	-	-	ko00565,ko01100
LIPID-P-1377	PE(P-18:1_22:4)	磷脂酰乙醇胺_PE(P-18:1_22:4)	GP	甘油磷脂类	PE-P	磷脂酰乙醇胺(烯醚键)	40	5	778.575066	777.567241	[M+H]+	C45H80NO7P	17889.37640961	20130.250099234	16974.478595039	32755.696280132	36411.767301591	37451.176856604	39358.968897128	32448.729404711	37968.61998504	27983.616641483	36249.546480198	34096.9605847	C04756	-	-	-	-	-	-	ko00565,ko01100
LIPID-P-1376	PE(P-16:0_24:5)	磷脂酰乙醇胺_PE(P-16:0_24:5)	GP	甘油磷脂类	PE-P	磷脂酰乙醇胺(烯醚键)	40	5	778.575066	777.567241	[M+H]+	C45H80NO7P	4218.359128686	5438.084954344	4472.55176139	8054.679413147	8474.405366025	9119.467358868	10115.622847393	7783.773760526	8881.745028949	6673.016276046	9815.791683474	7714.867849467	C04756	-	-	-	-	-	-	ko00565,ko01100
LIPID-P-1375	PE(P-18:0_20:5)	磷脂酰乙醇胺_PE(P-18:0_20:5)	GP	甘油磷脂类	PE-P	磷脂酰乙醇胺(烯醚键)	38	5	750.543766	749.535941	[M+H]+	C43H76NO7P	2120.222389287	2211.410083365	2250.235155855	3964.692200027	3998.792301871	4549.154250943	4395.697928231	4127.164676551	4625.675532101	3383.865027724	5243.699241435	3805.771863242	C04756	HMDB0011387	LMGP02030056	52925089	-	-	-	ko00565,ko01100
LIPID-P-1374	PE(P-16:0_22:5)	磷脂酰乙醇胺_PE(P-16:0_22:5)	GP	甘油磷脂类	PE-P	磷脂酰乙醇胺(烯醚键)	38	5	750.543766	749.535941	[M+H]+	C43H76NO7P	68391.895821103	81104.485907058	73704.972846879	98446.081716245	104250.357571818	112141.942	109432.647167247	92444.567458133	111665.82337783	94713.779401943	118822.741431529	97296.882476542	C04756	-	-	-	-	-	-	ko00565,ko01100
LIPID-P-1373	PE(P-16:1_20:4)	磷脂酰乙醇胺_PE(P-16:1_20:4)	GP	甘油磷脂类	PE-P	磷脂酰乙醇胺(烯醚键)	36	5	722.512466	721.504641	[M+H]+	C41H72NO7P	920.235412017	1149.466454942	1183.746533601	2407.454180152	2720.045712113	2528.483409245	2409.357441834	2539.039551607	2688.043892746	1773.730777891	2669.206510418	2135.365208335	C04756	-	-	-	-	-	-	ko00565,ko01100
LIPID-P-1370	PE(P-18:0_24:4)	磷脂酰乙醇胺_PE(P-18:0_24:4)	GP	甘油磷脂类	PE-P	磷脂酰乙醇胺(烯醚键)	42	4	808.622016	807.614191	[M+H]+	C47H86NO7P	148.710042582	171.544739976	160.810849848	257.749741221	267.669837009	305.745483377	284.157041804	296.057893662	243.043968636	222.146864415	311.694437668	271.225822833	C04756	-	-	-	-	-	-	ko00565,ko01100
LIPID-P-1367	PE(P-18:1_22:3)	磷脂酰乙醇胺_PE(P-18:1_22:3)	GP	甘油磷脂类	PE-P	磷脂酰乙醇胺(烯醚键)	40	4	780.590716	779.582891	[M+H]+	C45H82NO7P	5734.90708769	6651.734815399	6644.614976347	5978.362053314	6263.690922714	6136.068524528	6023.393604584	5362.373107062	6764.910463411	6173.61634829	8868.653889455	7534.050634245	C04756	-	-	-	-	-	-	ko00565,ko01100
LIPID-P-1366	PE(P-16:0_24:4)	磷脂酰乙醇胺_PE(P-16:0_24:4)	GP	甘油磷脂类	PE-P	磷脂酰乙醇胺(烯醚键)	40	4	780.590716	779.582891	[M+H]+	C45H82NO7P	787.721512687	1108.622469233	1066.488622254	1995.770565702	2167.367101285	2856.445692453	2648.453981863	2244.942306247	2676.84370986	1782.341121473	2385.065172213	2152.585895499	C04756	-	-	-	-	-	-	ko00565,ko01100
LIPID-P-1364	PE(P-20:1_20:3)	磷脂酰乙醇胺_PE(P-20:1_20:3)	GP	甘油磷脂类	PE-P	磷脂酰乙醇胺(烯醚键)	40	4	780.590716	779.582891	[M+H]+	C45H82NO7P	149.446230912	175.629138547	173.095011989	260.434634358	249.247216648	297.281940585	186.679221638	210.769692508	229.603749172	179.095146505	303.945128444	268.642719758	C04756	-	-	-	-	-	-	ko00565,ko01100
LIPID-P-1362	PE(P-19:0_20:4)	磷脂酰乙醇胺_PE(P-19:0_20:4)	GP	甘油磷脂类	PE-P	磷脂酰乙醇胺(烯醚键)	39	4	766.575066	765.567241	[M+H]+	C44H80NO7P	389.443626366	413.107741167	348.98187901	809.047798832	818.181080735	943.685021358	916.843270805	739.164410005	909.454850379	643.192665575	735.323341902	691.410589634	C04756	-	-	-	-	-	-	ko00565,ko01100
LIPID-P-1361	PE(P-17:0_22:4)	磷脂酰乙醇胺_PE(P-17:0_22:4)	GP	甘油磷脂类	PE-P	磷脂酰乙醇胺(烯醚键)	39	4	766.575066	765.567241	[M+H]+	C44H80NO7P	1553.357375485	2007.190154822	1775.619800402	4519.570115155	4594.818254725	4295.24796717	4386.50190746	3940.903087823	4054.466204892	3099.723689518	4348.223508907	3599.123617274	C04756	-	-	-	-	-	-	ko00565,ko01100
LIPID-P-1359	PE(P-18:2_20:2)	磷脂酰乙醇胺_PE(P-18:2_20:2)	GP	甘油磷脂类	PE-P	磷脂酰乙醇胺(烯醚键)	38	4	752.559416	751.551591	[M+H]+	C43H78NO7P	206.132732292	239.81254466	231.723967663	264.014491875	296.929292876	409.423882585	347.609585119	294.09724536	384.166273005	303.945128444	425.350972951	303.945128444	C04756	-	-	-	-	-	-	ko00565,ko01100
LIPID-P-1355	PE(P-16:0_22:4)	磷脂酰乙醇胺_PE(P-16:0_22:4)	GP	甘油磷脂类	PE-P	磷脂酰乙醇胺(烯醚键)	38	4	752.559416	751.551591	[M+H]+	C43H78NO7P	66625.04383003	75269.630805831	61979.181712148	94866.224199291	105875.882897782	110026.056301887	115869.861706497	93326.859194213	113121.847153068	89547.573252746	133460.32552092	108490.329133135	C04756	-	LMGP02030033	52925066	-	-	-	ko00565,ko01100
LIPID-P-0656	PE(P-22:0_20:4)	磷脂酰乙醇胺_PE(P-22:0_20:4)	GP	甘油磷脂类	PE-P	磷脂酰乙醇胺(烯醚键)	42	4	808.622016	807.614191	[M+H]+	C47H86NO7P	83.189281246	87.522826518	91.014474046	204.946842846	160.385165495	165.039084453	142.538321941	99.012739271	144.482359235	106.768260417	155.847218834	96.435848118	C04756	-	-	-	-	-	-	ko00565,ko01100
LIPID-P-1309	PE(P-16:0_16:0)	磷脂酰乙醇胺_PE(P-16:0_16:0)	GP	甘油磷脂类	PE-P	磷脂酰乙醇胺(烯醚键)	32	0	676.528116	675.520291	[M+H]+	C37H74NO7P	7950.833959827	8985.67685589	8989.773203294	16825.330329686	17230.568455217	16927.085584906	17564.399671382	14018.635362156	14896.243238968	12312.791322253	17220.68716399	14034.860038652	C04756	HMDB0011158	LMGP02030013	52925046	-	-	-	ko00565,ko01100
LIPID-P-0654	PE(P-18:0_20:4)	磷脂酰乙醇胺_PE(P-18:0_20:4)	GP	甘油磷脂类	PE-P	磷脂酰乙醇胺(烯醚键)	38	4	752.559416	751.551591	[M+H]+	C43H78NO7P	2495.67843739	2789.060738387	2138.560954572	4922.304085812	5385.907246694	5617.676528491	4598.010385178	5156.505035311	5432.088699925	5054.271682631	5312.581990091	4236.289042341	C04756	HMDB0005779	LMGP02030003	9547058	144371-69-7	-	-	ko00565,ko01100
LIPID-P-0655	PE(P-18:0_22:4)	磷脂酰乙醇胺_PE(P-18:0_22:4)	GP	甘油磷脂类	PE-P	磷脂酰乙醇胺(烯醚键)	40	4	780.590716	779.582891	[M+H]+	C45H82NO7P	1177.901327382	1546.236601825	1490.85058713	2684.893137716	2514.145837491	2454.427409811	3402.527685032	2019.467751471	2452.840052131	2143.975551917	2298.961736393	2152.585895499	C04756	HMDB0011391	LMGP02030061	52925094	-	-	-	ko00565,ko01100
LIPID-P-1312	PE(P-16:0_22:0)	磷脂酰乙醇胺_PE(P-16:0_22:0)	GP	甘油磷脂类	PE-P	磷脂酰乙醇胺(烯醚键)	38	0	760.622016	759.614191	[M+H]+	C43H86NO7P	375.456048103	386.850893211	455.072370229	367.830359867	346.778736206	342.773483094	353.127197582	350.956046129	315.845157398	379.716151966	484.762343666	392.631667339	C04756	HMDB0011355	LMGP02030030	52925063	-	-	-	ko00565,ko01100
LIPID-P-0630	PE(P-18:0_16:0)	磷脂酰乙醇胺_PE(P-18:0_16:0)	GP	甘油磷脂类	PE-P	磷脂酰乙醇胺(烯醚键)	34	0	704.559416	703.551591	[M+H]+	C39H78NO7P	1899.365890403	2240.584358871	2244.651445791	2684.893137716	2730.882547619	2507.324552264	2758.806231107	2372.384445903	2732.844624292	1997.599711023	2927.516817878	2746.699602656	C04756	HMDB0011371	LMGP02030040	52925073	-	-	-	ko00565,ko01100
LIPID-P-0631	PE(P-18:0_18:0)	磷脂酰乙醇胺_PE(P-18:0_18:0)	GP	甘油磷脂类	PE-P	磷脂酰乙醇胺(烯醚键)	36	0	732.590716	731.582891	[M+H]+	C41H82NO7P	2179.117455656	2602.345375147	2384.244197395	1861.525908816	1354.604438303	1438.802274717	1885.184257923	1637.141332504	953.135563636	1834.003182965	2789.751320566	2092.313490425	C04756	HMDB0011373	LMGP02030045	52925078	-	-	-	ko00565,ko01100
LIPID-P-0632	PE(P-18:0_20:0)	磷脂酰乙醇胺_PE(P-18:0_20:0)	GP	甘油磷脂类	PE-P	磷脂酰乙醇胺(烯醚键)	38	0	760.622016	759.614191	[M+H]+	C43H86NO7P	1700.595041407	2205.575228264	2132.977244508	2067.367716041	1744.730516535	2084.147412642	1535.73546865	1725.370506111	1568.025604102	1851.223870129	2729.478915492	2238.689331319	C04756	HMDB0011380	LMGP02030052	52925085	-	-	-	ko00565,ko01100
LIPID-P-0633	PE(P-20:0_20:0)	磷脂酰乙醇胺_PE(P-20:0_20:0)	GP	甘油磷脂类	PE-P	磷脂酰乙醇胺(烯醚键)	40	0	788.653316	787.645491	[M+H]+	C45H90NO7P	598.521111976	781.870583564	792.88682911	1431.943006782	1202.888741213	1354.166846792	1342.619032472	1352.847328656	1187.219385963	912.696419691	1317.382568045	1084.903291331	C04756	HMDB0011362	LMGP02030081	53480851	-	-	-	ko00565,ko01100
LIPID-P-0637	PE(P-18:0_18:1)	磷脂酰乙醇胺_PE(P-18:0_18:1)	GP	甘油磷脂类	PE-P	磷脂酰乙醇胺(烯醚键)	36	1	730.575066	729.567241	[M+H]+	C41H80NO7P	824.530929167	921.907105994	714.714888212	1029.209036124	865.863156963	891.845821755	1020.75830551	762.692189633	685.45119265	878.255045363	1412.096347447	947.137794019	C04756	HMDB0011375	LMGP02030004	42607457	144371-68-6	-	-	ko00565,ko01100
LIPID-P-0638	PE(P-16:0_22:1)	磷脂酰乙醇胺_PE(P-16:0_22:1)	GP	甘油磷脂类	PE-P	磷脂酰乙醇胺(烯醚键)	38	1	758.606366	757.598541	[M+H]+	C43H84NO7P	331.284748326	351.841762604	258.52577597	485.965657927	428.055002504	486.653710566	318.182318654	377.424798212	366.245980387	390.048564264	383.160289399	371.966842742	C04756	-	LMGP02030031	52925064	-	-	-	ko00565,ko01100
LIPID-P-0644	PE(P-18:0_22:2)	磷脂酰乙醇胺_PE(P-18:0_22:2)	GP	甘油磷脂类	PE-P	磷脂酰乙醇胺(烯醚键)	40	2	784.622016	783.614191	[M+H]+	C45H86NO7P	722.200751351	945.246526399	815.221669367	446.58722524	357.615571712	503.580796151	661.193893389	425.460681621	481.607864117	799.900918767	990.189511929	687.105417843	C04756	HMDB0011390	LMGP02030060	52925093	-	-	-	ko00565,ko01100
LIPID-P-0646	PE(P-15:0_20:3)	磷脂酰乙醇胺_PE(P-15:0_20:3)	GP	甘油磷脂类	PE-P	磷脂酰乙醇胺(烯醚键)	35	3	712.528116	711.520291	[M+H]+	C40H74NO7P	7354.52141284	5572.286621672	6309.592372498	12261.011995569	13979.51780329	13435.874183019	13426.190324721	11469.792569037	15120.246896697	11537.860399873	14895.894396851	13001.618808812	C04756	-	-	-	-	-	-	ko00565,ko01100
LIPID-P-0648	PE(P-17:0_20:3)	磷脂酰乙醇胺_PE(P-17:0_20:3)	GP	甘油磷脂类	PE-P	磷脂酰乙醇胺(烯醚键)	37	3	740.559416	739.551591	[M+H]+	C42H78NO7P	376.192236433	230.476776498	298.170117426	483.280764789	769.415320956	745.849708585	686.023149469	660.738477909	633.930351373	501.98303083	743.933685484	596.696810232	C04756	-	-	-	-	-	-	ko00565,ko01100
LIPID-P-0649	PE(P-18:0_20:3)	磷脂酰乙醇胺_PE(P-18:0_20:3)	GP	甘油磷脂类	PE-P	磷脂酰乙醇胺(烯醚键)	38	3	754.575066	753.567241	[M+H]+	C43H80NO7P	1060.111194644	1056.108773322	1010.651521613	1181.352980595	860.44473921	881.266393264	1250.658824769	955.81604742	1276.820849054	1119.344665659	1834.003182965	1162.396383569	C04756	HMDB0011383	LMGP02030055	53480854	-	-	-	ko00565,ko01100
LIPID-P-0650	PE(P-18:0_22:3)	磷脂酰乙醇胺_PE(P-18:0_22:3)	GP	甘油磷脂类	PE-P	磷脂酰乙醇胺(烯醚键)	40	3	782.606366	781.598541	[M+H]+	C45H84NO7P	1148.453794197	1359.521238586	1317.755575141	2165.813797757	2145.693430272	1936.035413774	2308.20121336	1960.648302399	2094.434199765	1653.185967743	2419.506546541	2135.365208335	C04756	-	-	53480883	-	-	-	ko00565,ko01100
LIPID-P-0651	PE(P-15:0_20:4)	磷脂酰乙醇胺_PE(P-15:0_20:4)	GP	甘油磷脂类	PE-P	磷脂酰乙醇胺(烯醚键)	35	4	710.512466	709.504641	[M+H]+	C40H72NO7P	1244.158277047	933.576816196	1027.402651805	2138.96486638	1993.977733182	2263.997696981	2271.417130278	1852.812645767	2520.04114945	1506.810126849	2359.234141467	2006.210054605	C04756	-	-	-	-	-	-	ko00565,ko01100
LIPID-P-0652	PE(P-16:0_20:4)	磷脂酰乙醇胺_PE(P-16:0_20:4)	GP	甘油磷脂类	PE-P	磷脂酰乙醇胺(烯醚键)	36	4	724.528116	723.520291	[M+H]+	C41H74NO7P	2952.115201751	3477.573640331	3171.547316441	5172.894111999	4583.981419218	4781.901677736	4496.854156705	3548.773427343	5051.282481785	3366.64434056	4210.458011595	4735.688970097	C04756	HMDB0011352	LMGP02030093	52925126	97859-69-3	-	-	ko00565,ko01100
LIPID-P-0639	PE(P-18:0_22:1)	磷脂酰乙醇胺_PE(P-18:0_22:1)	GP	甘油磷脂类	PE-P	磷脂酰乙醇胺(烯醚键)	40	1	786.637666	785.629841	[M+H]+	C45H88NO7P	531.527973981	735.191742755	555.579151384	647.05924619	609.030155461	768.066508415	698.897578547	599.958380534	605.929894157	538.146473875	774.069888021	766.320578798	C04756	HMDB0011389	LMGP02030059	53480856	-	-	-	ko00565,ko01100
LIPID-N-1174	PG(16:1_18:2)	磷脂酰甘油_PG(16:1_18:2)	GP	甘油磷脂类	PG	磷脂酰甘油	34	3	743.4863155	744.4941355	[M-H]-	C40H73O10P	182.942799909	96.566851925	95.202256594	101.578457044	118.663348795	162.923198755	102.075830551	125.481491354	158.482587843	133.8908427	159.721873446	143.36222064	C00344	HMDB0010590	LMGP04010901	52927166	-	-	-	ko00564,ko01100
LIPID-N-1160	PG(18:1_19:1)	磷脂酰甘油_PG(18:1_19:1)	GP	甘油磷脂类	PG	磷脂酰甘油	37	2	787.5489158	788.5567358	[M-H]-	C43H81O10P	126.992486858	104.443906312	99.948410148	130.217317179	139.795178033	137.532570377	116.789463784	112.737277388	126.002057472	106.337743238	149.389461148	139.487566028	C00344	-	LMGP04010492	52926757	-	-	-	ko00564,ko01100
LIPID-N-1161	PG(16:0_22:2)	磷脂酰甘油_PG(16:0_22:2)	GP	甘油磷脂类	PG	磷脂酰甘油	38	2	801.5645659	802.5723859	[M-H]-	C44H83O10P	18.772802405	17.446216753	18.789184366	23.850800707	19.939777332	19.148765568	17.794300191	23.086633761	21.336348399	19.717686803	28.586340692	24.668634362	C00344	-	LMGP04010200	52926465	-	-	-	ko00564,ko01100
LIPID-N-1164	PG(18:1_21:1)	磷脂酰甘油_PG(18:1_21:1)	GP	甘油磷脂类	PG	磷脂酰甘油	39	2	815.5802159	816.5880359	[M-H]-	C45H85O10P	8.539784624	6.593386264	7.593845687	9.576118858	11.432861459	11.796062767	9.977682536	8.283739078	10.416170084	9.47137794	11.451756964	10.074101991	C00344	-	-	-	-	-	-	ko00564,ko01100
LIPID-N-1170	PG(22:0_20:2)	磷脂酰甘油_PG(22:0_20:2)	GP	甘油磷脂类	PG	磷脂酰甘油	42	2	857.6271661	858.6349861	[M-H]-	C48H91O10P	20.097941398	19.225847559	15.243528475	17.765042928	17.501489343	21.000165554	15.265394479	11.665857399	18.70430542	17.909514651	24.238117183	21.00923834	C00344	-	LMGP04010584	52926849	-	-	-	ko00564,ko01100
LIPID-N-1171	PG(16:1_16:2)	磷脂酰甘油_PG(16:1_16:2)	GP	甘油磷脂类	PG	磷脂酰甘油	32	3	715.4550154	716.4628354	[M-H]-	C38H69O10P	99.385424498	78.770543867	85.430763982	70.70218596	67.730221915	58.186856698	66.671150585	58.329286996	68.321115607	68.452231477	75.771023522	72.757403268	C00344	-	-	-	-	-	-	ko00564,ko01100
LIPID-N-1176	PG(17:1_18:2)	磷脂酰甘油_PG(17:1_18:2)	GP	甘油磷脂类	PG	磷脂酰甘油	35	3	757.5019656	758.5097856	[M-H]-	C41H75O10P	24.220596044	10.940353315	15.327284126	21.747634415	21.619486835	17.932131292	16.506857283	22.204342025	23.072376746	19.717686803	18.383083548	19.459376495	C00344	-	LMGP04010260	52926525	-	-	-	ko00564,ko01100
LIPID-N-1192	PG(18:2_21:2)	磷脂酰甘油_PG(18:2_21:2)	GP	甘油磷脂类	PG	磷脂酰甘油	39	4	811.5489158	812.5567358	[M-H]-	C45H81O10P	6.736123216	5.076323938	4.578642253	7.830938318	10.891019684	9.680177069	7.40279672	8.822917361	10.472170999	7.060481737	9.643584812	7.921516095	C00344	-	-	-	-	-	-	ko00564,ko01100
LIPID-N-1179	PG(18:1_21:2)	磷脂酰甘油_PG(18:1_21:2)	GP	甘油磷脂类	PG	磷脂酰甘油	39	3	813.5645659	814.5723859	[M-H]-	C45H83O10P	5.263746557	3.705132989	4.578642253	7.74144188	8.723652583	8.992514217	11.678946378	8.23472287	11.928194774	6.888274866	7.749309224	5.898085354	C00344	-	-	-	-	-	-	ko00564,ko01100
LIPID-N-1181	PG(19:0_20:3)	磷脂酰甘油_PG(19:0_20:3)	GP	甘油磷脂类	PG	磷脂酰甘油	39	3	813.5645659	814.5723859	[M-H]-	C45H83O10P	14.502910093	9.394116713	9.911085364	18.97324484	19.939777332	17.508954152	17.012638425	15.881251249	20.72033834	15.756928755	21.353652083	17.435945754	C00344	-	LMGP04010471	52926736	-	-	-	ko00564,ko01100
LIPID-N-1183	PG(22:1_18:2)	磷脂酰甘油_PG(22:1_18:2)	GP	甘油磷脂类	PG	磷脂酰甘油	40	3	827.5802159	828.5880359	[M-H]-	C46H85O10P	7.177836214	5.718157999	4.159863998	6.712232844	7.856705742	6.612142807	6.115353812	6.715220436	9.520155453	4.477378663	6.759119712	6.500809404	C00344	-	LMGP04010363	52926628	-	-	-	ko00564,ko01100
LIPID-N-1185	PG(22:0_20:3)	磷脂酰甘油_PG(22:0_20:3)	GP	甘油磷脂类	PG	磷脂酰甘油	42	3	855.6115161	856.6193361	[M-H]-	C48H89O10P	30.993528677	30.924732037	21.106424043	43.003038422	54.726019307	44.539393945	40.508471493	43.281311275	58.24095101	34.269167456	48.648441238	36.507856788	C00344	-	LMGP04010615	52926880	-	-	-	ko00564,ko01100
LIPID-N-1186	PG(9:0_22:4)	磷脂酰甘油_PG(9:0_22:4)	GP	甘油磷脂类	PG	磷脂酰甘油	31	4	699.4237153	700.4315353	[M-H]-	C37H65O10P	0.185519459	0.171252997	0.132333929	0.343218839	0.370619774	0.263956741	0.337493962	0.288705463	0.446327288	0.249269447	0.379716152	0.259171342	C00344	-	-	-	-	-	-	ko00564,ko01100
LIPID-N-1191	PG(18:2_20:2)	磷脂酰甘油_PG(18:2_20:2)	GP	甘油磷脂类	PG	磷脂酰甘油	38	4	797.5332657	798.5410857	[M-H]-	C44H79O10P	6.920170298	8.489714172	7.398415835	10.023601047	9.753151956	8.62223422	10.02366264	7.940625625	10.192166427	6.974378301	6.371654251	7.490998916	C00344	-	LMGP04010358	52926623	-	-	-	ko00564,ko01100
LIPID-N-1156	PG(16:1_17:1)	磷脂酰甘油_PG(16:1_17:1)	GP	甘油磷脂类	PG	磷脂酰甘油	33	2	731.4863155	732.4941355	[M-H]-	C39H73O10P	21.643936891	24.827308456	20.603890137	22.597850576	35.544820461	34.171554025	25.932778572	22.841552723	28.392463617	26.519858233	37.842460043	21.913324416	C00344	-	LMGP04010209	52926474	-	-	-	ko00564,ko01100
LIPID-N-1178	PG(20:1_18:2)	磷脂酰甘油_PG(20:1_18:2)	GP	甘油磷脂类	PG	磷脂酰甘油	38	3	799.5489158	800.5567358	[M-H]-	C44H81O10P	2.716534936	2.873666137	2.791855032	3.951267734	7.965074097	5.39550853	3.650820246	3.583084773	3.72406081	3.530240869	5.510619892	3.857433925	C00344	HMDB0116576	LMGP04010541	52926806	-	-	-	ko00564,ko01100
LIPID-N-1155	PG(16:0_17:2)	磷脂酰甘油_PG(16:0_17:2)	GP	甘油磷脂类	PG	磷脂酰甘油	33	2	731.4863155	732.4941355	[M-H]-	C39H73O10P	28.858582521	26.636113537	21.804387801	34.05339463	43.238973671	52.791348168	38.761227547	39.261982256	44.688729717	31.599960946	45.634820985	35.001046661	C00344	-	LMGP04010195	52926460	-	-	-	ko00564,ko01100
LIPID-N-1135	PG(18:0_16:1)	磷脂酰甘油_PG(18:0_16:1)	GP	甘油磷脂类	PG	磷脂酰甘油	34	1	747.5176157	748.5254357	[M-H]-	C40H77O10P	135.090558484	121.07324335	116.978725844	139.614443161	151.173855315	156.57554166	133.34230117	131.853598336	149.522441534	124.849981939	181.67824958	145.945323715	C00344	HMDB0010587	LMGP04010211	52926476	-	-	-	ko00564,ko01100
LIPID-N-1152	PG(16:0_16:2)	磷脂酰甘油_PG(16:0_16:2)	GP	甘油磷脂类	PG	磷脂酰甘油	32	2	717.4706655	718.4784855	[M-H]-	C38H71O10P	220.856498884	133.909924573	148.80587321	187.94251964	254.123792626	165.568055877	199.553650717	149.009270982	266.564352697	180.817215222	253.144101311	216.980658266	C00344	-	-	-	-	-	-	ko00564,ko01100
LIPID-N-1114	PG(17:0_18:0)	磷脂酰甘油_PG(17:0_18:0)	GP	甘油磷脂类	PG	磷脂酰甘油	35	0	763.5489158	764.5567358	[M-H]-	C41H81O10P	20.466035563	22.610063517	15.829818032	44.748218962	54.726019307	61.88965667	41.42807357	47.545721333	56.000914432	35.689874147	42.535097295	39.13401158	C00344	-	LMGP04010312	52926577	-	-	-	ko00564,ko01100
LIPID-N-1115	PG(16:0_20:0)	磷脂酰甘油_PG(16:0_20:0)	GP	甘油磷脂类	PG	磷脂酰甘油	36	0	777.5645659	778.5723859	[M-H]-	C42H83O10P	640.483846764	574.733227471	485.782775582	595.151312194	671.883801398	708.821708868	593.143339688	578.391249208	688.811247516	602.72405074	817.98264029	675.911971187	C00344	-	LMGP04010864	52927129	-	-	-	ko00564,ko01100
LIPID-N-1116	PG(17:0_19:0)	磷脂酰甘油_PG(17:0_19:0)	GP	甘油磷脂类	PG	磷脂酰甘油	36	0	777.5645659	778.5723859	[M-H]-	C42H83O10P	1.94353719	1.266163557	1.3037963	3.53958412	5.580970286	5.062256533	3.563458049	4.636933235	2.83364627	3.319287451	3.457052948	4.649585534	C00344	-	LMGP04010237	52926502	-	-	-	ko00564,ko01100
LIPID-N-1117	PG(15:0_22:0)	磷脂酰甘油_PG(15:0_22:0)	GP	甘油磷脂类	PG	磷脂酰甘油	37	0	791.5802159	792.5880359	[M-H]-	C43H85O10P	19.729847234	11.465490274	15.746062381	26.625190282	33.81092678	27.347822648	24.599355561	28.870546253	26.712436184	19.588531649	25.013048106	22.128583006	C00344	-	LMGP04010156	52926421	-	-	-	ko00564,ko01100
LIPID-N-1119	PG(18:0_19:0)	磷脂酰甘油_PG(18:0_19:0)	GP	甘油磷脂类	PG	磷脂酰甘油	37	0	791.5802159	792.5880359	[M-H]-	C43H85O10P	351.898021555	300.495037713	271.647494621	401.391524089	458.398141922	460.734110764	381.63486197	394.580470858	512.968376199	361.634430444	434.822350891	385.312875294	C00344	-	LMGP04010317	52926582	-	-	-	ko00564,ko01100
LIPID-N-1120	PG(16:0_22:0)	磷脂酰甘油_PG(16:0_22:0)	GP	甘油磷脂类	PG	磷脂酰甘油	38	0	805.595866	806.603686	[M-H]-	C44H87O10P	890.787878832	889.815402937	804.054249239	1006.834926643	1192.051905707	1274.821133113	1057.542388591	1176.38898144	1142.418654417	1071.987775958	1511.11529864	1231.279132225	C00344	-	LMGP04010705	52926970	-	-	-	ko00564,ko01100
LIPID-N-1130	PG(14:0_16:1)	磷脂酰甘油_PG(14:0_16:1)	GP	甘油磷脂类	PG	磷脂酰甘油	30	1	691.4550154	692.4628354	[M-H]-	C36H69O10P	82.084998752	69.14303295	85.430763982	157.961212936	166.887266799	140.1774275	128.744290785	127.932301732	187.043054204	143.36222064	142.501186282	180.386698043	C00344	-	LMGP04010203	52926468	-	-	-	ko00564,ko01100
LIPID-N-1132	PG(15:0_16:1)	磷脂酰甘油_PG(15:0_16:1)	GP	甘油磷脂类	PG	磷脂酰甘油	31	1	705.4706655	706.4784855	[M-H]-	C37H71O10P	8.834259955	13.215946804	3.433981689	12.037270901	15.117385531	16.715497015	10.069642744	17.939931967	12.544204833	8.739498736	12.915515373	8.093722967	C00344	-	LMGP04010205	52926470	-	-	-	ko00564,ko01100
LIPID-N-1134	PG(19:0_15:1)	磷脂酰甘油_PG(19:0_15:1)	GP	甘油磷脂类	PG	磷脂酰甘油	34	1	747.5176157	748.5254357	[M-H]-	C40H77O10P	4.085845229	4.667884081	3.46190024	3.396389819	4.838647054	8.040365653	4.358913845	4.043837124	4.872079556	3.405390887	6.156395661	4.907895842	C00344	-	LMGP04010178	52926443	-	-	-	ko00564,ko01100
LIPID-N-1194	PG(18:1_22:3)	磷脂酰甘油_PG(18:1_22:3)	GP	甘油磷脂类	PG	磷脂酰甘油	40	4	825.5645659	826.5723859	[M-H]-	C46H83O10P	4.674795893	3.384215959	3.126877636	4.922304086	2.822995649	8.569337077	6.667115059	3.651707463	8.568139908	5.510619892	7.017430019	5.467568175	C00344	-	-	-	-	-	-	ko00564,ko01100
LIPID-N-1140	PG(16:0_22:1)	磷脂酰甘油_PG(16:0_22:1)	GP	甘油磷脂类	PG	磷脂酰甘油	38	1	803.5802159	804.5880359	[M-H]-	C44H85O10P	107.851590288	94.816395395	62.258367215	92.628813251	121.914399447	110.555027726	103.915034705	110.28646701	101.361655122	103.324122984	151.111529864	119.68377579	C00344	-	LMGP04010199	52926464	-	-	-	ko00564,ko01100
LIPID-N-1141	PG(22:0_16:1)	磷脂酰甘油_PG(22:0_16:1)	GP	甘油磷脂类	PG	磷脂酰甘油	38	1	803.5802159	804.5880359	[M-H]-	C44H85O10P	515.33183073	437.614132592	376.900429331	379.464896797	423.178426526	453.328510821	362.783019391	383.306743119	427.846986262	402.964079637	581.198191785	469.263725219	C00344	-	LMGP04010222	52926487	-	-	-	ko00564,ko01100
LIPID-N-1144	PG(22:0_17:1)	磷脂酰甘油_PG(22:0_17:1)	GP	甘油磷脂类	PG	磷脂酰甘油	39	1	817.595866	818.603686	[M-H]-	C45H87O10P	35.889181069	37.926558158	28.75610683	38.572964745	54.129993355	55.013028151	40.370531182	43.967538181	50.120818417	40.16725281	57.689301999	42.405942141	C00344	-	LMGP04010273	52926538	-	-	-	ko00564,ko01100
LIPID-N-1145	PG(19:0_20:1)	磷脂酰甘油_PG(19:0_20:1)	GP	甘油磷脂类	PG	磷脂酰甘油	39	1	817.595866	818.603686	[M-H]-	C45H87O10P	4.637986477	4.230269948	2.791855032	7.562449005	7.477416499	7.511394228	5.931433397	5.342766624	8.120132593	6.328602533	7.146585173	5.510619892	C00344	-	LMGP04010469	52926734	-	-	-	ko00564,ko01100
LIPID-N-1148	PG(22:0_18:1)	磷脂酰甘油_PG(22:0_18:1)	GP	甘油磷脂类	PG	磷脂酰甘油	40	1	831.6115161	832.6193361	[M-H]-	C46H89O10P	1012.258953219	860.641127431	658.877787571	809.942763211	975.315195578	989.176563868	795.455796636	808.76742474	957.615636791	873.949873572	1179.617070733	960.053309392	C00344	-	LMGP04010946	52927209	-	-	-	ko00564,ko01100
LIPID-N-1153	PG(15:0_18:2)	磷脂酰甘油_PG(15:0_18:2)	GP	甘油磷脂类	PG	磷脂酰甘油	33	2	731.4863155	732.4941355	[M-H]-	C39H73O10P	6.073553719	5.980726479	4.187782548	5.996261341	12.408176655	12.166342764	5.793493085	6.813252851	12.264200261	7.534050634	11.107343221	7.83541266	C00344	-	LMGP04010344	52926609	-	-	-	ko00564,ko01100
LIPID-N-1212	PG(19:2_20:4)	磷脂酰甘油_PG(19:2_20:4)	GP	甘油磷脂类	PG	磷脂酰甘油	39	6	807.5176157	808.5254357	[M-H]-	C45H77O10P	243.678337102	238.937316395	225.581886592	297.575656097	347.862419756	355.468797283	341.17237058	317.625024989	423.366913108	280.266683594	397.367356309	317.291160997	C00344	-	-	-	-	-	-	ko00564,ko01100
LIPID-N-1199	PG(22:1_20:3)	磷脂酰甘油_PG(22:1_20:3)	GP	甘油磷脂类	PG	磷脂酰甘油	42	4	853.595866	854.603686	[M-H]-	C48H87O10P	12.736058102	11.261270345	12.312080691	10.202593923	11.757966524	11.478679912	8.414359005	9.313079436	11.928194774	11.064291503	13.432135988	10.71987776	C00344	-	LMGP04010616	52926881	-	-	-	ko00564,ko01100
LIPID-N-0454	PG(16:0_20:4)	磷脂酰甘油_PG(16:0_20:4)	GP	甘油磷脂类	PG	磷脂酰甘油	36	4	769.509789	770.509787	[M-H]-	C42H75O10P	3.607322815	4.463664152	3.322307488	3.919943981	6.068627884	4.512126251	4.643990489	4.882014273	7.672125277	4.520430381	5.984188789	5.424516457	C00344	HMDB0010580	LMGP04010036	24779550	-	-	-	ko00564,ko01100
LIPID-N-0452	PG(18:1_20:2)	磷脂酰甘油_PG(18:1_20:2)	GP	甘油磷脂类	PG	磷脂酰甘油	38	3	799.556739	800.556737	[M-H]-	C44H81O10P	41.226546458	39.968757443	32.106332869	35.530085856	40.800685682	39.990239694	30.484808854	36.37002601	41.608679423	34.010857149	49.509475596	36.24954648	C00344	-	LMGP04010357	52926622	-	-	-	ko00564,ko01100
LIPID-N-0449	PG(20:1_18:1)	磷脂酰甘油_PG(20:1_18:1)	GP	甘油磷脂类	PG	磷脂酰甘油	38	2	801.572389	802.572387	[M-H]-	C44H83O10P	104.538742805	87.522826518	72.029859828	91.286366682	111.619405716	97.330742113	76.786773432	86.758687381	102.481673411	74.909989163	135.182394237	99.879985551	C00344	-	LMGP04010540	52926805	-	-	-	ko00564,ko01100
LIPID-N-0447	PG(18:0_18:2)	磷脂酰甘油_PG(18:0_18:2)	GP	甘油磷脂类	PG	磷脂酰甘油	36	2	773.541089	774.541087	[M-H]-	C42H79O10P	8.171690459	8.343842795	4.550723702	7.204463253	8.019258275	8.251954223	8.322398797	5.048669379	7.000114304	7.060481737	8.997809043	4.95094756	C00344	HMDB0010605	LMGP04010982	52927245	-	-	-	ko00564,ko01100
LIPID-N-0446	PG(18:1_18:1)	磷脂酰甘油_PG(18:1_18:1)	GP	甘油磷脂类	PG	磷脂酰甘油	36	2	773.541089	774.541087	[M-H]-	C42H79O10P	94.232106191	92.336581977	76.636420631	70.925927055	96.989677783	90.718599307	85.982794203	81.611985587	98.281604829	71.68111032	97.512141066	72.972661857	C00344	-	LMGP04010033	-	-	460605	-	ko00564,ko01100
LIPID-N-0444	PG(18:2_16:0)	磷脂酰甘油_PG(18:2_16:0)	GP	甘油磷脂类	PG	磷脂酰甘油	34	2	745.509789	746.509787	[M-H]-	C40H75O10P	6.183981969	5.426415244	2.322823387	1.566187664	4.811554965	4.337565681	3.802554589	2.740006003	4.116067211	4.477378663	4.391275227	3.775635661	C00344	HMDB0010645	LMGP04010877	52927142	-	-	-	ko00564,ko01100
LIPID-N-0442	PG(18:1_16:1)	磷脂酰甘油_PG(18:1_16:1)	GP	甘油磷脂类	PG	磷脂酰甘油	34	2	745.509789	746.509787	[M-H]-	C40H75O10P	98.281142003	108.820047638	83.197279956	102.025939233	105.117304412	100.50457066	100.236626397	84.798039079	112.001828864	88.256021715	115.809121178	86.533952999	C00344	HMDB0010631	LMGP04010881	52927146	-	460605	-	ko00564,ko01100
LIPID-N-0440	PG(18:0_18:1)	磷脂酰甘油_PG(18:0_18:1)	GP	甘油磷脂类	PG	磷脂酰甘油	36	1	775.556739	776.556737	[M-H]-	C42H81O10P	393.860756343	402.605001985	329.438893785	274.754064426	295.845609325	320.556683264	251.051367031	258.315413841	263.204297831	313.416506385	416.310112189	354.746155578	C00344	HMDB0010604	LMGP04010037	24779551	-	460605	-	ko00564,ko01100
LIPID-N-0437	PG(18:1_14:0)	磷脂酰甘油_PG(18:1_14:0)	GP	甘油磷脂类	PG	磷脂酰甘油	32	1	719.494139	720.494137	[M-H]-	C38H73O10P	10.895587278	9.510813815	8.347646546	7.696693661	8.235994985	9.256999929	9.012100355	7.058333889	7.504122534	7.663205788	9.213067633	8.395084992	C00344	-	LMGP04010882	-	-	460605	-	ko00564,ko01100
LIPID-N-0433	PG(18:0_16:0)	磷脂酰甘油_PG(18:0_16:0)	GP	甘油磷脂类	PG	磷脂酰甘油	34	0	749.541089	750.541087	[M-H]-	C40H79O10P	12.515201603	10.094299325	8.096379593	19.062741278	21.348565948	22.4283884	21.288788083	20.880904421	22.848373088	13.60434286	21.870272698	17.737307779	C00344	HMDB0010600	LMGP04010888	52927153	-	-	-	ko00564,ko01100
LIPID-N-0432	PG(16:0_16:0)	磷脂酰甘油_PG(16:0_16:0)	GP	甘油磷脂类	PG	磷脂酰甘油	32	0	721.509789	722.509787	[M-H]-	C38H75O10P	20.061131982	21.88070663	14.378053415	21.076411131	24.003590647	26.713056939	21.058887564	27.939238309	28.000457216	19.179540329	25.615772156	23.032669082	C00344	HMDB0010570	LMGP04010986	446440	-	460605	-	ko00564,ko01100
LIPID-N-1225	PG(22:6_22:6)	磷脂酰甘油_PG(22:6_22:6)	GP	甘油磷脂类	PG	磷脂酰甘油	44	12	865.5019656	866.5097856	[M-H]-	C50H75O10P	4.748414726	3.675958714	3.322307488	25.059002619	27.904851429	25.65511409	25.518957638	23.699336355	27.468448529	15.498618448	19.846841956	16.661014831	C00344	HMDB0116605	LMGP04010977	52927240	-	-	-	ko00564,ko01100
LIPID-N-1224	PG(22:5_22:6)	磷脂酰甘油_PG(22:5_22:6)	GP	甘油磷脂类	PG	磷脂酰甘油	44	11	867.5176157	868.5254357	[M-H]-	C50H77O10P	2.606106687	2.164731243	6.616696426	54.592827134	16.47198997	23.010256967	35.496640174	52.937504165	46.536759893	19.588531649	26.649013386	20.320410854	C00344	-	-	-	-	-	-	ko00564,ko01100
LIPID-N-1223	PG(20:4_22:6)	磷脂酰甘油_PG(20:4_22:6)	GP	甘油磷脂类	PG	磷脂酰甘油	42	10	841.5019656	842.5097856	[M-H]-	C48H75O10P	7.251455047	6.155772132	7.035474681	49.223040858	40.583948972	37.239588287	38.255446405	47.20260788	45.304739776	26.390703079	34.871891507	25.357461849	C00344	HMDB0116742	LMGP04010839	52927104	-	-	-	ko00564,ko01100
LIPID-N-1221	PG(20:4_20:4)	磷脂酰甘油_PG(20:4_20:4)	GP	甘油磷脂类	PG	磷脂酰甘油	40	8	817.5019656	818.5097856	[M-H]-	C46H75O10P	1.54047408	1.123209607	2.400995328	10.717198441	4.795299712	5.950928526	6.138343864	10.023814446	9.35215271	4.73568897	6.199447379	4.907895842	C00344	HMDB0116589	LMGP04010858	52927123	-	-	-	ko00564,ko01100
LIPID-N-0438	PG(16:0_18:1)	磷脂酰甘油_PG(16:0_18:1)	GP	甘油磷脂类	PG	磷脂酰甘油	34	1	747.525439	748.525437	[M-H]-	C40H77O10P	355.947057368	358.843588725	266.063784557	344.561286007	459.481825472	434.814510962	436.810986592	430.852464452	434.567095994	318.152195355	447.737866264	356.037707115	C00344	-	LMGP04010002	5283509	-	-	-	ko00564,ko01100
LIPID-N-1196	PG(20:0_20:4)	磷脂酰甘油_PG(20:0_20:4)	GP	甘油磷脂类	PG	磷脂酰甘油	40	4	825.5645659	826.5723859	[M-H]-	C46H83O10P	13.214580517	13.099249702	12.619184745	14.945905133	16.309437437	16.768394158	14.851573544	12.989295003	18.312299019	16.05829078	19.071911034	13.690446295	C00344	-	LMGP04010638	52926903	-	-	-	ko00564,ko01100
LIPID-N-0458	PG(16:1_20:4)	磷脂酰甘油_PG(16:1_20:4)	GP	甘油磷脂类	PG	磷脂酰甘油	36	5	767.494139	768.494137	[M-H]-	C42H73O10P	4.233082895	3.44256451	5.695384265	9.889356391	6.122812061	5.141602246	7.816617655	9.901273927	10.192166427	6.58691284	9.256119351	6.242499097	C00344	HMDB0010595	LMGP04010899	52927164	-	460605	-	ko00564,ko01100
LIPID-N-0460	PG(18:1_20:5)	磷脂酰甘油_PG(18:1_20:5)	GP	甘油磷脂类	PG	磷脂酰甘油	38	6	793.509789	794.509787	[M-H]-	C44H75O10P	2.712853995	3.705132989	5.137013259	17.854539366	7.531600677	7.98746851	11.127185132	11.518808777	14.224232266	7.017430019	11.451756964	8.395084992	C00344	-	LMGP04010878	52927143	-	-	-	ko00564,ko01100
LIPID-N-1200	PG(22:0_20:4)	磷脂酰甘油_PG(22:0_20:4)	GP	甘油磷脂类	PG	磷脂酰甘油	42	4	853.595866	854.603686	[M-H]-	C48H87O10P	50.796994743	53.097181421	38.527599443	72.492114718	93.196785355	96.272799264	88.281799395	80.876742474	105.841728277	70.174300193	91.700159148	80.506712492	C00344	-	LMGP04010644	52926909	-	-	-	ko00564,ko01100
LIPID-N-1201	PG(24:0_20:4)	磷脂酰甘油_PG(24:0_20:4)	GP	甘油磷脂类	PG	磷脂酰甘油	44	4	881.6271661	882.6349861	[M-H]-	C50H91O10P	3.449042324	2.847409289	2.959366334	4.228706692	5.797706996	3.36425826	4.253159606	4.004624158	6.160100588	2.918906474	4.102828717	4.257814901	C00344	-	-	-	-	-	-	ko00564,ko01100
LIPID-N-1202	PG(22:0_22:4)	磷脂酰甘油_PG(22:0_22:4)	GP	甘油磷脂类	PG	磷脂酰甘油	44	4	881.6271661	882.6349861	[M-H]-	C50H91O10P	7.472311546	5.397240969	4.913664856	9.889356391	12.028887412	13.435874183	8.046518174	8.23472287	10.8641774	8.265929839	11.882274143	11.623963836	C00344	-	LMGP04010724	52926989	-	-	-	ko00564,ko01100
LIPID-N-1205	PG(16:0_20:5)	磷脂酰甘油_PG(16:0_20:5)	GP	甘油磷脂类	PG	磷脂酰甘油	36	5	767.4863155	768.4941355	[M-H]-	C42H73O10P	19.729847234	19.371718936	17.030315696	26.580442063	32.673059052	26.871748366	25.289057118	25.390395516	23.240379489	19.330221342	32.891512483	30.954185177	C00344	-	LMGP04010654	52926919	-	-	-	ko00564,ko01100
LIPID-N-1206	PG(19:2_20:3)	磷脂酰甘油_PG(19:2_20:3)	GP	甘油磷脂类	PG	磷脂酰甘油	39	5	809.5332657	810.5410857	[M-H]-	C45H79O10P	8.098071626	8.022925764	5.053257608	6.801729282	9.373862713	14.282228462	9.012100355	7.401447342	10.696174657	7.275740327	10.676826042	6.673016276	C00344	-	-	-	-	-	-	ko00564,ko01100
LIPID-N-1208	PG(22:0_20:5)	磷脂酰甘油_PG(22:0_20:5)	GP	甘油磷脂类	PG	磷脂酰甘油	42	5	851.5802159	852.5880359	[M-H]-	C48H85O10P	4.674795893	3.734307265	3.629411542	6.309498874	7.423232322	6.982422804	7.080935993	7.303414926	7.840128021	6.070292225	7.878464378	8.007619531	C00344	-	LMGP04010673	52926938	-	-	-	ko00564,ko01100
LIPID-N-1214	PG(20:0_22:6)	磷脂酰甘油_PG(20:0_22:6)	GP	甘油磷脂类	PG	磷脂酰甘油	42	6	849.5645659	850.5723859	[M-H]-	C48H83O10P	3.121438518	3.034124653	3.182714737	3.074202643	3.261887487	4.406331966	2.666846023	3.362511839	3.701660444	4.094218373	5.338413021	4.180321809	C00344	-	LMGP04010835	52927100	-	-	-	ko00564,ko01100
LIPID-N-0459	PG(18:1_20:4)	磷脂酰甘油_PG(18:1_20:4)	GP	甘油磷脂类	PG	磷脂酰甘油	38	5	795.525439	796.525437	[M-H]-	C44H77O10P	21.12860506	21.063826915	17.560768152	51.460451806	51.204047768	48.295091059	46.899705929	50.976855862	47.656778182	31.341650638	39.177063298	35.21630525	C00344	HMDB0010640	LMGP04010879	52927144	-	460605	-	ko00564,ko01100
LIPID-N-1215	PG(22:1_20:5)	磷脂酰甘油_PG(22:1_20:5)	GP	甘油磷脂类	PG	磷脂酰甘油	42	6	849.5645659	850.5723859	[M-H]-	C48H83O10P	4.71160531	4.551186979	4.746153555	3.450087682	6.502101304	4.221191968	5.287711943	3.352708597	5.196884859	4.163101122	5.166206149	3.91770633	C00344	-	LMGP04010674	52926939	-	-	-	ko00564,ko01100
LIPID-N-0468	PG(20:3_22:6)	磷脂酰甘油_PG(20:3_22:6)	GP	甘油磷脂类	PG	磷脂酰甘油	42	9	843.51331	844.525437	[M-H]-	C48H77O10P	1.247839219	0.490127829	1.789579076	13.916696097	4.383499962	3.61287483	8.552299316	11.371760154	11.536188373	4.563482098	5.424516457	3.995199422	C00344	-	LMGP04010619	52926884	-	-	-	ko00564,ko01100
LIPID-N-0467	PG(20:2_22:6)	磷脂酰甘油_PG(20:2_22:6)	GP	甘油磷脂类	PG	磷脂酰甘油	42	8	845.51038	846.541087	[M-H]-	C48H79O10P	7.84040571	5.688983724	5.918732668	23.358570298	25.412379263	26.871748366	22.852111614	21.567131326	24.024392291	15.24030814	21.999427852	13.991808321	C00344	-	LMGP04010588	52926853	-	-	-	ko00564,ko01100
LIPID-N-0466	PG(18:2_22:6)	磷脂酰甘油_PG(18:2_22:6)	GP	甘油磷脂类	PG	磷脂酰甘油	40	8	817.509789	818.509787	[M-H]-	C46H75O10P	3.412232908	3.267518857	4.606560803	17.093819643	9.590599423	8.62223422	12.41462804	14.165683985	15.79225787	9.126964197	10.762929477	8.395084992	C00344	HMDB0010659	LMGP04010045	52926310	-	460605	-	ko00564,ko01100
LIPID-N-0465	PG(18:1_22:6)	磷脂酰甘油_PG(18:1_22:6)	GP	甘油磷脂类	PG	磷脂酰甘油	40	7	819.525439	820.525437	[M-H]-	C46H77O10P	13.067342851	13.682735212	11.027827377	46.98562991	50.391285105	43.375656811	41.474053674	48.182932031	46.312756235	29.361271615	39.306218452	32.159633279	C00344	HMDB0010644	LMGP04010043	52926308	-	460605	-	ko00564,ko01100
LIPID-N-0462	PG(18:0_22:6)	磷脂酰甘油_PG(18:0_22:6)	GP	甘油磷脂类	PG	磷脂酰甘油	40	6	821.541089	822.541087	[M-H]-	C46H79O10P	13.214580517	11.698884478	8.961854653	32.934689156	40.909054037	39.514165412	35.036839135	32.105615952	30.744502023	21.611962391	28.62939241	24.367272337	C00344	-	LMGP04010581	52926846	-	-	-	ko00564,ko01100
LIPID-N-0461	PG(16:0_22:6)	磷脂酰甘油_PG(16:0_22:6)	GP	甘油磷脂类	PG	磷脂酰甘油	38	6	793.509789	794.509787	[M-H]-	C44H75O10P	12.036679189	13.303469631	12.032895188	37.364762833	41.071606569	38.720708275	33.65743602	36.76215567	41.552678509	25.357461849	37.28278771	30.222305973	C00344	HMDB0010584	LMGP04010041	52926307	-	-	-	ko00564,ko01100
LIPID-N-1216	PG(22:0_22:6)	磷脂酰甘油_PG(22:0_22:6)	GP	甘油磷脂类	PG	磷脂酰甘油	44	6	877.595866	878.603686	[M-H]-	C50H87O10P	12.367963938	10.415216356	8.626832049	17.362308957	19.885593154	17.720542722	19.081743098	18.037964382	26.040425211	17.952566368	19.416324777	14.981997833	C00344	-	LMGP04010842	52927107	-	-	-	ko00564,ko01100
LIPID-N-1399	PI(19:0_18:1)	磷脂酰肌醇_PI(19:0_18:1)	GP	甘油磷脂类	PI	磷脂酰肌醇	37	1	877.5806099	878.5884299	[M-H]-	C46H87O13P	158.280490867	106.777848352	140.15112261	160.198623884	223.238811432	245.442740981	224.382906797	167.635429855	244.163986924	157.569287551	175.651009073	152.403081401	C01194	-	LMGP06010300	52927753	-	-	-	ko00562,ko00563,ko00564,ko01100,ko04070,ko04136,ko04140,ko05132,ko05152
LIPID-N-1441	PI(18:1_20:4)	磷脂酰肌醇_PI(18:1_20:4)	GP	甘油磷脂类	PI	磷脂酰肌醇	38	5	883.5336597	884.5414797	[M-H]-	C47H81O13P	2856.410718901	2398.125446604	2663.429700603	3016.029958034	3207.703309902	3321.940546038	3439.311768113	2891.956246039	3628.859255207	2832.803038476	2677.816854	2307.572079975	C01194	HMDB0009896	LMGP06010599	52928052	-	-	-	ko00562,ko00563,ko00564,ko01100,ko04070,ko04136,ko04140,ko05132,ko05152
LIPID-N-0544	PI(18:0_22:5)	磷脂酰肌醇_PI(18:0_22:5)	GP	甘油磷脂类	PI	磷脂酰肌醇	40	5	911.572784	912.572782	[M-H]-	C49H85O13P	310.671475097	235.144660579	256.850662951	514.604518062	524.502838511	439.046282358	590.384533457	401.932901992	532.008687106	390.909598623	346.135811996	318.582712534	C01194	-	-	-	-	-	-	ko00562,ko00563,ko00564,ko01100,ko04070,ko04136,ko04140,ko05132,ko05152
LIPID-N-0505	PI(18:2_16:1)	磷脂酰肌醇_PI(18:2_16:1)	GP	甘油磷脂类	PI	磷脂酰肌醇	34	3	831.510184	834.525832	[M-H]-	C43H77O13P	81.716904587	64.183406113	70.913117815	24.164038239	37.820555917	34.594731164	29.979027711	45.585073031	28.448464532	63.458232199	50.112199647	46.237545035	C01194	-	LMGP06010314	52927767	-	-	-	ko00562,ko00563,ko00564,ko01100,ko04070,ko04136,ko04140,ko05132,ko05152
LIPID-N-0508	PI(18:1_18:2)	磷脂酰肌醇_PI(18:1_18:2)	GP	甘油磷脂类	PI	磷脂酰肌醇	36	3	859.541484	860.541482	[M-H]-	C45H81O13P	673.612321596	565.980944819	670.045207699	395.574255623	604.695421259	455.973367943	533.369204681	506.82758617	568.969290631	626.833012769	539.868542591	464.958553428	C01194	HMDB0009838	LMGP06010931	52928384	-	-	-	ko00562,ko00563,ko00564,ko01100,ko04070,ko04136,ko04140,ko05132,ko05152
LIPID-N-0509	PI(16:0_20:3)	磷脂酰肌醇_PI(16:0_20:3)	GP	甘油磷脂类	PI	磷脂酰肌醇	36	3	859.541484	860.541482	[M-H]-	C45H81O13P	477.786225919	344.839936483	356.7990731	272.964135668	261.167735705	242.268912434	251.051367031	246.061361951	340.485559748	320.30478125	391.770632981	265.198582325	C01194	HMDB0009788	LMGP06010875	52928328	-	-	-	ko00562,ko00563,ko00564,ko01100,ko04070,ko04136,ko04140,ko05132,ko05152
LIPID-N-0512	PI(18:1_19:2)	磷脂酰肌醇_PI(18:1_19:2)	GP	甘油磷脂类	PI	磷脂酰肌醇	37	3	873.549308	874.557132	[M-H]-	C46H83O13P	203.187978973	148.205319571	149.643429719	197.787127812	270.920887661	282.470740698	241.85534626	211.750016659	330.40539515	215.25858955	216.119623908	173.928940356	C01194	-	-	-	-	-	-	ko00562,ko00563,ko00564,ko01100,ko04070,ko04136,ko04140,ko05132,ko05152
LIPID-N-0514	PI(20:3_18:0)	磷脂酰肌醇_PI(20:3_18:0)	GP	甘油磷脂类	PI	磷脂酰肌醇	38	3	887.572784	888.572782	[M-H]-	C47H85O13P	7803.596293904	6359.992060338	7035.474680838	4456.922608608	5786.870160431	4633.789678868	5931.43339688	4636.933235175	5488.089614357	5269.530272181	5536.450923223	5631.164702625	C01194	HMDB0009880	LMGP06010568	53480094	-	-	-	ko00562,ko00563,ko00564,ko01100,ko04070,ko04136,ko04140,ko05132,ko05152
LIPID-N-0515	PI(18:1_20:2)	磷脂酰肌醇_PI(18:1_20:2)	GP	甘油磷脂类	PI	磷脂酰肌醇	38	3	887.572784	888.572782	[M-H]-	C47H85O13P	1111.644377717	968.585946804	965.981841099	745.505327906	769.415320956	765.950622717	840.516298411	748.967651517	816.493332422	763.737475723	777.514025454	674.18990247	C01194	-	LMGP06010302	52927755	-	-	-	ko00562,ko00563,ko00564,ko01100,ko04070,ko04136,ko04140,ko05132,ko05152
LIPID-N-0519	PI(18:0_22:3)	磷脂酰肌醇_PI(18:0_22:3)	GP	甘油磷脂类	PI	磷脂酰肌醇	40	3	915.604084	916.604082	[M-H]-	C49H89O13P	139.139594297	107.361333863	111.674201283	124.400048714	132.209393178	130.126970434	150.814740634	119.599546446	169.122761585	127.433085014	122.266878864	112.795500924	C01194	-	-	-	-	-	-	ko00562,ko00563,ko00564,ko01100,ko04070,ko04136,ko04140,ko05132,ko05152
LIPID-N-0522	PI(16:0_20:4)	磷脂酰肌醇_PI(16:0_20:4)	GP	甘油磷脂类	PI	磷脂酰肌醇	36	4	857.525834	858.525832	[M-H]-	C45H79O13P	235.580265476	200.135529972	199.33844929	263.119527496	307.766128382	317.382854717	306.227491653	265.667844975	351.685742634	230.757207997	230.757207997	204.926177251	C01194	HMDB0009789	LMGP06010958	52928411	88587-97-7	-	-	ko00562,ko00563,ko00564,ko01100,ko04070,ko04136,ko04140,ko05132,ko05152
LIPID-N-0549	PI(18:1_20:5)	磷脂酰肌醇_PI(18:1_20:5)	GP	甘油磷脂类	PI	磷脂酰肌醇	38	6	881.525834	882.525832	[M-H]-	C47H79O13P	41.962734788	34.250599444	34.563165297	42.868793766	57.868701604	55.013028151	58.85453293	40.389355029	46.592760808	40.98523545	34.096960585	40.038097656	C01194	-	LMGP06010826	52928279	-	-	-	ko00562,ko00563,ko00564,ko01100,ko04070,ko04136,ko04140,ko05132,ko05152
LIPID-N-0543	PI(20:4_20:1)	磷脂酰肌醇_PI(20:4_20:1)	GP	甘油磷脂类	PI	磷脂酰肌醇	40	5	911.572784	912.572782	[M-H]-	C49H85O13P	89.814976213	69.434775705	59.745697686	83.947658773	117.037823469	75.854502277	94.719013935	72.347922359	112.001828864	73.704541062	77.148678495	70.346507065	C01194	HMDB0009898	LMGP06010607	52928060	-	-	-	ko00562,ko00563,ko00564,ko01100,ko04070,ko04136,ko04140,ko05132,ko05152
LIPID-N-0547	PI(18:2_20:4)	磷脂酰肌醇_PI(18:2_20:4)	GP	甘油磷脂类	PI	磷脂酰肌醇	38	6	881.525834	882.525832	[M-H]-	C47H79O13P	105.274931135	81.687971417	85.989134988	64.705924619	79.434004262	72.68067373	69.429956816	57.348962845	93.297523444	75.082196035	75.512713214	70.002093322	C01194	-	LMGP06010845	52928298	-	-	-	ko00562,ko00563,ko00564,ko01100,ko04070,ko04136,ko04140,ko05132,ko05152
LIPID-N-1376	PI(16:0_16:0)	磷脂酰肌醇_PI(16:0_16:0)	GP	甘油磷脂类	PI	磷脂酰肌醇	32	0	809.5180096	810.5258296	[M-H]-	C41H79O13P	213.126521423	178.838308853	151.318542739	351.721001041	426.971318953	485.595767717	384.393668201	350.465884054	468.167644653	315.56909228	338.817019951	260.032376176	C01194	HMDB0009778	LMGP06010007	24779556	-	-	-	ko00562,ko00563,ko00564,ko01100,ko04070,ko04136,ko04140,ko05132,ko05152
LIPID-N-1378	PI(16:0_17:0)	磷脂酰肌醇_PI(16:0_17:0)	GP	甘油磷脂类	PI	磷脂酰肌醇	33	0	823.5336597	824.5414797	[M-H]-	C42H81O13P	108.219684453	65.933862644	98.273297129	110.080618646	182.058836508	225.341826849	203.232059025	174.497698914	170.242779874	95.57481376	124.849981939	87.825504536	C01194	-	LMGP06010197	52927650	-	-	-	ko00562,ko00563,ko00564,ko01100,ko04070,ko04136,ko04140,ko05132,ko05152
LIPID-N-0523	PI(17:0_20.4)	磷脂酰肌醇_PI(17:0_20.4)	GP	甘油磷脂类	PI	磷脂酰肌醇	37	4	871.53424	872.541482	[M-H]-	C46H81O13P	50.870613576	32.908582771	39.700178556	94.866224199	89.187156218	93.945324996	107.593443013	108.815980783	113.121847153	77.66529911	90.408607611	73.53233419	C01194	-	LMGP06010004	9547141	-	-	-	ko00562,ko00563,ko00564,ko01100,ko04070,ko04136,ko04140,ko05132,ko05152
LIPID-N-0524	PI(18:0_20:4)	磷脂酰肌醇_PI(18:0_20:4)	GP	甘油磷脂类	PI	磷脂酰肌醇	38	4	885.557134	886.557132	[M-H]-	C47H83O13P	11926.25093974	9569.162366013	8989.773203294	15482.883760828	20373.250752081	17456.057009434	20047.325279378	16371.413325035	20384.332853325	14809.790961031	13432.135987912	11279.550092413	C01194	HMDB0009815	LMGP06010010	42607491	206059-96-3	-	-	ko00562,ko00563,ko00564,ko01100,ko04070,ko04136,ko04140,ko05132,ko05152
LIPID-N-0525	PI(20:3_18:1)	磷脂酰肌醇_PI(20:3_18:1)	GP	甘油磷脂类	PI	磷脂酰肌醇	38	4	885.557134	886.557132	[M-H]-	C47H83O13P	2745.982469459	2590.675664945	2819.7735824	1745.180539515	1788.07785856	1586.914273585	1921.968341005	1431.273260752	1825.62981049	2247.299674901	2290.351392811	1877.054900875	C01194	HMDB0009881	LMGP06010569	53480095	-	-	-	ko00562,ko00563,ko00564,ko01100,ko04070,ko04136,ko04140,ko05132,ko05152
LIPID-N-0503	PI(18:1_20:1)	磷脂酰肌醇_PI(18:1_20:1)	GP	甘油磷脂类	PI	磷脂酰肌醇	38	2	889.588434	890.588432	[M-H]-	C47H87O13P	217.911745566	215.306153235	232.840709675	195.997199053	192.895672014	203.125027019	266.68460234	180.379643821	254.244151522	242.811689012	207.509280326	137.765497312	C01194	HMDB0009871	LMGP06010508	52927961	-	-	-	ko00562,ko00563,ko00564,ko01100,ko04070,ko04136,ko04140,ko05132,ko05152
LIPID-N-0529	PI(18:0_22:4)	磷脂酰肌醇_PI(18:0_22:4)	GP	甘油磷脂类	PI	磷脂酰肌醇	40	4	913.588434	914.588432	[M-H]-	C49H87O13P	419.62734788	386.267407701	444.463321107	789.358582488	1224.562412226	902.425250245	1020.75830551	683.285933386	1072.977520521	767.181613156	692.271623992	604.446119456	C01194	HMDB0009817	LMGP06010853	53480065	-	-	-	ko00562,ko00563,ko00564,ko01100,ko04070,ko04136,ko04140,ko05132,ko05152
LIPID-N-0502	PI(18:0_20:2)	磷脂酰肌醇_PI(18:0_20:2)	GP	甘油磷脂类	PI	磷脂酰肌醇	38	2	889.588434	890.588432	[M-H]-	C47H87O13P	1067.47307794	805.210003969	954.814420971	868.115447861	972.064144926	834.716907906	857.988737874	620.545187709	861.294063967	912.696419691	842.091602319	739.628513693	C01194	HMDB0009876	LMGP06010537	52927990	-	-	-	ko00562,ko00563,ko00564,ko01100,ko04070,ko04136,ko04140,ko05132,ko05152
LIPID-N-0495	PI(18:0_18:2)	磷脂酰肌醇_PI(18:0_18:2)	GP	甘油磷脂类	PI	磷脂酰肌醇	36	2	861.557134	862.557132	[M-H]-	C45H83O13P	720.728374692	487.793886463	658.877787571	723.131218425	772.666371608	833.658965057	849.712319181	647.994263943	801.933094669	586.364397934	690.549555276	514.037511845	C01194	HMDB0009809	LMGP06010956	52928409	-	-	-	ko00562,ko00563,ko00564,ko01100,ko04070,ko04136,ko04140,ko05132,ko05152
LIPID-N-0556	PI(18:1_22:6)	磷脂酰肌醇_PI(18:1_22:6)	GP	甘油磷脂类	PI	磷脂酰肌醇	40	7	907.541484	908.541482	[M-H]-	C49H81O13P	75.091209621	60.099007543	66.446149763	101.130974854	143.046228685	139.648456075	175.643996714	121.560194749	147.842414101	92.991710686	98.157916835	83.00371213	C01194	-	LMGP06010013	52927466	-	-	-	ko00562,ko00563,ko00564,ko01100,ko04070,ko04136,ko04140,ko05132,ko05152
LIPID-N-0551	PI(18:0_22:6)	磷脂酰肌醇_PI(18:0_22:6)	GP	甘油磷脂类	PI	磷脂酰肌醇	40	6	909.557134	910.557132	[M-H]-	C49H83O13P	133.25008766	99.776022231	98.831668136	270.27924253	265.502469907	196.777369925	288.755052189	246.061361951	273.284462429	179.956180864	190.288593162	152.403081401	C01194	HMDB0009821	LMGP06010012	52927465	-	-	-	ko00562,ko00563,ko00564,ko01100,ko04070,ko04136,ko04140,ko05132,ko05152
LIPID-N-1398	PI(19:0_17:1)	磷脂酰肌醇_PI(19:0_17:1)	GP	甘油磷脂类	PI	磷脂酰肌醇	36	1	863.5649598	864.5727798	[M-H]-	C45H85O13P	298.156273494	267.819849146	299.845230445	301.602995803	361.950305915	399.902396943	312.664706192	256.844927614	355.0457975	373.688911459	335.803399698	286.72444128	C01194	-	LMGP06010232	52927685	-	-	-	ko00562,ko00563,ko00564,ko01100,ko04070,ko04136,ko04140,ko05132,ko05152
LIPID-N-1373	PI(10:0_16:0)	磷脂酰肌醇_PI(10:0_16:0)	GP	甘油磷脂类	PI	磷脂酰肌醇	26	0	725.4241092	726.4319292	[M-H]-	C35H67O13P	32.245048837	23.981254466	21.050586942	41.705340073	35.978293881	51.839199604	41.65797409	38.918868803	50.960832133	42.448993859	39.865890785	32.460995304	C01194	-	LMGP06010963	70698913	-	-	-	ko00562,ko00563,ko00564,ko01100,ko04070,ko04136,ko04140,ko05132,ko05152
LIPID-N-1374	PI(12:0_18:0)	磷脂酰肌醇_PI(12:0_18:0)	GP	甘油磷脂类	PI	磷脂酰肌醇	30	0	781.4867095	782.4945295	[M-H]-	C39H75O13P	72.735406966	69.434775705	63.654294731	76.429957987	102.624832246	138.590513226	119.548270015	107.835656632	136.642231215	90.408607611	99.018951193	55.536716104	C01194	-	LMGP06010860	52928313	-	-	-	ko00562,ko00563,ko00564,ko01100,ko04070,ko04136,ko04140,ko05132,ko05152
LIPID-N-1375	PI(15:0_17:0)	磷脂酰肌醇_PI(15:0_17:0)	GP	甘油磷脂类	PI	磷脂酰肌醇	32	0	809.5180096	810.5258296	[M-H]-	C41H79O13P	86.870222894	57.6483684	68.679633789	184.362662123	178.807785856	201.009141321	162.769567635	189.202561182	190.40310907	140.348600387	133.460325521	104.185157342	C01194	-	LMGP06010867	52928320	-	-	-	ko00562,ko00563,ko00564,ko01100,ko04070,ko04136,ko04140,ko05132,ko05152
LIPID-N-0469	PI(16:0_18:0)	磷脂酰肌醇_PI(16:0_18:0)	GP	甘油磷脂类	PI	磷脂酰肌醇	34	0	837.557134	838.557132	[M-H]-	C43H83O13P	295.947708505	196.051131401	221.114918541	296.233209528	268.753520559	321.614626113	297.031470883	282.333355546	387.526327871	315.999609459	300.500991012	274.669960266	C01194	HMDB0009781	LMGP06010878	52928331	182509-29-1	-	-	ko00562,ko00563,ko00564,ko01100,ko04070,ko04136,ko04140,ko05132,ko05152
LIPID-N-0471	PI(18:0_18:0)	磷脂酰肌醇_PI(18:0_18:0)	GP	甘油磷脂类	PI	磷脂酰肌醇	36	0	865.588434	866.588432	[M-H]-	C45H87O13P	257.665915365	225.808892417	209.109941903	219.266272913	263.876944581	230.631541094	285.996245958	200.966450996	232.963804038	228.174104923	193.732730595	181.247732401	C01194	HMDB0009808	LMGP06010008	42607490	-	-	-	ko00562,ko00563,ko00564,ko01100,ko04070,ko04136,ko04140,ko05132,ko05152
LIPID-N-0475	PI(16:0_16:1)	磷脂酰肌醇_PI(16:0_16:1)	GP	甘油磷脂类	PI	磷脂酰肌醇	32	1	807.510184	808.510182	[M-H]-	C41H77O13P	269.444928639	228.726319968	235.074193701	252.379954945	331.607166497	303.629597679	305.307889576	298.018541965	266.564352697	285.002372564	266.059616684	217.841692624	C01194	HMDB0009779	LMGP06010881	52928334	-	-	-	ko00562,ko00563,ko00564,ko01100,ko04070,ko04136,ko04140,ko05132,ko05152
LIPID-N-0478	PI(16:0_18:1)	磷脂酰肌醇_PI(16:0_18:1)	GP	甘油磷脂类	PI	磷脂酰肌醇	34	1	835.541484	836.541482	[M-H]-	C43H81O13P	4174.187828909	2829.904724095	3216.216996955	4689.61334721	5754.359653912	6167.80681	4864.694987519	4823.194823903	5723.293454972	4356.833852489	4597.923472785	4262.120073087	C01194	HMDB0009782	LMGP06010001	53480051	-	-	-	ko00562,ko00563,ko00564,ko01100,ko04070,ko04136,ko04140,ko05132,ko05152
LIPID-N-0479	PI(18:0_17:1)	磷脂酰肌醇_PI(18:0_17:1)	GP	甘油磷脂类	PI	磷脂酰肌醇	35	1	849.549308	850.557132	[M-H]-	C44H83O13P	80.244527928	70.018261215	38.862622047	86.453559034	58.952385155	97.965507823	63.912344354	107.835656632	73.361197906	85.242401462	75.59881665	67.16067994	C01194	-	LMGP06010281	52927734	-	-	-	ko00562,ko00563,ko00564,ko01100,ko04070,ko04136,ko04140,ko05132,ko05152
LIPID-N-0480	PI(17:0_18:1)	磷脂酰肌醇_PI(17:0_18:1)	GP	甘油磷脂类	PI	磷脂酰肌醇	35	1	849.549308	850.557132	[M-H]-	C44H83O13P	266.50017532	301.078523223	255.733920938	346.351214765	490.908648441	495.117253358	477.273477982	573.489628452	565.609235765	286.72444128	363.35649916	347.857880713	C01194	-	LMGP06010295	52927748	-	-	-	ko00562,ko00563,ko00564,ko01100,ko04070,ko04136,ko04140,ko05132,ko05152
LIPID-N-0482	PI(18:0_18:1)	磷脂酰肌醇_PI(18:0_18:1)	GP	甘油磷脂类	PI	磷脂酰肌醇	36	1	863.572784	864.572782	[M-H]-	C45H85O13P	7118.941147363	5140.507344181	5807.058466724	5289.2394813	6545.448645881	5765.788527359	6400.430456168	5107.488827751	6708.909548979	6406.095625004	5898.085353666	4477.378662637	C01194	-	LMGP06010957	52928410	-	-	-	ko00562,ko00563,ko00564,ko01100,ko04070,ko04136,ko04140,ko05132,ko05152
LIPID-N-0484	PI(18:0_19:1)	磷脂酰肌醇_PI(18:0_19:1)	GP	甘油磷脂类	PI	磷脂酰肌醇	37	1	877.580608	878.5884	[M-H]-	C46H87O13P	71.410267973	66.517348154	51.146784188	94.866224199	130.042026077	114.257827698	147.136332326	99.012739271	152.322487256	82.917608695	78.612436904	65.438611223	C01194	-	LMGP06010286	52927739	-	-	-	ko00562,ko00563,ko00564,ko01100,ko04070,ko04136,ko04140,ko05132,ko05152
LIPID-N-0490	PI(18:2_16:0)	磷脂酰肌醇_PI(18:2_16:0)	GP	甘油磷脂类	PI	磷脂酰肌醇	34	2	833.525834	834.525832	[M-H]-	C43H79O13P	149.446230912	155.790631203	133.450670533	119.030262439	123.539924773	126.953141887	147.136332326	95.581604742	150.082450678	166.179631133	127.433085014	138.62653167	C01194	HMDB0009846	LMGP06010847	52928300	-	-	-	ko00562,ko00563,ko00564,ko01100,ko04070,ko04136,ko04140,ko05132,ko05152
LIPID-N-0491	PI(16:1_18:1)	磷脂酰肌醇_PI(16:1_18:1)	GP	甘油磷脂类	PI	磷脂酰肌醇	34	2	833.525834	834.525832	[M-H]-	C43H79O13P	2031.879789734	1645.429138546	1904.045131878	1109.755830256	1408.788615835	1396.484560755	1213.874741687	1137.176015392	1332.821763487	1610.134249833	1394.875660283	1343.213598791	C01194	HMDB0009801	LMGP06010873	52928326	-	-	-	ko00562,ko00563,ko00564,ko01100,ko04070,ko04136,ko04140,ko05132,ko05152
LIPID-N-0493	PI(17:1_18:1)	磷脂酰肌醇_PI(17:1_18:1)	GP	甘油磷脂类	PI	磷脂酰肌醇	35	2	847.533658	848.541482	[M-H]-	C44H81O13P	152.39098423	120.781500595	126.750218456	140.50940754	157.134114843	176.676455792	169.206782175	114.69792569	159.042596987	163.596528058	157.569287551	136.043428596	C01194	-	LMGP06010227	52927680	-	-	-	ko00562,ko00563,ko00564,ko01100,ko04070,ko04136,ko04140,ko05132,ko05152
LIPID-N-0499	PI(18:0_19:2)	磷脂酰肌醇_PI(18:0_19:2)	GP	甘油磷脂类	PI	磷脂酰肌醇	37	2	875.564957	876.572782	[M-H]-	C46H85O13P	72.293693968	99.192536721	103.857007193	77.324922366	105.550777833	126.953141887	86.258674826	105.87500833	145.602377524	106.768260417	79.042954083	64.405369993	C01194	-	-	-	-	-	-	ko00562,ko00563,ko00564,ko01100,ko04070,ko04136,ko04140,ko05132,ko05152
LIPID-N-0553	PI(18:1_22:5)	磷脂酰肌醇_PI(18:1_22:5)	GP	甘油磷脂类	PI	磷脂酰肌醇	40	6	909.557134	910.557132	[M-H]-	C49H83O13P	48.882905086	46.970583565	48.522440458	66.853839129	78.567057422	60.937508106	88.741600434	64.113199488	98.449607572	54.503474874	56.397750462	59.066956972	C01194	-	-	-	-	-	-	ko00562,ko00563,ko00564,ko01100,ko04070,ko04136,ko04140,ko05132,ko05152
LIPID-N-0531	PI(18:1_22:3)	磷脂酰肌醇_PI(18:1_22:3)	GP	甘油磷脂类	PI	磷脂酰肌醇	40	4	913.588434	914.588432	[M-H]-	C49H87O13P	108.219684453	86.939341008	85.430763982	69.807221581	70.656167502	70.353199462	73.568166163	90.778016401	86.913419199	85.500711769	66.471852453	68.538334913	C01194	-	-	-	-	-	-	ko00562,ko00563,ko00564,ko01100,ko04070,ko04136,ko04140,ko05132,ko05152
LIPID-N-0538	PI(20:4_18:1)	磷脂酰肌醇_PI(20:4_18:1)	GP	甘油磷脂类	PI	磷脂酰肌醇	38	5	883.541484	884.541482	[M-H]-	C47H81O13P	1332.500876601	1231.154426359	1094.407172575	1351.39621265	1701.383174509	1639.811416038	1710.459863286	1421.47001924	1736.028347399	1369.044629537	1308.772224463	1171.006727151	C01194	HMDB0009895	LMGP06010599	53480102	-	-	-	ko00562,ko00563,ko00564,ko01100,ko04070,ko04136,ko04140,ko05132,ko05152
LIPID-N-1433	PI(16:0_22:4)	磷脂酰肌醇_PI(16:0_22:4)	GP	甘油磷脂类	PI	磷脂酰肌醇	38	4	885.5493097	886.5571297	[M-H]-	C47H83O13P	53.079178565	45.686915443	39.19764465	128.87487061	136.544127381	135.416684679	127.824688708	101.953711725	148.96243239	108.490329133	103.324122984	84.639677411	C01194	HMDB0009914	LMGP06010762	52928215	-	-	-	ko00562,ko00563,ko00564,ko01100,ko04070,ko04136,ko04140,ko05132,ko05152
LIPID-N-1430	PI(18:1_18:3)	磷脂酰肌醇_PI(18:1_18:3)	GP	甘油磷脂类	PI	磷脂酰肌醇	36	4	857.5180096	858.5258296	[M-H]-	C45H79O13P	48.588429754	45.51186979	39.420993053	41.347354321	48.007181293	72.257496591	69.705837439	35.095604613	47.936782754	48.734544674	45.462614113	35.130201815	C01194	HMDB0009839	LMGP06010298	52927751	-	-	-	ko00562,ko00563,ko00564,ko01100,ko04070,ko04136,ko04140,ko05132,ko05152
LIPID-N-1429	PI(18:0_18:4)	磷脂酰肌醇_PI(18:0_18:4)	GP	甘油磷脂类	PI	磷脂酰肌醇	36	4	857.5180096	858.5258296	[M-H]-	C45H79O13P	47.925860258	31.858308853	33.390586184	70.523193084	86.261210631	83.789073645	92.879809781	108.815980783	127.682084905	56.828267641	74.048954805	66.471852453	C01194	-	LMGP06010404	52927857	-	-	-	ko00562,ko00563,ko00564,ko01100,ko04070,ko04136,ko04140,ko05132,ko05152
LIPID-N-1423	PI(18:0_20:3)	磷脂酰肌醇_PI(18:0_20:3)	GP	甘油磷脂类	PI	磷脂酰肌醇	38	3	887.5649598	888.5727798	[M-H]-	C47H85O13P	750.912096206	711.85232235	843.140219688	1100.806186463	1300.420260771	1089.681134528	1498.951385568	1166.585739928	1579.225786988	972.968824765	818.843674648	859.312289483	C01194	HMDB0009887	LMGP06010568	52928021	-	-	-	ko00562,ko00563,ko00564,ko01100,ko04070,ko04136,ko04140,ko05132,ko05152
LIPID-N-1422	PI(14:1_24:2)	磷脂酰肌醇_PI(14:1_24:2)	GP	甘油磷脂类	PI	磷脂酰肌醇	38	3	887.5649598	888.5727798	[M-H]-	C47H85O13P	21.938412222	18.088050814	23.563256471	31.592242587	37.603819207	33.536788315	26.484539819	26.664816913	30.800502938	24.625582645	20.578721161	25.486617003	C01194	-	-	-	-	-	-	ko00562,ko00563,ko00564,ko01100,ko04070,ko04136,ko04140,ko05132,ko05152
LIPID-N-1419	PI(18:0_18:3)	磷脂酰肌醇_PI(18:0_18:3)	GP	甘油磷脂类	PI	磷脂酰肌醇	36	3	859.5336597	860.5414797	[M-H]-	C45H81O13P	218.647933895	207.137356094	233.957451688	156.618766367	196.146722666	170.328798698	185.759619561	170.576402309	212.803474842	192.871696237	198.898936744	163.596528058	C01194	HMDB0009810	LMGP06010283	52927736	-	-	-	ko00562,ko00563,ko00564,ko01100,ko04070,ko04136,ko04140,ko05132,ko05152
LIPID-N-1418	PI(18:1_17:2)	磷脂酰肌醇_PI(18:1_17:2)	GP	甘油磷脂类	PI	磷脂酰肌醇	35	3	845.5180096	846.5258296	[M-H]-	C44H79O13P	36.883035314	13.945303692	18.593754514	23.000584546	39.337712888	52.579759598	47.543427383	32.35069699	46.928766294	24.71168608	30.825030024	24.969996388	C01194	-	-	-	-	-	-	ko00562,ko00563,ko00564,ko01100,ko04070,ko04136,ko04140,ko05132,ko05152
LIPID-N-1416	PI(16:0_18:3)	磷脂酰肌醇_PI(16:0_18:3)	GP	甘油磷脂类	PI	磷脂酰肌醇	34	3	831.5023595	832.5101795	[M-H]-	C43H77O13P	11.558156775	8.05210004	9.939003914	30.249796018	30.884981193	49.405931051	34.85291872	42.840165407	38.4166273	19.803790239	16.790169985	19.889893674	C01194	-	LMGP06010340	52927793	-	-	-	ko00562,ko00563,ko00564,ko01100,ko04070,ko04136,ko04140,ko05132,ko05152
LIPID-N-1415	PI(18:0_21:2)	磷脂酰肌醇_PI(18:0_21:2)	GP	甘油磷脂类	PI	磷脂酰肌醇	39	2	903.5962599	904.6040799	[M-H]-	C48H89O13P	33.938281995	27.598864629	28.588595528	32.218717653	43.780815446	54.272468157	59.314333969	43.624424728	35.392577921	33.063719355	31.341650638	33.408133098	C01194	-	-	-	-	-	-	ko00562,ko00563,ko00564,ko01100,ko04070,ko04136,ko04140,ko05132,ko05152
LIPID-N-1411	PI(19:0_17:2)	磷脂酰肌醇_PI(19:0_17:2)	GP	甘油磷脂类	PI	磷脂酰肌醇	36	2	861.5493097	862.5571297	[M-H]-	C45H83O13P	671.403756608	523.96998809	522.635262005	409.893685691	546.176509524	518.391996038	544.404429605	444.086840493	525.288577374	475.290965726	488.206481099	457.209244204	C01194	-	LMGP06010262	52927715	-	-	-	ko00562,ko00563,ko00564,ko01100,ko04070,ko04136,ko04140,ko05132,ko05152
LIPID-N-1410	PI(10:0_26:2)	磷脂酰肌醇_PI(10:0_26:2)	GP	甘油磷脂类	PI	磷脂酰肌醇	36	2	861.5493097	862.5571297	[M-H]-	C45H83O13P	20.907748561	19.488416038	23.842441974	18.883748402	21.240197593	13.753257038	16.644797594	18.037964382	17.920292618	19.028859316	23.67844485	16.359652806	C01194	-	-	-	-	-	-	ko00562,ko00563,ko00564,ko01100,ko04070,ko04136,ko04140,ko05132,ko05152
LIPID-N-1408	PI(15:0_20:2)	磷脂酰肌醇_PI(15:0_20:2)	GP	甘油磷脂类	PI	磷脂酰肌醇	35	2	847.5336597	848.5414797	[M-H]-	C44H81O13P	58.895066369	49.654616911	59.745697686	45.732679779	82.576686559	70.882170887	83.775749218	67.250236772	78.737285692	57.000474513	70.86312768	63.974852814	C01194	-	LMGP06010120	52927573	-	-	-	ko00562,ko00563,ko00564,ko01100,ko04070,ko04136,ko04140,ko05132,ko05152
LIPID-N-1407	PI(15:0_19:2)	磷脂酰肌醇_PI(15:0_19:2)	GP	甘油磷脂类	PI	磷脂酰肌醇	34	2	833.5180096	834.5258296	[M-H]-	C43H79O13P	677.293263245	564.813973799	544.411731255	331.136820318	389.042394681	378.743539962	399.107301433	299.979190267	405.446620489	498.538893398	349.579949429	386.604426832	C01194	-	-	-	-	-	-	ko00562,ko00563,ko00564,ko01100,ko04070,ko04136,ko04140,ko05132,ko05152
LIPID-N-1406	PI(15:1_18:1)	磷脂酰肌醇_PI(15:1_18:1)	GP	甘油磷脂类	PI	磷脂酰肌醇	33	2	819.5023595	820.5101795	[M-H]-	C42H77O13P	489.565239193	466.788408098	480.757436524	1637.784814007	1874.772542612	1724.446843962	1977.144465627	1803.796438207	1982.4323709	955.748137601	921.306763273	921.306763273	C01194	-	LMGP06010141	52927594	-	-	-	ko00562,ko00563,ko00564,ko01100,ko04070,ko04136,ko04140,ko05132,ko05152
LIPID-N-1404	PI(14:1_18:1)	磷脂酰肌醇_PI(14:1_18:1)	GP	甘油磷脂类	PI	磷脂酰肌醇	32	2	805.4867095	806.4945295	[M-H]-	C41H75O13P	96.440671179	82.854942437	58.070584667	72.760604032	72.173324473	98.177096392	90.948645419	86.954752211	105.617724619	80.592815927	60.100198202	61.219542868	C01194	-	LMGP06010088	52927541	-	-	-	ko00562,ko00563,ko00564,ko01100,ko04070,ko04136,ko04140,ko05132,ko05152
LIPID-N-1403	PI(15:1_16:1)	磷脂酰肌醇_PI(15:1_16:1)	GP	甘油磷脂类	PI	磷脂酰肌醇	31	2	791.4710594	792.4788794	[M-H]-	C40H73O13P	93.495917861	82.854942437	76.496827879	187.94251964	170.138317451	178.792341491	202.312456948	191.163209484	227.363712595	123.127913223	118.822741432	110.21239785	C01194	-	LMGP06010136	52927589	-	-	-	ko00562,ko00563,ko00564,ko01100,ko04070,ko04136,ko04140,ko05132,ko05152
LIPID-N-1402	PI(13:1_18:1)	磷脂酰肌醇_PI(13:1_18:1)	GP	甘油磷脂类	PI	磷脂酰肌醇	31	2	791.4710594	792.4788794	[M-H]-	C40H73O13P	574.963085428	279.489559349	331.672377811	620.210314812	752.076384146	663.330166358	704.415191009	699.951443957	740.332088794	526.09199286	580.337157426	450.320969338	C01194	-	-	-	-	-	-	ko00562,ko00563,ko00564,ko01100,ko04070,ko04136,ko04140,ko05132,ko05152
LIPID-N-1436	PI(18:1_20:3)	磷脂酰肌醇_PI(18:1_20:3)	GP	甘油磷脂类	PI	磷脂酰肌醇	38	4	885.5493097	886.5571297	[M-H]-	C47H83O13P	4078.483346059	3098.308058752	3417.230559264	2004.720209494	2145.693430272	1819.661700377	2234.633047197	2107.696925079	2273.637125948	2488.389295197	2712.258228328	2376.454828631	C01194	HMDB0009843	LMGP06010303	52927756	-	-	-	ko00562,ko00563,ko00564,ko01100,ko04070,ko04136,ko04140,ko05132,ko05152
LIPID-N-0533	PI(20:4_16:1)	磷脂酰肌醇_PI(20:4_16:1)	GP	甘油磷脂类	PI	磷脂酰肌醇	36	5	855.510184	856.510182	[M-H]-	C45H77O13P	15.386336089	14.703834855	12.842533148	13.692955002	15.063201354	7.320964515	10.299543263	14.018635362	24.192395035	11.710067272	11.5378604	14.637584089	C01194	-	LMGP06010594	52928047	-	-	-	ko00562,ko00563,ko00564,ko01100,ko04070,ko04136,ko04140,ko05132,ko05152
LIPID-N-1438	PI(20:1_20:3)	磷脂酰肌醇_PI(20:1_20:3)	GP	甘油磷脂类	PI	磷脂酰肌醇	40	4	913.5806099	914.5884299	[M-H]-	C49H87O13P	68.023801656	75.853116316	74.263343853	33.20317847	46.381655968	38.085942566	34.85291872	46.859494427	33.712550488	69.743783014	56.139440155	56.053336719	C01194	-	LMGP06010517	52927970	-	-	-	ko00562,ko00563,ko00564,ko01100,ko04070,ko04136,ko04140,ko05132,ko05152
LIPID-N-1440	PI(15:1_22:4)	磷脂酰肌醇_PI(15:1_22:4)	GP	甘油磷脂类	PI	磷脂酰肌醇	37	5	869.5180096	870.5258296	[M-H]-	C46H79O13P	3.850264964	5.228030171	7.147148882	34.545625039	40.529764794	38.82650256	35.036839135	39.801160539	42.784698626	17.909514651	15.154204704	15.068101268	C01194	-	LMGP06010158	52927611	-	-	-	ko00562,ko00563,ko00564,ko01100,ko04070,ko04136,ko04140,ko05132,ko05152
LIPID-N-0539	PI(18:0_20:5)	磷脂酰肌醇_PI(18:0_20:5)	GP	甘油磷脂类	PI	磷脂酰肌醇	38	5	883.541484	884.541482	[M-H]-	C47H81O13P	16.932331581	21.297221119	18.25873191	29.981306704	58.62728009	30.151371198	30.162948127	29.605789366	47.37677361	25.400513567	25.658823874	24.797789516	C01194	-	LMGP06010628	52928081	-	-	-	ko00562,ko00563,ko00564,ko01100,ko04070,ko04136,ko04140,ko05132,ko05152
LIPID-N-0541	PI(18:1_22:4)	磷脂酰肌醇_PI(18:1_22:4)	GP	甘油磷脂类	PI	磷脂酰肌醇	40	5	911.572784	912.572782	[M-H]-	C49H85O13P	237.788830465	163.959428344	142.942977642	293.54831639	358.699255263	304.687540528	382.554464047	283.313679697	368.486016964	252.283066952	245.394792087	222.146864415	C01194	-	LMGP06010307	52927760	-	-	-	ko00562,ko00563,ko00564,ko01100,ko04070,ko04136,ko04140,ko05132,ko05152
LIPID-N-1379	PI(15:0_19:0)	磷脂酰肌醇_PI(15:0_19:0)	GP	甘油磷脂类	PI	磷脂酰肌醇	34	0	837.5493097	838.5571297	[M-H]-	C43H83O13P	212.022238929	132.451210798	175.886867021	194.207270295	224.322494983	207.356798415	186.679221638	196.06483024	253.124133234	180.817215222	172.20687164	163.596528058	C01194	-	LMGP06010839	52928292	-	-	-	ko00562,ko00563,ko00564,ko01100,ko04070,ko04136,ko04140,ko05132,ko05152
LIPID-N-1380	PI(16:0_19:0)	磷脂酰肌醇_PI(16:0_19:0)	GP	甘油磷脂类	PI	磷脂酰肌醇	35	0	851.5649598	852.5727798	[M-H]-	C44H85O13P	115.581567749	100.942993251	85.989134988	185.257626502	218.90407723	238.037141038	204.151661102	167.635429855	226.243694306	147.236875252	139.487566028	129.15515373	C01194	-	LMGP06010925	52928378	-	-	-	ko00562,ko00563,ko00564,ko01100,ko04070,ko04136,ko04140,ko05132,ko05152
LIPID-N-1382	PI(15:0_21:0)	磷脂酰肌醇_PI(15:0_21:0)	GP	甘油磷脂类	PI	磷脂酰肌醇	36	0	865.5806099	866.5884299	[M-H]-	C45H87O13P	217.911745566	165.709884875	215.531208476	205.841807225	236.24301404	241.210969585	229.900519259	192.143533635	226.243694306	223.007898774	184.261352655	172.20687164	C01194	-	LMGP06010647	52928100	-	-	-	ko00562,ko00563,ko00564,ko01100,ko04070,ko04136,ko04140,ko05132,ko05152
LIPID-N-1386	PI(12:0_18:1)	磷脂酰肌醇_PI(12:0_18:1)	GP	甘油磷脂类	PI	磷脂酰肌醇	30	1	779.4710594	780.4788794	[M-H]-	C39H73O13P	486.620485875	409.606828106	341.723055926	485.965657927	666.465383645	668.619880604	704.415191009	638.191022431	806.413167824	429.656144742	460.653381637	399.519942205	C01194	-	LMGP06010290	52927743	-	-	-	ko00562,ko00563,ko00564,ko01100,ko04070,ko04136,ko04140,ko05132,ko05152
LIPID-N-1388	PI(18:0_13:1)	磷脂酰肌醇_PI(18:0_13:1)	GP	甘油磷脂类	PI	磷脂酰肌醇	31	1	793.4867095	794.4945295	[M-H]-	C40H75O13P	16.122524419	13.420166733	13.121718651	14.587919382	19.181198846	26.236982657	25.013176495	20.48877476	24.080393206	18.253928394	18.253928394	14.293170346	C01194	-	-	-	-	-	-	ko00562,ko00563,ko00564,ko01100,ko04070,ko04136,ko04140,ko05132,ko05152
LIPID-N-1389	PI(15:0_17:1)	磷脂酰肌醇_PI(15:0_17:1)	GP	甘油磷脂类	PI	磷脂酰肌醇	32	1	807.5023595	808.5101795	[M-H]-	C41H77O13P	138.403405967	107.361333863	82.080537943	93.076295441	97.206414493	89.184582175	109.432647167	103.914360027	91.057486867	111.073432208	90.408607611	78.870747211	C01194	-	LMGP06010111	52927564	-	-	-	ko00562,ko00563,ko00564,ko01100,ko04070,ko04136,ko04140,ko05132,ko05152
LIPID-N-1390	PI(18:0_14:1)	磷脂酰肌醇_PI(18:0_14:1)	GP	甘油磷脂类	PI	磷脂酰肌醇	32	1	807.5023595	808.5101795	[M-H]-	C41H77O13P	64.710954173	48.42929734	34.339816895	68.464775012	74.123954864	106.852227755	92.879809781	74.504635491	99.009616716	64.06095625	63.372128763	55.020095489	C01194	-	LMGP06010087	52927540	-	-	-	ko00562,ko00563,ko00564,ko01100,ko04070,ko04136,ko04140,ko05132,ko05152
LIPID-N-1391	PI(16:0_17:1)	磷脂酰肌醇_PI(16:0_17:1)	GP	甘油磷脂类	PI	磷脂酰肌醇	33	1	821.5180096	822.5258296	[M-H]-	C42H79O13P	23.852501879	15.520714569	25.852577597	34.993107228	39.771186309	54.060879587	47.727347798	41.271646766	51.184835791	31.169443767	38.488235812	26.605961668	C01194	-	LMGP06010222	52927675	-	-	-	ko00562,ko00563,ko00564,ko01100,ko04070,ko04136,ko04140,ko05132,ko05152
LIPID-N-0542	PI(20:2_20:3)	磷脂酰肌醇_PI(20:2_20:3)	GP	甘油磷脂类	PI	磷脂酰肌醇	40	5	911.572784	912.572782	[M-H]-	C49H85O13P	140.611970956	120.198015085	134.00904154	72.044632529	79.000530842	60.091153826	101.156228474	57.152898015	71.457166816	88.686538895	76.63205788	78.956850647	C01194	-	LMGP06010548	52928001	-	-	-	ko00562,ko00563,ko00564,ko01100,ko04070,ko04136,ko04140,ko05132,ko05152
LIPID-N-1392	PI(15:0_19:1)	磷脂酰肌醇_PI(15:0_19:1)	GP	甘油磷脂类	PI	磷脂酰肌醇	34	1	835.5336597	836.5414797	[M-H]-	C43H81O13P	2090.774856103	1563.741167129	1608.108498477	2040.518784664	2416.614317933	2274.577125472	2041.516611019	2205.729340199	2139.23493131	1954.547993113	1937.327305949	1722.068716399	C01194	-	LMGP06010117	52927570	-	-	-	ko00562,ko00563,ko00564,ko01100,ko04070,ko04136,ko04140,ko05132,ko05152
LIPID-N-1393	PI(19:0_15:1)	磷脂酰肌醇_PI(19:0_15:1)	GP	甘油磷脂类	PI	磷脂酰肌醇	34	1	835.5336597	836.5414797	[M-H]-	C43H81O13P	310.671475097	205.970385073	251.825323894	316.81739025	318.602963889	357.584682981	368.760432891	377.424798212	329.285376861	285.863406922	295.334784862	248.83892952	C01194	-	LMGP06010146	52927599	-	-	-	ko00562,ko00563,ko00564,ko01100,ko04070,ko04136,ko04140,ko05132,ko05152
LIPID-N-1394	PI(15:0_20:1)	磷脂酰肌醇_PI(15:0_20:1)	GP	甘油磷脂类	PI	磷脂酰肌醇	35	1	849.5493097	850.5571297	[M-H]-	C44H83O13P	21.643936891	22.522540691	32.888052278	51.370955368	67.946958625	47.819016777	70.993280347	51.761115183	72.689186933	47.012475958	56.053336719	42.362890423	C01194	-	LMGP06010119	52927572	-	-	-	ko00562,ko00563,ko00564,ko01100,ko04070,ko04136,ko04140,ko05132,ko05152
LIPID-N-1442	PI(19:1_20:4)	磷脂酰肌醇_PI(19:1_20:4)	GP	甘油磷脂类	PI	磷脂酰肌醇	39	5	897.5493097	898.5571297	[M-H]-	C48H83O13P	64.710954173	41.135728464	56.395471648	73.029093346	103.275042376	82.413747942	87.638077942	72.347922359	127.682084905	76.201540701	69.313265835	57.172681384	C01194	-	LMGP06010471	52927924	-	-	-	ko00562,ko00563,ko00564,ko01100,ko04070,ko04136,ko04140,ko05132,ko05152
LIPID-N-1397	PI(15:0_21:1)	磷脂酰肌醇_PI(15:0_21:1)	GP	甘油磷脂类	PI	磷脂酰肌醇	36	1	863.5649598	864.5727798	[M-H]-	C45H85O13P	2053.965439622	1587.080587534	1775.619800402	1995.770565702	2243.22494983	2094.726841132	1940.360382545	1637.141332504	2284.837308834	2195.637613409	1954.547993113	1635.965280579	C01194	-	-	-	-	-	-	ko00562,ko00563,ko00564,ko01100,ko04070,ko04136,ko04140,ko05132,ko05152
LIPID-N-1439	PI(15:1_20:4)	磷脂酰肌醇_PI(15:1_20:4)	GP	甘油磷脂类	PI	磷脂酰肌醇	35	5	841.4867095	842.4945295	[M-H]-	C44H75O13P	18.846421238	12.66163557	12.954207349	84.216148086	65.346118104	62.630216664	84.051629841	78.131834851	91.281490525	46.668062214	40.726925143	43.482235089	C01194	-	LMGP06010152	52927605	-	-	-	ko00562,ko00563,ko00564,ko01100,ko04070,ko04136,ko04140,ko05132,ko05152
LIPID-N-0552	PI(20:2_20:4)	磷脂酰肌醇_PI(20:2_20:4)	GP	甘油磷脂类	PI	磷脂酰肌醇	40	6	909.557134	910.557132	[M-H]-	C49H83O13P	97.913047839	97.44208019	89.897732033	98.446081716	119.205190571	105.688490621	120.467872092	68.034496093	148.96243239	77.148678495	102.463088626	78.095816289	C01194	-	LMGP06010549	52928002	-	-	-	ko00562,ko00563,ko00564,ko01100,ko04070,ko04136,ko04140,ko05132,ko05152
LIPID-N-0875	PMeOH(14:0_16:0)	磷脂酰甲醇_PMeOH(14:0_16:0)	GP	甘油磷脂类	PMeOH	磷脂酰甲醇	30	0	633.449532	634.457357	[M-H]-	C34H67O8P	2.639235162	2.654859071	1.756076815	3.620130914	3.825402934	4.23706111	3.908308827	4.480081371	6.44010516	2.264520362	3.58190293	4.068387342	-	-	-	-	-	-	-	-
LIPID-N-0876	PMeOH(15:0_16:0)	磷脂酰甲醇_PMeOH(15:0_16:0)	GP	甘油磷脂类	PMeOH	磷脂酰甲醇	31	0	647.465182	648.473007	[M-H]-	C35H69O8P	5.410984223	5.076323938	3.908597045	8.054679413	11.541229814	9.204102787	7.724657447	7.156366304	8.904145395	6.716067994	5.725878482	6.888274866	-	-	-	-	-	-	-	-
LIPID-N-0891	PMeOH(16:0_22:4)	磷脂酰甲醇_PMeOH(16:0_22:4)	GP	甘油磷脂类	PMeOH	磷脂酰甲醇	38	4	737.512132	738.519957	[M-H]-	C42H75O8P	6.331219635	5.864029377	4.941583407	4.107886501	7.098127257	5.289714245	4.735950697	4.141869539	3.365654957	6.156395661	6.242499097	6.543861122	-	-	-	-	-	-	-	-
LIPID-N-1240	PS(16:0_20:0)	磷脂酰丝氨酸_PS(16:0_20:0)	GP	甘油磷脂类	PS	磷脂酰丝氨酸	36	0	790.5598148	791.5676348	[M-H]-	C42H82NO10P	8775.364888994	11412.976578	8241.556054696	4474.821896193	4421.428886622	5797.52681283	4873.891008289	4882.014272975	5801.694735177	6044.46119456	7973.178156927	5992.799133068	C02737	HMDB0112345	LMGP03010035	9547095	-	-	-	ko00260,ko00564,ko01100,ko04148,ko05140,ko05146,ko05322
LIPID-N-1245	PS(18:0_20:0)	磷脂酰丝氨酸_PS(18:0_20:0)	GP	甘油磷脂类	PS	磷脂酰丝氨酸	38	0	818.591115	791.4737345	[M-H]-	C43H70NO10P	49.47185575	45.161778483	35.959092813	53.160884127	56.351544633	62.630216664	51.129875483	58.231254581	84.225375306	49.423372161	71.810265474	60.100198202	C02737	HMDB0112516	LMGP03010952	52926059	-	-	-	ko00260,ko00564,ko01100,ko04148,ko05140,ko05146,ko05322
LIPID-N-1250	PS(18:0_23:0)	磷脂酰丝氨酸_PS(18:0_23:0)	GP	甘油磷脂类	PS	磷脂酰丝氨酸	41	0	860.6380652	861.6458852	[M-H]-	C47H92NO10P	76.269110948	126.032870187	101.958545772	171.833160814	153.666327481	174.560570094	125.617643723	169.792142988	163.522670142	127.260878142	154.986184476	119.855982661	C02737	-	-	-	-	-	-	ko00260,ko00564,ko01100,ko04148,ko05140,ko05146,ko05322
LIPID-N-1261	PS(17:0_18:1)	磷脂酰丝氨酸_PS(17:0_18:1)	GP	甘油磷脂类	PS	磷脂酰丝氨酸	35	1	774.5285147	777.5519848	[M-H]-	C41H80NO10P	319.505735052	387.434378721	299.286859439	479.700907272	463.816559675	444.335996604	342.091972657	509.768558624	526.408595663	523.508889785	592.391638441	449.45993498	C02737	-	LMGP03010327	52925437	-	-	-	ko00260,ko00564,ko01100,ko04148,ko05140,ko05146,ko05322
LIPID-N-1268	PS(18:0_19:1)	磷脂酰丝氨酸_PS(18:0_19:1)	GP	甘油磷脂类	PS	磷脂酰丝氨酸	37	1	802.5598148	803.5676348	[M-H]-	C43H82NO10P	170.79569247	162.208971814	122.841621411	155.902794863	167.104003509	208.203152694	161.666045143	177.242606537	217.283547997	179.095146505	187.705490087	168.073906721	C02737	-	LMGP03010318	52925428	-	-	-	ko00260,ko00564,ko01100,ko04148,ko05140,ko05146,ko05322
LIPID-N-1273	PS(20:0_18:1)	磷脂酰丝氨酸_PS(20:0_18:1)	GP	甘油磷脂类	PS	磷脂酰丝氨酸	38	1	816.5754649	817.5832849	[M-H]-	C44H84NO10P	1082.196844532	1738.786820166	1273.085894628	574.567131471	617.699623866	664.388109208	542.565225451	635.250049977	636.17038795	898.91986996	1000.521924228	824.870915155	C02737	HMDB0112518	LMGP03010951	52926058	-	-	-	ko00260,ko00564,ko01100,ko04148,ko05140,ko05146,ko05322
LIPID-N-1277	PS(21:0_18:1)	磷脂酰丝氨酸_PS(21:0_18:1)	GP	甘油磷脂类	PS	磷脂酰丝氨酸	39	1	830.591115	831.598935	[M-H]-	C45H86NO10P	415.210217902	541.474553394	474.615355453	545.928271336	465.983926776	476.074282075	419.338547128	558.784766184	555.529071168	487.345446741	516.62061492	420.184766801	C02737	-	LMGP03010685	52925795	-	-	-	ko00260,ko00564,ko01100,ko04148,ko05140,ko05146,ko05322
LIPID-N-1297	PS(18:0_20:2)	磷脂酰丝氨酸_PS(18:0_20:2)	GP	甘油磷脂类	PS	磷脂酰丝氨酸	38	2	814.5598148	817.5832849	[M-H]-	C44H84NO10P	786.249136027	842.553076617	713.598146199	970.141387095	923.298385147	897.135536	868.104360722	982.284799502	1124.498361799	966.0805499	1045.295710854	914.418488408	C02737	HMDB0112572	LMGP03010569	52925679	-	-	-	ko00260,ko00564,ko01100,ko04148,ko05140,ko05146,ko05322
LIPID-N-1307	PS(16:0_20:3)	磷脂酰丝氨酸_PS(16:0_20:3)	GP	甘油磷脂类	PS	磷脂酰丝氨酸	36	3	784.5128646	785.5206846	[M-H]-	C42H76NO10P	137.372742306	124.865899166	103.857007193	136.929550024	142.179281844	144.726581751	134.077982832	179.007190009	182.786984707	165.663010518	194.593764953	167.385079234	C02737	HMDB0012420	LMGP03010595	52925705	-	-	-	ko00260,ko00564,ko01100,ko04148,ko05140,ko05146,ko05322
LIPID-N-1334	PS(19:1_20:4)	磷脂酰丝氨酸_PS(19:1_20:4)	GP	甘油磷脂类	PS	磷脂酰丝氨酸	39	5	822.5285147	823.5363347	[M-H]-	C45H78NO10P	89.078787883	97.208685986	73.593298646	155.902794863	117.25456018	134.14715326	123.042757907	162.145614608	163.522670142	103.840743599	123.300120094	79.559574698	C02737	-	LMGP03010503	52925613	-	-	-	ko00260,ko00564,ko01100,ko04148,ko05140,ko05146,ko05322
LIPID-N-1335	PS(18:1_22:4)	磷脂酰丝氨酸_PS(18:1_22:4)	GP	甘油磷脂类	PS	磷脂酰丝氨酸	40	5	836.5441648	825.4580844	[M-H]-	C46H68NO10P	1590.166791965	1657.098848749	1418.262356296	2076.317359834	2622.514192555	3152.669690189	2446.141524915	2588.055759167	3225.652671295	2152.585895499	2669.206510418	2049.261772515	C02737	HMDB0112420	LMGP03010339	52925449	-	-	-	ko00260,ko00564,ko01100,ko04148,ko05140,ko05146,ko05322
LIPID-N-1336	PS(20:1_20:4)	磷脂酰丝氨酸_PS(20:1_20:4)	GP	甘油磷脂类	PS	磷脂酰丝氨酸	40	5	836.5441648	825.4580844	[M-H]-	C46H68NO10P	90.256689211	116.697102025	111.450852881	144.268257933	120.722347542	153.401713113	167.735418851	132.147695582	132.386161718	125.711016297	106.940467288	125.538809425	C02737	HMDB0112556	LMGP03010550	52925660	-	-	-	ko00260,ko00564,ko01100,ko04148,ko05140,ko05146,ko05322
LIPID-N-1338	PS(18:1_24:4)	磷脂酰丝氨酸_PS(18:1_24:4)	GP	甘油磷脂类	PS	磷脂酰丝氨酸	42	5	864.5754649	865.5832849	[M-H]-	C48H84NO10P	1273.605810232	1342.016673282	1049.737492062	1063.217682535	1176.880335998	1064.290506151	1004.205468123	1115.608884065	1314.901470868	1243.33361324	1429.317034611	1279.497056284	C02737	-	-	-	-	-	-	ko00260,ko00564,ko01100,ko04148,ko05140,ko05146,ko05322
LIPID-N-1348	PS(21:2_20:4)	磷脂酰丝氨酸_PS(21:2_20:4)	GP	甘油磷脂类	PS	磷脂酰丝氨酸	41	6	848.5441648	849.5519848	[M-H]-	C47H80NO10P	27.680681193	30.691337832	34.172305593	42.958290203	47.465339518	84.212250785	46.899705929	56.074541449	47.488775439	42.535097295	38.057718632	36.163443044	C02737	-	-	-	-	-	-	ko00260,ko00564,ko01100,ko04148,ko05140,ko05146,ko05322
LIPID-N-1230	PS(14:0_18:0)	磷脂酰丝氨酸_PS(14:0_18:0)	GP	甘油磷脂类	PS	磷脂酰丝氨酸	32	0	734.4972146	735.5050346	[M-H]-	C38H74NO10P	115.287092417	129.533783247	106.872210628	162.704524146	149.548329989	127.164730457	114.398498383	108.031721462	158.81859333	132.254877419	129.671774345	106.768260417	C02737	HMDB0012334	LMGP03010928	52926035	-	-	-	ko00260,ko00564,ko01100,ko04148,ko05140,ko05146,ko05322
LIPID-N-1317	PS(21:0_20:3)	磷脂酰丝氨酸_PS(21:0_20:3)	GP	甘油磷脂类	PS	磷脂酰丝氨酸	41	3	854.591115	855.598935	[M-H]-	C47H86NO10P	78.477675937	128.366812227	82.303886346	79.293844001	85.611000501	89.50196503	65.843508716	90.581951571	92.065503327	78.354126596	91.958469456	83.175919002	C02737	-	LMGP03010614	52925724	-	-	-	ko00260,ko00564,ko01100,ko04148,ko05140,ko05146,ko05322
LIPID-N-0565	PS(16:0_16:1)	磷脂酰丝氨酸_PS(16:0_16:1)	GP	甘油磷脂类	PS	磷脂酰丝氨酸	32	1	732.481561	733.489386	[M-H]-	C38H72NO10P	459.381517679	443.448987693	370.75834826	295.338245149	333.774533598	382.975311358	274.041418957	331.349563106	358.405852366	401.242010921	483.901309308	401.242010921	C02737	HMDB0012355	LMGP03010909	52926017	-	-	-	ko00260,ko00564,ko01100,ko04148,ko05140,ko05146,ko05322
LIPID-N-0560	PS(16:0_16:0)	磷脂酰丝氨酸_PS(16:0_16:0)	GP	甘油磷脂类	PS	磷脂酰丝氨酸	32	0	734.497211	735.505036	[M-H]-	C38H74NO10P	446.866316075	528.637872171	403.143866632	507.444803028	485.490230688	494.059310509	494.745917445	601.919028837	591.369656404	441.710625756	526.09199286	509.732340054	C02737	HMDB0000614	LMGP03010029	9547090	40290-42-4	-	-	ko00260,ko00564,ko01100,ko04148,ko05140,ko05146,ko05322
LIPID-N-0561	PS(18:0_16:0)	磷脂酰丝氨酸_PS(18:0_16:0)	GP	甘油磷脂类	PS	磷脂酰丝氨酸	34	0	762.528511	763.536336	[M-H]-	C40H78NO10P	1266.243926935	1318.677252877	1035.219845895	1732.651038206	1584.345351039	1815.429928981	1743.56553806	1686.157540064	2018.272956137	1599.801837535	1894.275588039	1420.706691029	C02737	HMDB0012376	LMGP03010888	52925997	-	-	-	ko00260,ko00564,ko01100,ko04148,ko05140,ko05146,ko05322
LIPID-N-0564	PS(18:1_14:0)	磷脂酰丝氨酸_PS(18:1_14:0)	GP	甘油磷脂类	PS	磷脂酰丝氨酸	32	1	732.481561	733.489386	[M-H]-	C38H72NO10P	146.795952925	187.88233426	141.82623563	176.30798271	125.490555164	104.101576347	135.181505324	140.382418452	150.530457994	152.23087453	159.463563139	143.103910333	C02737	HMDB0012385	LMGP03010882	52925991	-	-	-	ko00260,ko00564,ko01100,ko04148,ko05140,ko05146,ko05322
LIPID-N-0566	PS(17:0_16:1)	磷脂酰丝氨酸_PS(17:0_16:1)	GP	甘油磷脂类	PS	磷脂酰丝氨酸	33	1	746.497211	747.505036	[M-H]-	C39H74NO10P	94.96829452	165.709884875	125.075105437	98.625074592	61.119752256	107.486993464	98.581342658	80.386580398	103.937697186	85.414608333	118.994948303	71.465851731	C02737	-	LMGP03010230	52925340	-	-	-	ko00260,ko00564,ko01100,ko04148,ko05140,ko05146,ko05322
LIPID-N-0567	PS(16:0_18:1)	磷脂酰丝氨酸_PS(16:0_18:1)	GP	甘油磷脂类	PS	磷脂酰丝氨酸	34	1	760.512861	761.520686	[M-H]-	C40H76NO10P	5918.954170093	6430.010321552	4835.49291556	4439.023321023	4269.713189532	4570.313107925	3788.760557387	4646.736476687	5376.087785492	5045.661339049	5648.385389789	4597.923472785	C02737	HMDB0012357	LMGP03010007	5283499	-	-	-	ko00260,ko00564,ko01100,ko04148,ko05140,ko05146,ko05322
LIPID-N-0569	PS(18:0_17:1)	磷脂酰丝氨酸_PS(18:0_17:1)	GP	甘油磷脂类	PS	磷脂酰丝氨酸	35	1	774.528511	775.536336	[M-H]-	C41H78NO10P	534.472727299	453.951726875	476.848839479	588.886561539	533.172306916	586.100338377	529.690796373	615.643566953	562.249180899	483.901309308	644.053699933	537.285439516	C02737	-	LMGP03010313	52925423	-	-	-	ko00260,ko00564,ko01100,ko04148,ko05140,ko05146,ko05322
LIPID-N-0570	PS(18:0_18:1)	磷脂酰丝氨酸_PS(18:0_18:1)	GP	甘油磷脂类	PS	磷脂酰丝氨酸	36	1	788.544161	789.551986	[M-H]-	C42H80NO10P	14620.700226126	17037.776895583	14182.62356296	14820.610120191	14954.832998868	14007.163321509	12819.252953878	14351.945573564	16486.669208843	15360.852950279	16807.390672054	15653.604632067	C02737	HMDB0010163	LMGP03010025	59720717	124262-93-7	59720717	-	ko00260,ko00564,ko01100,ko04148,ko05140,ko05146,ko05322
LIPID-N-0572	PS(18:1_20:0)	磷脂酰丝氨酸_PS(18:1_20:0)	GP	甘油磷脂类	PS	磷脂酰丝氨酸	38	1	816.575461	817.583286	[M-H]-	C44H84NO10P	1419.371099495	1657.098848749	1485.266877066	581.726846505	617.699623866	719.401137358	559.118062838	635.250049977	725.771851041	983.301237064	1078.015016466	1086.625360048	C02737	HMDB0112350	LMGP03010957	131819724	-	-	-	ko00260,ko00564,ko01100,ko04148,ko05140,ko05146,ko05322
LIPID-N-0574	PS(18:2_16:0)	磷脂酰丝氨酸_PS(18:2_16:0)	GP	甘油磷脂类	PS	磷脂酰丝氨酸	34	2	758.497211	759.505036	[M-H]-	C40H74NO10P	106.452832462	79.820817785	64.882710946	72.671107594	100.34909679	65.380868072	67.866633285	57.839124921	94.753547219	101.602054268	100.741019909	97.296882477	C02737	HMDB0012398	LMGP03010877	52925986	-	460605	-	ko00260,ko00564,ko01100,ko04148,ko05140,ko05146,ko05322
LIPID-N-0575	PS(16:1_18:1)	磷脂酰丝氨酸_PS(16:1_18:1)	GP	甘油磷脂类	PS	磷脂酰丝氨酸	34	2	758.497211	759.505036	[M-H]-	C40H74NO10P	1417.898722836	1213.649861055	1273.085894628	925.393168133	927.63311935	905.599078792	842.355502565	925.425998733	1057.29726448	1238.167407091	1391.43152285	1196.837757897	C02737	HMDB0012368	LMGP03010901	52926009	-	-	-	ko00260,ko00564,ko01100,ko04148,ko05140,ko05146,ko05322
LIPID-N-0578	PS(18:1_19:1)	磷脂酰丝氨酸_PS(18:1_19:1)	GP	甘油磷脂类	PS	磷脂酰丝氨酸	37	2	800.544161	801.551986	[M-H]-	C43H80NO10P	288.585825209	296.410639142	265.784599054	406.313828174	411.799749244	467.610739283	404.624913896	456.831054459	450.247352035	328.915124832	497.677859039	337.525468414	C02737	-	LMGP03010333	52925443	-	-	-	ko00260,ko00564,ko01100,ko04148,ko05140,ko05146,ko05322
LIPID-N-0577	PS(18:0_18:2)	磷脂酰丝氨酸_PS(18:0_18:2)	GP	甘油磷脂类	PS	磷脂酰丝氨酸	36	2	786.528511	787.536336	[M-H]-	C42H78NO10P	1531.271725596	1493.722905914	1362.425255654	1680.74310421	1621.190591761	1557.291873811	1401.473565402	1501.856599638	1919.711346736	1625.632868281	1773.730777891	1537.807363744	C02737	HMDB0012380	LMGP03010031	9547091	132014-81-4	-	-	ko00260,ko00564,ko01100,ko04148,ko05140,ko05146,ko05322
LIPID-N-0579	PS(18:1_20:1)	磷脂酰丝氨酸_PS(18:1_20:1)	GP	甘油磷脂类	PS	磷脂酰丝氨酸	38	2	814.559811	815.567636	[M-H]-	C44H82NO10P	257.665915365	332.58674077	260.20088899	211.2115935	206.766821463	226.399769698	235.418131721	256.844927614	264.32431612	220.424795699	308.250300235	235.923414147	C02737	HMDB0112412	LMGP03010956	52926063	-	460605	-	ko00260,ko00564,ko01100,ko04148,ko05140,ko05146,ko05322
LIPID-N-0581	PS(18:2_18:1)	磷脂酰丝氨酸_PS(18:2_18:1)	GP	甘油磷脂类	PS	磷脂酰丝氨酸	36	3	784.512861	785.520686	[M-H]-	C42H76NO10P	194.353719018	185.548392219	148.526687707	164.315460028	165.370109828	180.485050049	132.974460339	179.007190009	176.290878633	225.591001848	232.479276714	187.705490087	C02737	HMDB0012401	LMGP03010350	52925460	-	460605	-	ko00260,ko00564,ko01100,ko04148,ko05140,ko05146,ko05322
LIPID-N-0582	PS(18:0_18:3)	磷脂酰丝氨酸_PS(18:0_18:3)	GP	甘油磷脂类	PS	磷脂酰丝氨酸	36	3	784.512861	785.520686	[M-H]-	C42H76NO10P	247.35927875	197.218102421	257.967404964	186.152590882	174.256314943	180.908227189	174.356553806	184.889134916	226.243694306	235.923414147	270.364788475	225.591001848	C02737	-	LMGP03010315	52925425	-	-	-	ko00260,ko00564,ko01100,ko04148,ko05140,ko05146,ko05322
LIPID-N-0586	PS(18:0_22:3)	磷脂酰丝氨酸_PS(18:0_22:3)	GP	甘油磷脂类	PS	磷脂酰丝氨酸	40	3	840.575461	841.583286	[M-H]-	C46H84NO10P	575.699273758	529.804843191	463.447935325	708.811788357	678.385902702	708.821708868	619.811799922	719.557926981	889.294521184	695.715761425	700.881967574	638.887493784	C02737	-	-	-	-	-	-	ko00260,ko00564,ko01100,ko04148,ko05140,ko05146,ko05322
LIPID-N-0588	PS(17:0_20:4)	磷脂酰丝氨酸_PS(17:0_20:4)	GP	甘油磷脂类	PS	磷脂酰丝氨酸	37	4	796.512861	797.520686	[M-H]-	C43H76NO10P	28.711344855	44.111504565	30.710405353	66.227364064	52.233547141	83.789073645	51.497716314	66.465977451	62.945027822	58.894750101	51.317647749	44.945993498	C02737	-	LMGP03010003	5283501	-	-	-	ko00260,ko00564,ko01100,ko04148,ko05140,ko05146,ko05322
LIPID-N-0589	PS(18:0_20:4)	磷脂酰丝氨酸_PS(18:0_20:4)	GP	甘油磷脂类	PS	磷脂酰丝氨酸	38	4	810.528511	811.536336	[M-H]-	C44H78NO10P	203.187978973	208.887812624	180.912206079	270.27924253	227.573545635	266.601597962	263.006194032	249.002334405	297.924864779	191.14962752	294.473750504	199.759971102	C02737	HMDB0012383	LMGP03010039	24779545	132014-80-3	-	-	ko00260,ko00564,ko01100,ko04148,ko05140,ko05146,ko05322
LIPID-N-0593	PS(18:0_20:5)	磷脂酰丝氨酸_PS(18:0_20:5)	GP	甘油磷脂类	PS	磷脂酰丝氨酸	38	5	808.512861	809.520686	[M-H]-	C44H76NO10P	64.784573006	76.903390234	61.75583331	103.099896488	115.520666499	111.507176291	90.48884438	126.265750675	131.042139771	122.611292608	111.934466566	111.762259694	C02737	HMDB0112378	LMGP03010884	52925993	-	-	-	ko00260,ko00564,ko01100,ko04148,ko05140,ko05146,ko05322
LIPID-N-0595	PS(18:0_22:5)	磷脂酰丝氨酸_PS(18:0_22:5)	GP	甘油磷脂类	PS	磷脂酰丝氨酸	40	5	836.544161	837.551986	[M-H]-	C46H80NO10P	4402.406211089	5426.415244141	4645.646773379	6712.232844289	6762.18535601	6114.909667547	5738.316960703	6685.810711182	8131.332775557	5269.530272181	6888.274865596	5303.971646509	C02737	HMDB0010166	-	53480355	-	-	-	ko00260,ko00564,ko01100,ko04148,ko05140,ko05146,ko05322
LIPID-N-0596	PS(16:0_22:6)	磷脂酰丝氨酸_PS(16:0_22:6)	GP	甘油磷脂类	PS	磷脂酰丝氨酸	38	6	806.497211	807.505036	[M-H]-	C44H74NO10P	120.587648391	126.032870187	112.790943296	519.079339958	498.494433296	404.13416834	353.127197582	427.421329923	512.968376199	396.075804772	447.737866264	349.579949429	C02737	HMDB0012362	LMGP03010043	46891805	-	-	-	ko00260,ko00564,ko01100,ko04148,ko05140,ko05146,ko05322
LIPID-N-0598	PS(18:0_22:6)	磷脂酰丝氨酸_PS(18:0_22:6)	GP	甘油磷脂类	PS	磷脂酰丝氨酸	40	6	834.528511	835.536336	[M-H]-	C46H78NO10P	11558.156774933	12953.378324724	11390.768530881	16091.45953871	16211.905917613	15953.778163774	15338.962644955	15626.366970123	18256.298104901	16032.459749674	17065.700979514	14448.156530587	C02737	HMDB0010167	LMGP03010040	24779546	-	59720717	-	ko00260,ko00564,ko01100,ko04148,ko05140,ko05146,ko05322
LIPID-N-0599	PS(18:1_22:6)	磷脂酰丝氨酸_PS(18:1_22:6)	GP	甘油磷脂类	PS	磷脂酰丝氨酸	40	7	832.512861	833.520686	[M-H]-	C46H76NO10P	357.787528192	362.927987296	357.357444106	619.315350433	721.733244728	645.345137925	606.937370844	678.38431263	786.252838628	662.996455814	706.048173724	599.279913307	C02737	HMDB0012395	LMGP03010045	52925155	-	52925155	-	ko00260,ko00564,ko01100,ko04148,ko05140,ko05146,ko05322
LIPID-P-0332	SHexCer(d18:1:/16:0)	糖鞘脂_SHexCer(d18:1:/16:0)	SP	鞘脂类	SHexCer	糖鞘脂	34	1	780.8	779.521734	[M+H]+	C40H77NO11S	659.624743334	765.532989281	553.904038364	771.459294904	778.084789361	905.599078792	583.027716841	815.629693798	925.13510642	528.675095934	912.696419691	792.151609544	C06125	HMDB0012313	LMSP06020002	24779578	862509-48-6	-	-	ko00600,ko01100
LIPID-P-0764	SM(d18:2/23:1)	鞘磷脂_SM(d18:2/23:1)	SP	鞘脂类	SM	鞘磷脂	41	3	797.653651	796.645825	[M+H]+	C46H89N2O6P	217.175557236	191.96673283	184.262432117	124.400048714	110.535722166	138.590513226	112.191453398	121.560194749	132.16215806	154.125150118	147.236875252	156.708253192	C00550	-	-	-	-	-	-	ko00600,ko01100,ko04071,ko04217
LIPID-P-0746	SM(d18:1/24:0)	鞘磷脂_SM(d18:1/24:0)	SP	鞘脂类	SM	鞘磷脂	42	1	815.700602	814.692775	[M+H]+	C47H95N2O6P	3666.217881476	3360.876538307	3037.538274902	4251.080801383	4551.470912699	5162.761103396	3945.092910483	4440.868404935	4692.876629419	3728.278771004	3590.513273692	3719.668427422	C00550	HMDB0011697	LMSP03010008	5283595	60037-60-7	-	-	ko00600,ko01100,ko04071,ko04217
LIPID-P-0766	SM(d18:2/25:1)	鞘磷脂_SM(d18:2/25:1)	SP	鞘脂类	SM	鞘磷脂	43	3	825.684951	824.677125	[M+H]+	C48H93N2O6P	134.722464319	110.278761413	121.166508392	99.341046095	95.147415746	108.968113453	88.649640226	100.973387574	92.625512471	120.544810148	100.741019909	99.879985551	C00550	-	-	-	-	-	-	ko00600,ko01100,ko04071,ko04217
LIPID-P-0763	SM(d18:2/22:1)	鞘磷脂_SM(d18:2/22:1)	SP	鞘脂类	SM	鞘磷脂	40	3	783.638001	782.630175	[M+H]+	C45H87N2O6P	16.490618583	11.728058753	11.781628235	17.004323206	20.373250752	15.869142736	16.093036348	21.665163742	23.63238589	18.081721522	15.670825319	20.750928033	C00550	-	LMSP03010070	52931199	-	-	-	ko00600,ko01100,ko04071,ko04217
LIPID-P-0745	SM(d18:1/23:0)	鞘磷脂_SM(d18:1/23:0)	SP	鞘脂类	SM	鞘磷脂	41	1	801.684951	800.677125	[M+H]+	C46H93N2O6P	393.860756343	379.84906709	322.180070702	452.851975895	452.979724169	478.190167774	395.428893125	430.362302377	417.766821664	346.135811996	391.770632981	402.964079637	C00550	HMDB0012105	LMSP03010078	46891684	121999-74-4	-	-	ko00600,ko01100,ko04071,ko04217
LIPID-P-0758	SM(d18:1/24:1)	鞘磷脂_SM(d18:1/24:1)	SP	鞘脂类	SM	鞘磷脂	42	2	813.684952	812.677125	[M+H]+	C47H93N2O6P	5020.804407965	4597.865819767	4360.877560107	5584.577726449	5515.949272771	5659.994242453	4699.166613652	5538.831454278	5342.487236833	4778.740688007	5054.271682631	5019.830308303	C00550	HMDB0012107	LMSP03010007	44260126	94359-13-4	-	-	ko00600,ko01100,ko04071,ko04217
LIPID-P-0744	SM(d18:1/22:0)	鞘磷脂_SM(d18:1/22:0)	SP	鞘脂类	SM	鞘磷脂	40	1	787.669301	786.661475	[M+H]+	C45H91N2O6P	1280.967693528	1447.044065104	1457.348326745	1870.475552609	1896.446213625	1936.035413774	1581.715572501	1803.796438207	1848.030176263	1670.406654907	1325.992911627	1498.199783267	C00550	HMDB0012103	LMSP03010006	44260125	94359-12-3	-	-	ko00600,ko01100,ko04071,ko04217
LIPID-P-0742	SM(d18:1/20:0)	鞘磷脂_SM(d18:1/20:0)	SP	鞘脂类	SM	鞘磷脂	38	1	759.638001	758.630175	[M+H]+	C43H87N2O6P	189.200400711	176.796109567	161.369220854	232.690738602	249.247216648	249.674512377	196.794844486	239.199092893	253.124133234	213.536520833	201.482039819	201.482039819	C00550	HMDB0012102	LMSP03010005	44260124	121999-68-6	-	-	ko00600,ko01100,ko04071,ko04217
LIPID-P-0740	SM(d18:1/18:0)	鞘磷脂_SM(d18:1/18:0)	SP	鞘脂类	SM	鞘磷脂	36	1	731.606701	730.598875	[M+H]+	C41H83N2O6P	486.620485875	421.860023819	400.3520116	780.408938696	853.942637906	857.991650585	684.183945315	798.964183228	837.773679906	636.304390709	669.023696321	650.080940441	C00550	HMDB0001348	LMSP03010001	6453725	58909-84-5	-	-	ko00600,ko01100,ko04071,ko04217
LIPID-P-0739	SM(d18:1/17:0)	鞘磷脂_SM(d18:1/17:0)	SP	鞘脂类	SM	鞘磷脂	35	1	717.591051	716.583225	[M+H]+	C40H81N2O6P	253.984973717	225.225406907	189.846142181	522.659197475	573.26859829	591.390052623	484.630294598	560.745414486	572.329345497	399.519942205	393.492701697	381.438220682	C00550	-	LMSP03010044	46891763	-	-	-	ko00600,ko01100,ko04071,ko04217
LIPID-P-0738	SM(d18:1/16:0)	鞘磷脂_SM(d18:1/16:0)	SP	鞘脂类	SM	鞘磷脂	34	1	703.575401	702.567575	[M+H]+	C39H79N2O6P	6066.191836016	4679.553791184	4645.646773379	7168.664677701	8214.321313871	8717.449076226	7025.759868553	7587.708930286	8780.943382971	6380.264594258	6802.171429776	6698.847306792	C00550	HMDB0010169	LMSP03010003	9939941	6254-89-3	-	-	ko00600,ko01100,ko04071,ko04217
LIPID-P-0737	SM(d18:1/15:0)	鞘磷脂_SM(d18:1/15:0)	SP	鞘脂类	SM	鞘磷脂	33	1	689.559751	688.551925	[M+H]+	C38H77N2O6P	591.895417009	581.735053592	543.853360249	730.290933459	733.653763785	667.561937755	584.866920995	621.525511861	701.131448691	685.383349127	659.552318381	638.887493784	C00550	-	LMSP03010038	52931139	-	-	-	ko00600,ko01100,ko04071,ko04217
LIPID-P-0760	SM(d18:1/26:1)	鞘磷脂_SM(d18:1/26:1)	SP	鞘脂类	SM	鞘磷脂	44	2	841.716252	840.708425	[M+H]+	C49H97N2O6P	331.284748326	315.082175466	265.784599054	334.716677835	296.929292876	342.773483094	295.192266728	336.251183862	308.005029377	261.754444893	271.225822833	261.754444893	C00550	HMDB0013461	LMSP03010009	44260128	-	-	-	ko00600,ko01100,ko04071,ko04217
LIPID-P-0735	SM(d18:1/12:0)	鞘磷脂_SM(d18:1/12:0)	SP	鞘脂类	SM	鞘磷脂	30	1	647.512801	646.504975	[M+H]+	C35H71N2O6P	21.054986227	19.371718936	17.197826998	18.615259088	15.930148194	17.138674155	15.173434271	16.763542986	16.576270672	17.478997471	18.167824958	17.565100907	C00550	HMDB0012096	LMSP03010002	44260123	-	-	-	ko00600,ko01100,ko04071,ko04217
LIPID-P-0734	SM(d18:0/22:0)	鞘磷脂_SM(d18:0/22:0)	SP	鞘脂类	SM	鞘磷脂	40	0	789.684952	788.677125	[M+H]+	C45H93N2O6P	36.441322316	47.904160381	48.634114659	69.449235829	65.779591524	75.854502277	57.199249192	58.819449072	69.217130238	46.926372522	54.245164567	57.344888256	C00550	HMDB0012091	LMSP03010022	44260132	221097-58-1	-	-	ko00600,ko01100,ko04071,ko04217
LIPID-P-0733	SM(d18:0/20:0)	鞘磷脂_SM(d18:0/20:0)	SP	鞘脂类	SM	鞘磷脂	38	0	761.653651	760.645825	[M+H]+	C43H89N2O6P	23.484407715	31.274823343	25.23836949	14.498422944	17.1222001	15.234377026	10.02366264	12.25405189	25.64841881	19.028859316	19.287169624	24.281168901	C00550	HMDB0012090	LMSP03010021	44260131	-	-	-	ko00600,ko01100,ko04071,ko04217
LIPID-P-0732	SM(d18:0/18:0)	鞘磷脂_SM(d18:0/18:0)	SP	鞘脂类	SM	鞘磷脂	36	0	733.622351	732.614525	[M+H]+	C41H85N2O6P	148.710042582	124.865899166	106.648862225	144.089265057	154.966747742	156.57554166	125.985484554	150.969919285	166.882725008	153.26411576	161.874459342	148.09790961	C00550	HMDB0012087	LMSP03010020	44260130	-	-	-	ko00600,ko01100,ko04071,ko04217
LIPID-P-0731	SM(d18:0/17:0)	鞘磷脂_SM(d18:0/17:0)	SP	鞘脂类	SM	鞘磷脂	35	0	719.606701	718.598875	[M+H]+	C40H83N2O6P	28.269631857	20.713735609	18.984614218	53.608366316	57.868701604	61.25489096	42.761496582	58.623384242	56.336919919	39.95199422	40.468614835	40.210304528	C00550	-	LMSP03010046	52931153	-	-	-	ko00600,ko01100,ko04071,ko04217
LIPID-P-0730	SM(d18:0/16:0)	鞘磷脂_SM(d18:0/16:0)	SP	鞘脂类	SM	鞘磷脂	34	0	705.591051	704.583225	[M+H]+	C39H81N2O6P	1288.329576824	1056.108773322	993.90039142	1968.921634325	2232.388114324	2348.633124906	1738.047925597	2117.500166591	2228.836394402	1644.575624161	1627.354936997	1610.134249833	C00550	HMDB0010168	LMSP03010004	9939965	60322-02-3	-	-	ko00600,ko01100,ko04071,ko04217
LIPID-P-0736	SM(d18:1/14:0)	鞘磷脂_SM(d18:1/14:0)	SP	鞘脂类	SM	鞘磷脂	32	1	675.544101	674.536275	[M+H]+	C37H75N2O6P	1155.815677493	1067.778483525	932.479580714	1109.755830256	1159.541399188	1057.942849057	965.582180887	1088.159807832	1153.618837304	1093.513634913	1162.396383569	1110.734322077	C00550	HMDB0012097	LMSP03010028	11433862	121999-55-1	-	-	ko00600,ko01100,ko04071,ko04217
LIPID-P-0728	SM(d18:0/13:0)	鞘磷脂_SM(d18:0/13:0)	SP	鞘脂类	SM	鞘磷脂	31	0	663.544101	662.536275	[M+H]+	C36H75N2O6P	9.423210619	8.985676856	9.157284505	10.023601047	9.915704488	11.319988485	6.639526996	9.166030814	8.747342834	8.43813671	9.385274504	7.947347126	C00550	-	LMSP03010033	52931129	-	-	-	ko00600,ko01100,ko04071,ko04217
LIPID-P-0729	SM(d18:0/14:0)	鞘磷脂_SM(d18:0/14:0)	SP	鞘脂类	SM	鞘磷脂	32	0	677.559751	676.551925	[M+H]+	C37H77N2O6P	64.416478841	58.115156808	53.715290817	98.446081716	98.398466398	113.199884849	84.143590049	95.483572327	94.753547219	86.964470178	89.547573253	87.825504536	C00550	HMDB0012085	LMSP03010030	44260138	871577-10-5	-	-	ko00600,ko01100,ko04071,ko04217
LIPID-P-0756	SM(d18:1/22:1)	鞘磷脂_SM(d18:1/22:1)	SP	鞘脂类	SM	鞘磷脂	40	2	785.653651	784.645825	[M+H]+	C45H89N2O6P	267.23636365	244.480428741	256.292291945	288.178530115	301.264027079	288.818397792	263.006194032	237.23844459	227.363712595	238.506517221	273.808925907	273.808925907	C00550	HMDB0012104	LMSP03010072	52931203	222403-68-1	-	-	ko00600,ko01100,ko04071,ko04217
LIPID-P-0755	SM(d18:1/21:1)	鞘磷脂_SM(d18:1/21:1)	SP	鞘脂类	SM	鞘磷脂	39	2	771.638001	770.630175	[M+H]+	C44H87N2O6P	190.67277737	170.961254466	159.694107835	53.339877003	65.671223169	68.131519479	62.808821862	60.87812979	81.201325927	117.100672715	118.822741432	121.405844506	C00550	-	LMSP03010064	52931187	-	-	-	ko00600,ko01100,ko04071,ko04217
LIPID-P-0754	SM(d18:1/20:1)	鞘磷脂_SM(d18:1/20:1)	SP	鞘脂类	SM	鞘磷脂	38	2	757.622351	756.614525	[M+H]+	C43H85N2O6P	17.15318808	13.186772529	12.395836342	17.093819643	17.664041875	21.687828406	18.300081333	17.841899552	22.288363944	21.181445212	13.346032552	18.94275588	C00550	HMDB0240610	LMSP03010059	52931179	222403-67-0	-	-	ko00600,ko01100,ko04071,ko04217
LIPID-P-0753	SM(d18:1/19:1)	鞘磷脂_SM(d18:1/19:1)	SP	鞘脂类	SM	鞘磷脂	37	2	741.591051	740.583225	[M+H]+	C42H81N2O6P	4.939823692	2.993280667	2.953782624	4.967052305	2.254061785	7.119955374	4.524442219	3.666412325	3.68486017	3.70244774	3.977978735	2.798361664	C00550	-	-	-	-	-	-	ko00600,ko01100,ko04071,ko04217
LIPID-P-1567	SM(d18:2/24:2)	鞘磷脂_SM(d18:2/24:2)	SP	鞘脂类	SM	鞘磷脂	42	4	809.669301	808.645825	[M+H]+	C47H89N2O6P	172.26806913	141.20349345	109.440717257	204.946842846	228.657229186	235.92125534	207.83006941	226.454878927	203.843328533	179.956180864	173.928940356	178.234112147	C00550	-	-	-	-	-	-	ko00600,ko01100,ko04071,ko04217
LIPID-P-0765	SM(d18:2/24:1)	鞘磷脂_SM(d18:2/24:1)	SP	鞘脂类	SM	鞘磷脂	42	3	811.669301	810.661475	[M+H]+	C47H91N2O6P	1671.147508223	1534.566891623	1328.922995269	1754.130183308	1907.283049131	1809.082271887	1600.107614042	1578.321883432	2038.433285333	1584.303219087	1610.134249833	1722.068716399	C00550	HMDB0240636	LMSP03010080	52931215	2256062-31-2	-	-	ko00600,ko01100,ko04071,ko04217
LIPID-P-0751	SM(d18:1/17:1)	鞘磷脂_SM(d18:1/17:1)	SP	鞘脂类	SM	鞘磷脂	35	2	715.575401	714.567575	[M+H]+	C40H79N2O6P	40.563976962	34.659039301	29.705337541	50.207501675	61.119752256	61.043302391	49.290671329	54.113893146	60.256983929	45.893131292	48.734544674	45.807027856	C00550	-	-	-	-	-	-	ko00600,ko01100,ko04071,ko04217
LIPID-P-0750	SM(d18:1/16:1)	鞘磷脂_SM(d18:1/16:1)	SP	鞘脂类	SM	鞘磷脂	34	2	701.559751	700.551925	[M+H]+	C39H77N2O6P	2009.794139845	1797.135371178	1663.945599119	1807.828046062	1950.630391157	1925.455985283	1673.675780205	1843.009404255	1892.830907809	1790.951465055	1834.003182965	1773.730777891	C00550	HMDB0240613	LMSP03010041	52931145	222403-66-9	-	-	ko00600,ko01100,ko04071,ko04217
LIPID-P-0749	SM(d18:2/14:0)	鞘磷脂_SM(d18:2/14:0)	SP	鞘脂类	SM	鞘磷脂	32	2	673.528451	672.520625	[M+H]+	C37H73N2O6P	49.619093416	47.962508932	43.999635306	40.989368569	36.845240722	38.403325421	34.85291872	40.97754952	41.328674851	45.979234728	44.08495914	45.979234728	C00550	HMDB0240637	LMSP03010034	52931131	2292199-25-6	-	-	ko00600,ko01100,ko04071,ko04217
LIPID-P-0747	SM(d18:1/25:0)	鞘磷脂_SM(d18:1/25:0)	SP	鞘脂类	SM	鞘磷脂	43	1	829.716251	828.708425	[M+H]+	C48H97N2O6P	73.177119964	83.438427948	61.420810706	59.246641906	56.026439568	51.310228179	57.567090022	58.427319412	66.529086345	63.286025328	64.405369993	63.113818456	C00550	-	LMSP03010027	44260137	-	-	-	ko00600,ko01100,ko04071,ko04217
LIPID-P-0727	SM(d18:0/12:0)	鞘磷脂_SM(d18:0/12:0)	SP	鞘脂类	SM	鞘磷脂	30	0	649.528451	648.520625	[M+H]+	C35H73N2O6P	1.199986977	0.840219135	1.032986362	1.315597637	1.192051906	1.290690276	1.1954827	1.225405189	1.657627067	1.007410199	0.886865389	1.171006727	C00550	HMDB0012084	LMSP03010079	53481358	-	-	-	ko00600,ko01100,ko04071,ko04217
LIPID-P-0752	SM(d18:1/18:1)	鞘磷脂_SM(d18:1/18:1)	SP	鞘脂类	SM	鞘磷脂	36	2	729.591051	728.583225	[M+H]+	C41H81N2O6P	127.360581023	103.860420802	98.273297129	204.051878466	240.577748243	223.225941151	178.402802945	185.281264577	221.763621152	166.179631133	174.789974714	155.847218834	C00550	HMDB0012101	LMSP03010050	6443882	108392-10-5	-	-	ko00600,ko01100,ko04071,ko04217
LIPID-P-1279	SPH(d17:1)	鞘氨醇_SPH(d17:1)	SP	鞘脂类	SPH	鞘氨醇	17	1	286.28244	285.266779	[M+H]+	C17H35NO2	2.002432257	2.100547836	2.255818866	2.756490288	2.795903561	2.200521126	2.50131765	2.33317148	2.233316468	3.168606438	2.789751321	3.530240869	C00836	-	LMSP01040002	5283557	-	-	-	ko00600,ko01100,ko04071
LIPID-P-0096	SPH(d18:1)	鞘氨醇_SPH(d18:1)	SP	鞘脂类	SPH	鞘氨醇	18	1	300.290254	299.282429	[M+H]+	C18H37NO2	156.071925878	143.53743549	135.125783553	247.01016867	180.541679537	164.615907313	213.347681872	205.868071752	187.043054204	204.926177251	198.037902386	203.204108535	C00836	-	LMSP01010001	5280335	-	-	-	ko00600,ko01100,ko04071
LIPID-P-0094	SPH(d18:0)	鞘氨醇_SPH(d18:0)	SP	鞘脂类	SPH	鞘氨醇	18	0	302.305904	301.298079	[M+H]+	C18H39NO2	5.31527974	4.551186979	3.942099305	6.586937831	7.542437512	7.469076514	11.789298628	6.74463016	6.451305343	5.355633708	6.68162662	5.579502641	C00836	HMDB0000269	LMSP01020001	91486	764-22-7	-	-	ko00600,ko01100,ko04071
LIPID-P-0097	SPH(d18:2)	鞘氨醇_SPH(d18:2)	SP	鞘脂类	SPH	鞘氨醇	18	2	298.274604	297.266779	[M+H]+	C18H35NO2	18.993658904	13.653560937	15.299365576	22.374109481	22.107144433	13.88021018	15.87233185	15.038172479	15.613054944	29.44737505	25.486617003	31.341650638	C00836	-	LMSP01080010	11220228	-	-	-	ko00600,ko01100,ko04071
LIPID-P-2307	TG(16:0_16:0_20:2)	甘油三酯_TG(16:0_16:0_20:2)	GL	甘油脂类	TG	甘油三酯	52	2	876.8	858.76764	[M+NH4]+	C55H102O6	13.707826697	8.612246129	12.060813739	17.040121781	13.524370712	26.660159796	16.552837387	11.548218501	14.291433363	18.253928394	12.45055682	15.550280509	C00422	-	-	-	-	-	-	ko00561,ko01100,ko04714,ko04923,ko04931,ko04975,ko04977,ko04979,ko05417
LIPID-P-2327	TG(18:0_16:1_20:1)	甘油三酯_TG(18:0_16:1_20:1)	GL	甘油脂类	TG	甘油三酯	54	2	904.81	886.79894	[M+NH4]+	C57H106O6	696.434159814	374.597697499	584.056072711	1002.360104747	1077.181449339	1309.733247132	1167.894637835	833.27552852	1538.905128597	1176.1729333	804.206090558	1007.410199093	C00422	-	-	-	-	-	-	ko00561,ko01100,ko04714,ko04923,ko04931,ko04975,ko04977,ko04979,ko05417
LIPID-P-2328	TG(16:0_20:1_18:2)	甘油三酯_TG(16:0_20:1_18:2)	GL	甘油脂类	TG	甘油三酯	54	3	902.81	884.78329	[M+NH4]+	C57H104O6	53.152797398	16.454291385	39.420993053	61.573549292	48.332286359	80.615245098	88.833560642	58.231254581	99.457624032	74.909989163	52.867509593	71.293644859	C00422	-	-	-	-	-	-	ko00561,ko01100,ko04714,ko04923,ko04931,ko04975,ko04977,ko04979,ko05417
LIPID-P-2329	TG(18:0_16:2_20:2)	甘油三酯_TG(18:0_16:2_20:2)	GL	甘油脂类	TG	甘油三酯	54	4	900.8	882.76764	[M+NH4]+	C57H102O6	25.472116205	11.564682811	18.984614218	30.249796018	24.924721665	22.63997697	20.783006941	35.487734273	21.952358457	33.063719355	22.04247957	24.625582645	C00422	-	-	-	-	-	-	ko00561,ko01100,ko04714,ko04923,ko04931,ko04975,ko04977,ko04979,ko05417
LIPID-P-2338	TG(16:0_22:1_18:2)	甘油三酯_TG(16:0_22:1_18:2)	GL	甘油脂类	TG	甘油三酯	56	3	930.85	912.81459	[M+NH4]+	C59H108O6	32.539524169	17.154473998	28.365247126	38.841454059	48.115549649	45.914719649	42.485615959	37.448382576	67.201097319	45.979234728	33.752546841	43.396131653	C00422	-	-	-	-	-	-	ko00561,ko01100,ko04714,ko04923,ko04931,ko04975,ko04977,ko04979,ko05417
LIPID-P-2286	TG(14:0_18:0_18:1)	甘油三酯_TG(14:0_18:0_18:1)	GL	甘油脂类	TG	甘油三酯	50	1	850.78	832.75199	[M+NH4]+	C53H100O6	83.04204358	45.861961096	73.481624444	108.469682764	129.608552657	177.734398642	143.641844433	100.581257913	174.050842055	113.139914667	95.058193145	109.17915662	C00422	-	-	-	-	-	-	ko00561,ko01100,ko04714,ko04923,ko04931,ko04975,ko04977,ko04979,ko05417
LIPID-P-2325	TG(18:0_17:1_18:1)	甘油三酯_TG(18:0_17:1_18:1)	GL	甘油脂类	TG	甘油三酯	53	2	890.83	872.78329	[M+NH4]+	C56H104O6	56.980976712	33.608765383	42.324522286	76.250965111	94.280468906	91.406262158	70.809359932	53.721763486	87.80943383	76.63205788	63.888749378	68.710541784	C00422	-	-	-	-	-	-	ko00561,ko01100,ko04714,ko04923,ko04931,ko04975,ko04977,ko04979,ko05417
LIPID-P-1020	TG(24:0_18:1_18:2)	甘油三酯_TG(24:0_18:1_18:2)	GL	甘油脂类	TG	甘油三酯	60	3	986.91034	968.87719	[M+NH4]+	C63H116O6	6.345943401	3.699298134	4.34412643	9.307629544	10.099930692	10.537110777	10.115622847	7.822986727	13.440219464	7.869854034	7.28435067	6.578302497	C00422	HMDB0047230	-	131758073	-	-	-	ko00561,ko01100,ko04714,ko04923,ko04931,ko04975,ko04977,ko04979,ko05417
LIPID-P-0786	TG(14:0_16:0_16:0)	甘油三酯_TG(14:0_16:0_16:0)	GL	甘油脂类	TG	甘油三酯	46	0	796.739416	778.70504	[M+NH4]+	C49H94O6	41.815497122	30.399595077	22.502351559	36.872532425	80.517687813	56.705736709	45.980103852	34.507410122	77.95327289	46.065338164	28.328030385	44.859890062	C00422	HMDB0010411	LMGL03012786	545606	-	-	-	ko00561,ko01100,ko04714,ko04923,ko04931,ko04975,ko04977,ko04979,ko05417
LIPID-P-1171	TG(16:0_16:1_22:6)	甘油三酯_TG(16:0_16:1_22:6)	GL	甘油脂类	TG	甘油三酯	54	7	894.755066	876.72069	[M+NH4]+	C57H96O6	1.722680691	2.555666534	3.272054098	4.045238994	6.046954213	4.739583964	6.179725958	4.078148469	4.860879373	6.698847307	3.960758048	5.200647524	C00422	HMDB0044079	LMGL03010586	9544548	-	-	-	ko00561,ko01100,ko04714,ko04923,ko04931,ko04975,ko04977,ko04979,ko05417
LIPID-P-1177	TG(16:0_18:1_22:6)	甘油三酯_TG(16:0_18:1_22:6)	GL	甘油脂类	TG	甘油三酯	56	7	922.786366	904.75199	[M+NH4]+	C59H100O6	6.066191836	3.944362048	6.867963379	17.022222493	14.239601855	9.077149645	17.821888253	12.352084305	15.501053115	10.332412298	9.729688248	7.387674793	C00422	HMDB0044135	LMGL03010925	9544886	-	-	-	ko00561,ko01100,ko04714,ko04923,ko04931,ko04975,ko04977,ko04979,ko05417
LIPID-P-1181	TG(18:0_18:1_22:6)	甘油三酯_TG(18:0_18:1_22:6)	GL	甘油脂类	TG	甘油三酯	58	7	950.817666	932.78329	[M+NH4]+	C61H104O6	2.105498623	3.372546249	3.383728299	4.188433295	7.845868907	8.146159938	8.423555026	7.960232108	10.931378497	6.354433564	4.477378663	6.716067994	C00422	HMDB0044936	LMGL03011311	9545272	-	-	-	ko00561,ko01100,ko04714,ko04923,ko04931,ko04975,ko04977,ko04979,ko05417
LIPID-P-1206	TG(18:0_18:2_22:6)	甘油三酯_TG(18:0_18:2_22:6)	GL	甘油脂类	TG	甘油三酯	58	8	948.8009	930.76764	[M+NH4]+	C61H102O6	1.811023291	1.808805081	5.326859401	6.103657066	7.412395486	9.584962212	17.969024585	10.195371172	7.571323631	7.990398844	8.283150526	4.787351032	C00422	HMDB0045098	LMGL03011388	9545349	-	-	-	ko00561,ko01100,ko04714,ko04923,ko04931,ko04975,ko04977,ko04979,ko05417
LIPID-P-1212	TG(18:2_18:3_18:4)	甘油三酯_TG(18:2_18:3_18:4)	GL	甘油脂类	TG	甘油三酯	54	9	890.72583	872.68939	[M+NH4]+	C57H92O6	3.754560481	2.508987694	2.925864074	8.215773001	6.480427633	3.406575974	5.021027341	2.588055759	11.827393128	8.403695336	5.751709513	5.613944015	C00422	HMDB0052645	LMGL03016289	56940071	-	-	-	ko00561,ko01100,ko04714,ko04923,ko04931,ko04975,ko04977,ko04979,ko05417
LIPID-P-1010	TG(18:1_18:2_22:0)	甘油三酯_TG(18:1_18:2_22:0)	GL	甘油脂类	TG	甘油三酯	58	3	958.8761	940.84589	[M+NH4]+	C61H112O6	26.3555422	14.587137753	20.213030432	33.292674908	45.731445837	44.43359966	35.312719758	30.586113517	55.776910774	39.607580477	28.586340692	35.130201815	C00422	-	LMGL03010969	-	-	-	-	ko00561,ko01100,ko04714,ko04923,ko04931,ko04975,ko04977,ko04979,ko05417
LIPID-P-1009	TG(18:1_18:1_22:1)	甘油三酯_TG(18:1_18:1_22:1)	GL	甘油脂类	TG	甘油三酯	58	3	958.87683	940.84589	[M+NH4]+	C61H112O6	1.663785625	1.832144502	1.328922995	2.899684589	4.529797242	3.343099403	2.3909654	1.752819582	4.92808047	3.185827125	3.599123617	3.271930561	C00422	HMDB0010466	LMGL03010976	25240385	-	-	-	ko00561,ko01100,ko04714,ko04923,ko04931,ko04975,ko04977,ko04979,ko05417
LIPID-P-1001	TG(20:1_18:2_18:0)	甘油三酯_TG(20:1_18:2_18:0)	GL	甘油脂类	TG	甘油三酯	56	3	930.84247	912.81459	[M+NH4]+	C59H108O6	12.250173805	11.903104407	19.542985225	26.31195275	14.97650667	30.045576913	27.771982726	26.664816913	21.616352971	23.592341415	21.525858955	24.625582645	C00422	HMDB0005410	LMGL03010483	25240377	-	-	-	ko00561,ko01100,ko04714,ko04923,ko04931,ko04975,ko04977,ko04979,ko05417
LIPID-P-0999	TG(18:1_18:1_20:1)	甘油三酯_TG(18:1_18:1_20:1)	GL	甘油脂类	TG	甘油三酯	56	3	930.8479	912.81459	[M+NH4]+	C59H108O6	50.20804408	28.357395792	40.426060865	90.570395179	70.439430792	96.695976404	78.717937794	73.916441	87.80943383	88.514332023	67.332886811	75.254402907	C00422	HMDB0005454	LMGL03010484	9544447	-	-	-	ko00561,ko01100,ko04714,ko04923,ko04931,ko04975,ko04977,ko04979,ko05417
LIPID-P-0997	TG(18:1_18:2_20:0)	甘油三酯_TG(18:1_18:2_20:0)	GL	甘油脂类	TG	甘油三酯	56	3	930.848966	912.81459	[M+NH4]+	C59H108O6	30.036483848	13.536863835	25.461717893	45.643183341	34.46113691	46.337896789	39.358968897	35.487734273	49.952815674	39.435373606	29.791788794	40.640821707	C00422	HMDB0005459	LMGL03010478	25240376	-	-	-	ko00561,ko01100,ko04714,ko04923,ko04931,ko04975,ko04977,ko04979,ko05417
LIPID-P-0991	TG(16:0_18:1_20:2)	甘油三酯_TG(16:0_18:1_20:2)	GL	甘油脂类	TG	甘油三酯	54	3	902.82343	884.78329	[M+NH4]+	C57H104O6	83.04204358	38.393346566	62.090855913	95.582195703	98.398466398	136.897804668	98.581342658	84.896071494	117.37791665	92.991710686	74.393368548	102.635295497	C00422	HMDB0044096	LMGL03010271	131755175	-	-	-	ko00561,ko01100,ko04714,ko04923,ko04931,ko04975,ko04977,ko04979,ko05417
LIPID-P-0990	TG(18:0_18:1_18:2)	甘油三酯_TG(18:0_18:1_18:2)	GL	甘油脂类	TG	甘油三酯	54	3	902.817666	884.78329	[M+NH4]+	C57H104O6	516.804207389	196.051131401	352.890476055	506.549838649	593.858585752	765.950622717	599.580554227	562.706062789	848.973862792	528.675095934	377.133048891	540.729576949	C00422	HMDB0005405	LMGL03010252	9544216	-	-	-	ko00561,ko01100,ko04714,ko04923,ko04931,ko04975,ko04977,ko04979,ko05417
LIPID-P-0988	TG(18:1_18:1_18:1)	甘油三酯_TG(18:1_18:1_18:1)	GL	甘油脂类	TG	甘油三酯	54	3	902.81805	884.78329	[M+NH4]+	C57H104O6	1187.777293824	462.922816594	871.103439689	1264.947128438	1567.808340057	1424.768662824	1385.601233553	1091.483106704	1941.462101902	1750.857400165	1096.436846559	1326.057489204	C00422	HMDB0005453	LMGL03010250	5497163	122-32-7	-	-	ko00561,ko01100,ko04714,ko04923,ko04931,ko04975,ko04977,ko04979,ko05417
LIPID-P-0984	TG(17:1_18:1_18:1)	甘油三酯_TG(17:1_18:1_18:1)	GL	甘油脂类	TG	甘油三酯	53	3	888.802014	870.76764	[M+NH4]+	C56H102O6	28.196013024	17.621262406	23.842441974	34.008646411	31.860296389	37.027999717	40.370531182	39.409030878	59.360969298	37.627201453	33.063719355	41.674062937	C00422	-	LMGL03010161	-	-	-	-	ko00561,ko01100,ko04714,ko04923,ko04931,ko04975,ko04977,ko04979,ko05417
LIPID-P-0981	TG(16:1_18:1_18:1)	甘油三酯_TG(16:1_18:1_18:1)	GL	甘油脂类	TG	甘油三酯	52	3	874.78491	856.75199	[M+NH4]+	C55H100O6	197.298472336	122.531957126	182.028948092	259.539669979	381.456609826	332.194054604	349.448789274	348.995397827	501.768193313	328.915124832	337.525468414	309.972368952	C00422	HMDB0005438	LMGL03010118	9544083	-	-	-	ko00561,ko01100,ko04714,ko04923,ko04931,ko04975,ko04977,ko04979,ko05417
LIPID-P-1169	TG(18:2_18:2_18:3)	甘油三酯_TG(18:2_18:2_18:3)	GL	甘油脂类	TG	甘油三酯	54	7	894.755066	876.72069	[M+NH4]+	C57H96O6	168.587127482	95.10813815	128.983702482	275.649028805	269.83720411	293.050169189	234.498529644	223.513906474	389.766364448	233.340311072	191.14962752	217.841692624	C00422	HMDB0010490	LMGL03010420	9544383	-	-	-	ko00561,ko01100,ko04714,ko04923,ko04931,ko04975,ko04977,ko04979,ko05417
LIPID-P-0976	TG(16:0_16:1_18:2)	甘油三酯_TG(16:0_16:1_18:2)	GL	甘油脂类	TG	甘油三酯	50	3	846.755066	828.72069	[M+NH4]+	C53H96O6	107.189020792	48.312600238	79.065334508	117.777312308	116.170876629	215.820341208	109.984408413	113.913666369	131.042139771	155.675011962	110.729018464	130.18839496	C00422	HMDB0005379	LMGL03010053	9544021	-	-	-	ko00561,ko01100,ko04714,ko04923,ko04931,ko04975,ko04977,ko04979,ko05417
LIPID-P-1142	TG(18:1_18:2_18:3)	甘油三酯_TG(18:1_18:2_18:3)	GL	甘油脂类	TG	甘油三酯	54	6	896.770716	878.73634	[M+NH4]+	C57H98O6	186.991835722	102.226661374	175.328496015	182.572733365	231.908279838	311.035197623	231.739723413	161.165290457	365.125962098	273.808925907	179.095146505	260.032376176	C00422	HMDB0010481	LMGL03010373	53480537	-	-	-	ko00561,ko01100,ko04714,ko04923,ko04931,ko04975,ko04977,ko04979,ko05417
LIPID-P-1023	TG(18:1_18:1_26:1)	甘油三酯_TG(18:1_18:1_26:1)	GL	甘油脂类	TG	甘油三酯	62	3	1014.93158	996.90849	[M+NH4]+	C65H120O6	2.157031806	2.357281461	2.473583558	1.619885526	1.419625451	1.798502843	2.344985296	1.764583472	1.904031091	2.600323762	2.023430742	1.825392839	C00422	-	-	-	-	-	-	ko00561,ko01100,ko04714,ko04923,ko04931,ko04975,ko04977,ko04979,ko05417
LIPID-P-1038	TG(16:1_16:1_18:2)	甘油三酯_TG(16:1_16:1_18:2)	GL	甘油脂类	TG	甘油三酯	50	4	844.739416	826.70504	[M+NH4]+	C53H94O6	44.907488106	12.136498611	21.888143451	42.063325824	35.761557171	67.07357663	35.496640174	36.664123255	42.560694968	48.217924059	37.713304889	39.263166734	C00422	HMDB0005435	LMGL03010064	25240359	-	-	-	ko00561,ko01100,ko04714,ko04923,ko04931,ko04975,ko04977,ko04979,ko05417
LIPID-P-1044	TG(16:1_18:1_18:2)	甘油三酯_TG(16:1_18:1_18:2)	GL	甘油脂类	TG	甘油三酯	52	4	872.77045	854.73634	[M+NH4]+	C55H98O6	1192.625093974	610.325843588	655.527561532	1541.128661049	1322.093931784	1379.55747517	1736.208721443	1535.187620779	1845.790139686	1630.79907443	1394.875660283	1825.392839383	C00422	HMDB0005440	LMGL03010142	25240364	-	-	-	ko00561,ko01100,ko04714,ko04923,ko04931,ko04975,ko04977,ko04979,ko05417
LIPID-P-1046	TG(16:0_16:0_20:4)	甘油三酯_TG(16:0_16:0_20:4)	GL	甘油脂类	TG	甘油三酯	52	4	872.77386	854.73634	[M+NH4]+	C55H98O6	4.284616078	3.46590393	2.825357292	5.85306704	9.774825627	6.855469662	5.425652255	6.783843126	11.132981789	4.942337216	4.322392478	7.060481737	C00422	HMDB0005363	LMGL03010160	9544125	-	-	-	ko00561,ko01100,ko04714,ko04923,ko04931,ko04975,ko04977,ko04979,ko05417
LIPID-P-1048	TG(16:0_18:2_18:2)	甘油三酯_TG(16:0_18:2_18:2)	GL	甘油脂类	TG	甘油三酯	52	4	872.77008	854.73634	[M+NH4]+	C55H98O6	672.876133267	408.439857086	546.086844275	1208.201911972	1595.182186546	988.118621019	892.014014725	1131.294070484	1209.619751736	933.361244288	1253.666025538	1045.295710854	C00422	HMDB0005390	LMGL03010141	25240363	-	-	-	ko00561,ko01100,ko04714,ko04923,ko04931,ko04975,ko04977,ko04979,ko05417
LIPID-P-1053	TG(18:1_18:1_18:2)	甘油三酯_TG(18:1_18:1_18:2)	GL	甘油脂类	TG	甘油三酯	54	4	900.802016	882.76764	[M+NH4]+	C57H102O6	1023.301778163	507.632393807	854.307639816	1360.345856443	1527.993806406	1502.27884566	1517.343427109	1284.224638072	2385.638954812	1498.199783267	1205.448101479	1231.279132225	C00422	HMDB0005455	LMGL03010288	25240371	-	-	-	ko00561,ko01100,ko04714,ko04923,ko04931,ko04975,ko04977,ko04979,ko05417
LIPID-P-1056	TG(16:0_18:0_20:4)	甘油三酯_TG(16:0_18:0_20:4)	GL	甘油脂类	TG	甘油三酯	54	4	900.802016	882.76764	[M+NH4]+	C57H102O6	340.119008281	149.372290591	188.729400169	386.624611831	494.159699093	603.027423962	343.931176811	409.775495201	425.606949685	466.680622144	268.642719758	413.296491936	C00422	HMDB0005370	LMGL03010315	9544279	-	-	-	ko00561,ko01100,ko04714,ko04923,ko04931,ko04975,ko04977,ko04979,ko05417
LIPID-P-1060	TG(16:0_18:1_22:3)	甘油三酯_TG(16:0_18:1_22:3)	GL	甘油脂类	TG	甘油三酯	56	4	928.83008	910.79894	[M+NH4]+	C59H106O6	65.226286004	36.176101628	63.54262053	100.057017599	73.690481444	85.481782204	68.970155778	73.916441	111.105814234	94.713779402	59.927991331	100.224399294	C00422	-	LMGL03010636	-	-	-	-	ko00561,ko01100,ko04714,ko04923,ko04931,ko04975,ko04977,ko04979,ko05417
LIPID-P-1095	TG(16:1_18:2_18:2)	甘油三酯_TG(16:1_18:2_18:2)	GL	甘油脂类	TG	甘油三酯	52	5	870.75372	852.72069	[M+NH4]+	C55H96O6	46.674340098	18.729884875	28.086061623	49.312537296	47.790444583	89.396170745	51.865557145	66.367945036	83.105357017	66.299645581	40.640821707	58.119819178	C00422	HMDB0005446	LMGL03010163	25240366	-	-	-	ko00561,ko01100,ko04714,ko04923,ko04931,ko04975,ko04977,ko04979,ko05417
LIPID-P-1096	TG(16:0_18:2_18:3)	甘油三酯_TG(16:0_18:2_18:3)	GL	甘油脂类	TG	甘油三酯	52	5	870.75208	852.72069	[M+NH4]+	C55H96O6	110.575487108	47.962508932	67.674565978	165.210424407	107.067934803	153.824890253	143.090083187	127.050009995	143.138337289	164.801976159	137.59329044	154.125150118	C00422	HMDB0044263	LMGL03010167	25240367	-	-	-	ko00561,ko01100,ko04714,ko04923,ko04931,ko04975,ko04977,ko04979,ko05417
LIPID-P-1097	TG(16:1_18:1_18:3)	甘油三酯_TG(16:1_18:1_18:3)	GL	甘油脂类	TG	甘油三酯	52	5	870.74597	852.72069	[M+NH4]+	C55H96O6	100.710563491	54.380849543	47.126512941	151.248980091	112.486352557	139.436867506	141.802640279	112.541212558	157.026564068	129.671774345	96.091434375	144.309358434	C00422	HMDB0048648	LMGL03010168	9544133	-	-	-	ko00561,ko01100,ko04714,ko04923,ko04931,ko04975,ko04977,ko04979,ko05417
LIPID-P-1098	TG(16:0_16:1_20:4)	甘油三酯_TG(16:0_16:1_20:4)	GL	甘油脂类	TG	甘油三酯	52	5	870.755066	852.72069	[M+NH4]+	C55H96O6	5.653926371	1.762126241	2.769520192	5.226591975	3.554482046	10.240886779	4.616402427	5.627060628	6.451305343	6.716067994	5.424516457	6.13056463	C00422	HMDB0005380	LMGL03010185	9544150	-	-	-	ko00561,ko01100,ko04714,ko04923,ko04931,ko04975,ko04977,ko04979,ko05417
LIPID-P-1105	TG(16:0_18:1_20:4)	甘油三酯_TG(16:0_18:1_20:4)	GL	甘油脂类	TG	甘油三酯	54	5	898.786366	880.75199	[M+NH4]+	C57H100O6	13.030533434	10.607766574	18.091220608	21.479145102	33.37745336	29.833988343	16.368916971	25.096298271	15.254649091	22.559100185	23.247927671	18.770549009	C00422	HMDB0005385	LMGL03010355	9544319	-	-	-	ko00561,ko01100,ko04714,ko04923,ko04931,ko04975,ko04977,ko04979,ko05417
LIPID-P-1111	TG(18:1_18:2_20:2)	甘油三酯_TG(18:1_18:2_20:2)	GL	甘油脂类	TG	甘油三酯	56	5	926.81464	908.78329	[M+NH4]+	C59H104O6	16.048905586	6.35999206	14.070949362	13.549760702	29.042719157	27.506514075	28.507664388	19.312385779	23.744387719	25.486617003	19.97599711	23.0757208	C00422	HMDB0049395	LMGL03010602	131760192	-	-	-	ko00561,ko01100,ko04714,ko04923,ko04931,ko04975,ko04977,ko04979,ko05417
LIPID-P-1114	TG(16:0_18:1_22:4)	甘油三酯_TG(16:0_18:1_22:4)	GL	甘油脂类	TG	甘油三酯	56	5	926.81519	908.78329	[M+NH4]+	C59H104O6	11.79373704	6.219955538	7.694352468	12.046220545	16.645379338	9.119467359	25.013176495	12.763820449	30.464497451	10.332412298	11.004019098	12.760529189	C00422	HMDB0044128	LMGL03010775	9544736	-	-	-	ko00561,ko01100,ko04714,ko04923,ko04931,ko04975,ko04977,ko04979,ko05417
LIPID-P-1116	TG(18:0_18:1_20:4)	甘油三酯_TG(18:0_18:1_20:4)	GL	甘油脂类	TG	甘油三酯	56	5	926.81738	908.78329	[M+NH4]+	C59H104O6	7.494397195	7.340247717	5.25985488	8.681154479	8.886205115	14.832358744	17.78510417	11.430579603	13.709023853	15.515839135	13.122163619	12.622763691	C00422	HMDB0005406	LMGL03010615	9544577	-	-	-	ko00561,ko01100,ko04714,ko04923,ko04931,ko04975,ko04977,ko04979,ko05417
LIPID-P-0973	TG(16:1_16:1_18:1)	甘油三酯_TG(16:1_16:1_18:1)	GL	甘油脂类	TG	甘油三酯	50	3	846.75299	828.72069	[M+NH4]+	C53H96O6	127.655056355	56.714791584	67.116194971	180.782804606	163.852952857	126.318376177	106.489920521	71.171533377	148.738428732	116.239638357	106.768260417	126.05543004	C00422	HMDB0048590	LMGL03010052	25240357	-	-	-	ko00561,ko01100,ko04714,ko04923,ko04931,ko04975,ko04977,ko04979,ko05417
LIPID-P-0965	TG(14:1_16:1_18:1)	甘油三酯_TG(14:1_16:1_18:1)	GL	甘油脂类	TG	甘油三酯	48	3	818.723766	800.68939	[M+NH4]+	C51H92O6	9.717685951	7.620320762	10.910569465	24.343031115	27.092088766	13.943686751	15.706803476	11.273727739	30.016490136	17.737307779	15.808590817	9.71246756	C00422	HMDB0047911	LMGL03014657	56938446	-	-	-	ko00561,ko01100,ko04714,ko04923,ko04931,ko04975,ko04977,ko04979,ko05417
LIPID-P-0949	TG(24:0_18:1_20:1)	甘油三酯_TG(24:0_18:1_20:1)	GL	甘油脂类	TG	甘油三酯	62	2	1016.94824	998.92414	[M+NH4]+	C65H122O6	2.03187979	2.042199285	2.62434373	2.774389576	2.319082798	3.554687973	2.97951073	2.627268725	2.934447916	3.547461556	2.514220326	2.755309946	C00422	HMDB0047226	-	131758069	-	-	-	ko00561,ko01100,ko04714,ko04923,ko04931,ko04975,ko04977,ko04979,ko05417
LIPID-P-0856	TG(18:0_18:1_20:0)	甘油三酯_TG(18:0_18:1_20:0)	GL	甘油脂类	TG	甘油三酯	56	1	934.87579	916.84589	[M+NH4]+	C59H112O6	8.583955923	5.356396983	6.376596893	12.117817695	12.527381845	10.325522207	13.315838075	9.705209097	12.297800809	12.037260328	9.419715879	8.007619531	C00422	HMDB0005402	LMGL03010382	9544345	-	-	-	ko00561,ko01100,ko04714,ko04923,ko04931,ko04975,ko04977,ko04979,ko05417
LIPID-P-0853	TG(16:0_20:0_18:1)	甘油三酯_TG(16:0_20:0_18:1)	GL	甘油脂类	TG	甘油三酯	54	1	906.84589	888.81459	[M+NH4]+	C57H108O6	56.097550717	29.641063914	50.141716376	60.678584912	68.705537111	106.852227755	68.234474116	54.113893146	123.202011751	82.142677772	66.644059325	75.59881665	C00422	-	-	-	-	-	-	ko00561,ko01100,ko04714,ko04923,ko04931,ko04975,ko04977,ko04979,ko05417
LIPID-P-0852	TG(18:0_18:0_18:1)	甘油三酯_TG(18:0_18:0_18:1)	GL	甘油脂类	TG	甘油三酯	54	1	906.848966	888.81459	[M+NH4]+	C57H108O6	164.906185833	91.607225089	130.658815501	210.316629121	224.322494983	326.904340358	227.141713028	212.73034081	383.046254716	296.195819221	202.343074177	250.560998236	C00422	HMDB0005395	LMGL03010188	16058371	-	-	-	ko00561,ko01100,ko04714,ko04923,ko04931,ko04975,ko04977,ko04979,ko05417
LIPID-P-0851	TG(16:0_18:0_20:1)	甘油三酯_TG(16:0_18:0_20:1)	GL	甘油脂类	TG	甘油三酯	54	1	906.84711	888.81459	[M+NH4]+	C57H108O6	38.134555474	20.655387058	31.380450561	46.53814772	52.450283851	64.534513792	45.796183436	49.21227239	82.657349702	52.867509593	44.429372883	53.728543952	C00422	HMDB0005368	LMGL03010205	9544170	-	-	-	ko00561,ko01100,ko04714,ko04923,ko04931,ko04975,ko04977,ko04979,ko05417
LIPID-P-0850	TG(17:0_17:0_19:1)	甘油三酯_TG(17:0_17:0_19:1)	GL	甘油脂类	TG	甘油三酯	53	1	892.82593	874.79894	[M+NH4]+	C56H106O6	3.577875282	2.053868996	3.059873115	4.958102661	5.071639017	6.241862809	7.320032533	5.842731941	7.68332546	6.871054178	4.236289042	4.477378663	C00422	-	LMGL03012999	56936791	-	-	-	ko00561,ko01100,ko04714,ko04923,ko04931,ko04975,ko04977,ko04979,ko05417
LIPID-P-0849	TG(17:0_18:0_18:1)	甘油三酯_TG(17:0_18:0_18:1)	GL	甘油脂类	TG	甘油三酯	53	1	892.83057	874.79894	[M+NH4]+	C56H106O6	14.635423993	5.601460897	8.409067357	17.899287585	16.363621615	25.813805517	19.311643618	15.508728072	19.824323709	19.114962752	14.99921852	16.876273421	C00422	-	LMGL03010119	9544084	-	-	-	ko00561,ko01100,ko04714,ko04923,ko04931,ko04975,ko04977,ko04979,ko05417
LIPID-P-0847	TG(16:0_18:0_18:1)	甘油三酯_TG(16:0_18:0_18:1)	GL	甘油脂类	TG	甘油三酯	52	1	878.81744	860.78329	[M+NH4]+	C55H104O6	1304.525720075	940.578642318	1373.592675783	2577.497412207	2514.145837491	2983.39883434	2648.453981863	1799.875141603	3158.451573977	3289.151248322	2169.806582663	2221.468644155	C00422	HMDB0005367	LMGL03010085	5365005	-	-	-	ko00561,ko01100,ko04714,ko04923,ko04931,ko04975,ko04977,ko04979,ko05417
LIPID-P-0842	TG(16:0_16:0_18:1)	甘油三酯_TG(16:0_16:0_18:1)	GL	甘油脂类	TG	甘油三酯	50	1	850.786366	832.75199	[M+NH4]+	C53H100O6	1023.301778163	495.379198094	636.542947314	966.561529578	1278.746589758	1089.681134528	1075.934430132	1058.750083296	1478.42414101	912.696419691	1084.903291331	1162.396383569	C00422	HMDB0005360	LMGL03010005	25240460	-	-	-	ko00561,ko01100,ko04714,ko04923,ko04931,ko04975,ko04977,ko04979,ko05417
LIPID-P-0838	TG(14:0_16:0_18:1)	甘油三酯_TG(14:0_16:0_18:1)	GL	甘油脂类	TG	甘油三酯	48	1	822.755064	804.72069	[M+NH4]+	C51H96O6	67.140375661	51.113330687	70.131398406	124.57904159	130.042026077	165.250673023	111.455771737	129.402787958	101.697660609	71.810265474	89.719780124	112.623294052	C00422	HMDB0042131	LMGL03014226	56938015	-	-	-	ko00561,ko01100,ko04714,ko04923,ko04931,ko04975,ko04977,ko04979,ko05417
LIPID-P-0813	TG(16:0_18:0_24:0)	甘油三酯_TG(16:0_18:0_24:0)	GL	甘油脂类	TG	甘油三酯	58	0	964.92761	946.89284	[M+NH4]+	C61H118O6	0.806862409	1.482053196	1.261918474	2.488000974	2.384103811	3.343099403	3.604840142	2.607662242	3.830462547	2.789751321	1.94593765	2.514220326	C00422	HMDB0043917	-	131755013	-	-	-	ko00561,ko01100,ko04714,ko04923,ko04931,ko04975,ko04977,ko04979,ko05417
LIPID-P-0810	TG(16:0_16:0_24:0)	甘油三酯_TG(16:0_16:0_24:0)	GL	甘油脂类	TG	甘油三酯	56	0	936.89459	918.86154	[M+NH4]+	C59H114O6	2.694449286	1.70377769	2.333990807	4.653814772	4.963270662	5.480143958	4.119817305	4.744768892	5.779294369	2.583103075	2.255910018	3.030840941	C00422	HMDB0043889	-	131754998	-	-	-	ko00561,ko01100,ko04714,ko04923,ko04931,ko04975,ko04977,ko04979,ko05417
LIPID-P-0809	TG(16:0_18:0_22:0)	甘油三酯_TG(16:0_18:0_22:0)	GL	甘油脂类	TG	甘油三酯	56	0	936.895916	918.86154	[M+NH4]+	C59H114O6	6.301772101	3.699298134	4.422298371	9.057039518	8.886205115	9.860027353	10.998440841	9.705209097	9.990563135	9.540260689	5.458957831	8.093722967	C00422	HMDB0043916	LMGL03010459	56938276	-	-	-	ko00561,ko01100,ko04714,ko04923,ko04931,ko04975,ko04977,ko04979,ko05417
LIPID-P-0804	TG(18:0_18:0_18:0)	甘油三酯_TG(18:0_18:0_18:0)	GL	甘油脂类	TG	甘油三酯	54	0	908.864616	890.83024	[M+NH4]+	C57H110O6	125.642685556	84.021913458	96.039813104	164.076952021	164.719899698	220.757231513	252.583883892	190.182885333	214.29701923	223.295053732	129.15515373	153.26411576	C00422	HMDB0005393	LMGL03010002	11146	-	-	-	ko00561,ko01100,ko04714,ko04923,ko04931,ko04975,ko04977,ko04979,ko05417
LIPID-P-0800	TG(16:0_18:0_18:0)	甘油三酯_TG(16:0_18:0_18:0)	GL	甘油脂类	TG	甘油三酯	52	0	880.833316	862.79894	[M+NH4]+	C55H106O6	462.326270997	383.933465661	664.461497635	831.421908313	778.084789361	1001.871878057	1094.326471672	842.098445881	1332.821763487	1050.461917003	829.176086946	803.3450562	C00422	HMDB0005365	LMGL03010069	99647664	-	-	-	ko00561,ko01100,ko04714,ko04923,ko04931,ko04975,ko04977,ko04979,ko05417
LIPID-P-0798	TG(14:0_18:0_20:0)	甘油三酯_TG(14:0_18:0_20:0)	GL	甘油脂类	TG	甘油三酯	52	0	880.833316	862.79894	[M+NH4]+	C55H106O6	8.937326322	6.068249305	10.184687157	14.033041466	16.645379338	17.900393006	11.053616966	13.567686253	22.041959921	15.705266694	11.606743149	12.708867127	C00422	HMDB0042155	LMGL03014348	56938029	-	-	-	ko00561,ko01100,ko04714,ko04923,ko04931,ko04975,ko04977,ko04979,ko05417
LIPID-P-0793	TG(16:0_16:0_18:0)	甘油三酯_TG(16:0_16:0_18:0)	GL	甘油脂类	TG	甘油三酯	50	0	852.802016	834.76764	[M+NH4]+	C53H102O6	379.873178081	315.665660976	467.914903376	560.247701403	565.682813435	877.034621868	849.712319181	635.250049977	1187.219385963	981.579168347	588.08646665	753.405063425	C00422	HMDB0005357	LMGL03010004	99649112	-	-	-	ko00561,ko01100,ko04714,ko04923,ko04931,ko04975,ko04977,ko04979,ko05417
LIPID-P-0788	TG(16:0_16:0_16:0)	甘油三酯_TG(16:0_16:0_16:0)	GL	甘油脂类	TG	甘油三酯	48	0	824.770716	806.73634	[M+NH4]+	C51H98O6	206.623401813	91.023739579	147.037791418	258.94317622	231.186004751	432.345801324	239.096540029	194.757567984	349.445706057	296.76969862	192.297816837	297.917887937	C00422	HMDB0005356	LMGL03010001	11147	555-44-2	-	-	ko00561,ko01100,ko04714,ko04923,ko04931,ko04975,ko04977,ko04979,ko05417
LIPID-P-0858	TG(16:0_18:1_22:0)	甘油三酯_TG(16:0_18:1_22:0)	GL	甘油脂类	TG	甘油三酯	56	1	934.880266	916.84589	[M+NH4]+	C59H112O6	17.815757577	9.464134974	12.619184745	24.880009743	22.107144433	33.43099403	32.186072696	21.175001666	27.328446243	19.459376495	19.459376495	21.525858955	C00422	HMDB0044112	LMGL03010511	9544474	-	-	-	ko00561,ko01100,ko04714,ko04923,ko04931,ko04975,ko04977,ko04979,ko05417
LIPID-P-0865	TG(16:0_24:0_18:1)	甘油三酯_TG(16:0_24:0_18:1)	GL	甘油脂类	TG	甘油三酯	58	1	962.91071	944.87719	[M+NH4]+	C61H116O6	9.909094917	6.815110758	7.258823083	8.860147354	12.310645135	12.75879076	12.065179251	10.705139731	15.478652749	14.379273782	9.678026186	14.844232335	C00422	HMDB0044004	-	131755092	-	-	-	ko00561,ko01100,ko04714,ko04923,ko04931,ko04975,ko04977,ko04979,ko05417
LIPID-P-0867	TG(16:0_20:1_22:0)	甘油三酯_TG(16:0_20:1_22:0)	GL	甘油脂类	TG	甘油三酯	58	1	962.911566	944.87719	[M+NH4]+	C61H116O6	3.121438518	1.260328702	1.898461422	4.242131158	3.727871414	3.702799972	3.751976474	3.37231508	4.076866571	2.66920651	2.961958192	3.289151248	C00422	HMDB0044140	LMGL03010823	9544784	-	-	-	ko00561,ko01100,ko04714,ko04923,ko04931,ko04975,ko04977,ko04979,ko05417
LIPID-P-0939	TG(22:0_18:1_18:1)	甘油三酯_TG(22:0_18:1_18:1)	GL	甘油脂类	TG	甘油三酯	58	2	960.89227	942.86154	[M+NH4]+	C61H114O6	7.744701228	4.01438031	4.723818714	15.948265238	11.140266901	14.768882173	16.019468182	9.117014606	12.835409588	12.588322317	8.971978012	8.575902208	C00422	HMDB0046485	-	131757406	-	-	-	ko00561,ko01100,ko04714,ko04923,ko04931,ko04975,ko04977,ko04979,ko05417
LIPID-P-0934	TG(18:0_18:2_20:0)	甘油三酯_TG(18:0_18:2_20:0)	GL	甘油脂类	TG	甘油三酯	56	2	932.864616	914.83024	[M+NH4]+	C59H110O6	17.374044579	16.104200079	15.746062381	32.218717653	36.411767302	41.048182543	35.864481004	34.507410122	44.128720573	41.157442322	25.831030746	40.296407964	C00422	HMDB0005409	LMGL03010427	9544390	-	-	-	ko00561,ko01100,ko04714,ko04923,ko04931,ko04975,ko04977,ko04979,ko05417
LIPID-P-0933	TG(18:0_18:1_20:1)	甘油三酯_TG(18:0_18:1_20:1)	GL	甘油脂类	TG	甘油三酯	56	2	932.8656	914.83024	[M+NH4]+	C59H110O6	21.643936891	16.804382692	21.77646925	31.323753273	31.210086259	34.912114019	32.553913527	29.213659706	49.952815674	39.779787349	27.208685719	35.130201815	C00422	HMDB0005404	LMGL03010434	25240375	-	-	-	ko00561,ko01100,ko04714,ko04923,ko04931,ko04975,ko04977,ko04979,ko05417
LIPID-P-0925	TG(16:1_18:0_20:1)	甘油三酯_TG(16:1_18:0_20:1)	GL	甘油脂类	TG	甘油三酯	54	2	904.81213	886.79894	[M+NH4]+	C57H106O6	157.544302537	68.03441048	118.37465336	220.161237293	260.084052154	275.065140755	228.061315105	190.967144654	257.604206388	239.367551579	157.741494422	191.14962752	C00422	HMDB0005424	LMGL03010235	9544200	-	-	-	ko00561,ko01100,ko04714,ko04923,ko04931,ko04975,ko04977,ko04979,ko05417
LIPID-P-0924	TG(16:0_18:1_20:1)	甘油三酯_TG(16:0_18:1_20:1)	GL	甘油脂类	TG	甘油三酯	54	2	904.83606	886.79894	[M+NH4]+	C57H106O6	120.440410725	42.594442239	105.197097609	121.357169825	135.46044383	190.6413014	181.713370422	121.560194749	211.683456554	198.037902386	139.143152285	120.889223891	C00422	HMDB0005383	LMGL03010234	9544199	-	-	-	ko00561,ko01100,ko04714,ko04923,ko04931,ko04975,ko04977,ko04979,ko05417
LIPID-P-0923	TG(18:0_18:1_18:1)	甘油三酯_TG(18:0_18:1_18:1)	GL	甘油脂类	TG	甘油三酯	54	2	904.833316	886.79894	[M+NH4]+	C57H106O6	385.026496388	166.293370385	284.210842266	440.322474585	460.565509023	617.838623849	463.479446826	404.873874445	523.048540797	487.345446741	399.519942205	472.707862652	C00422	HMDB0005403	LMGL03010217	16058372	-	-	-	ko00561,ko01100,ko04714,ko04923,ko04931,ko04975,ko04977,ko04979,ko05417
LIPID-P-1017	TG(18:1_18:1_24:1)	甘油三酯_TG(18:1_18:1_24:1)	GL	甘油脂类	TG	甘油三酯	60	3	986.9054	968.87719	[M+NH4]+	C63H116O6	0.655207613	0.581735054	0.965981841	0.775039152	0.874532625	1.174316562	1.406991178	0.622505836	1.058417283	1.119344666	0.762015407	1.110734322	C00422	HMDB0049266	-	131760063	-	-	-	ko00561,ko01100,ko04714,ko04923,ko04931,ko04975,ko04977,ko04979,ko05417
LIPID-P-0920	TG(16:0_16:1_20:1)	甘油三酯_TG(16:0_16:1_20:1)	GL	甘油脂类	TG	甘油三酯	52	2	876.802016	858.76764	[M+NH4]+	C55H102O6	17.079569247	11.412976578	13.624252557	20.226194971	21.890407723	30.680342623	27.22022148	14.293126124	30.240493793	28.414133821	19.631583367	21.353652083	C00422	HMDB0005378	LMGL03010114	9544079	-	-	-	ko00561,ko01100,ko04714,ko04923,ko04931,ko04975,ko04977,ko04979,ko05417
LIPID-P-0915	TG(16:0_18:1_18:1)	甘油三酯_TG(16:0_18:1_18:1)	GL	甘油脂类	TG	甘油三酯	52	2	876.80182	858.76764	[M+NH4]+	C55H102O6	5057.613824445	2316.437475187	3232.968127147	6345.297448802	7531.600676966	5437.826244151	5158.96765217	6293.681050702	8736.142651425	4916.506185319	5415.906113075	5458.957830985	C00422	HMDB0005382	LMGL03010100	25240174	-	-	-	ko00561,ko01100,ko04714,ko04923,ko04931,ko04975,ko04977,ko04979,ko05417
LIPID-P-0911	TG(14:0_18:0_18:2)	甘油三酯_TG(14:0_18:0_18:2)	GL	甘油脂类	TG	甘油三酯	50	2	848.770716	830.73634	[M+NH4]+	C53H98O6	133.102849994	60.682493053	99.725061746	130.127820741	187.043780841	170.540387268	116.789463784	109.208110444	179.426929841	163.940941801	123.816740709	101.085433653	C00422	HMDB0010430	LMGL03014342	53480494	-	-	-	ko00561,ko01100,ko04714,ko04923,ko04931,ko04975,ko04977,ko04979,ko05417
LIPID-P-0910	TG(16:0_16:1_18:1)	甘油三酯_TG(16:0_16:1_18:1)	GL	甘油脂类	TG	甘油三酯	50	2	848.770716	830.73634	[M+NH4]+	C53H98O6	613.981066898	222.891464867	381.925768388	456.431833412	641.54066198	875.976679019	606.937370844	515.650503531	1348.502019528	755.988166499	711.214379873	699.159898858	C00422	HMDB0005377	LMGL03010043	9544011	-	-	-	ko00561,ko01100,ko04714,ko04923,ko04931,ko04975,ko04977,ko04979,ko05417
LIPID-P-0903	TG(14:0_16:1_18:1)	甘油三酯_TG(14:0_16:1_18:1)	GL	甘油脂类	TG	甘油三酯	48	2	820.739416	802.70504	[M+NH4]+	C51H94O6	74.355021291	44.694990075	62.425878517	84.842623152	63.287119358	108.968113453	83.499868595	62.152551186	120.513967858	109.867984106	68.538334913	116.239638357	C00422	HMDB0010420	LMGL03014251	53480485	-	-	-	ko00561,ko01100,ko04714,ko04923,ko04931,ko04975,ko04977,ko04979,ko05417
LIPID-P-0901	TG(16:0_16:1_16:1)	甘油三酯_TG(16:0_16:1_16:1)	GL	甘油脂类	TG	甘油三酯	48	2	820.739416	802.70504	[M+NH4]+	C51H94O6	67.87656399	31.624914649	41.989499682	62.468513671	93.196785355	95.638033555	81.476744025	65.877782961	86.465411883	93.163917557	75.254402907	84.03695336	C00422	HMDB0005376	LMGL03010018	-	-	-	-	ko00561,ko01100,ko04714,ko04923,ko04931,ko04975,ko04977,ko04979,ko05417
LIPID-P-0894	TG(14:0_14:1_18:1)	甘油三酯_TG(14:0_14:1_18:1)	GL	甘油脂类	TG	甘油三酯	46	2	792.708116	774.67374	[M+NH4]+	C49H90O6	35.925990485	20.888781262	18.537917413	66.943335567	72.606797893	46.972662498	58.670612515	26.468752082	46.36875715	49.939992776	55.106198925	48.734544674	C00422	HMDB0042281	LMGL03014145	56937935	-	-	-	ko00561,ko01100,ko04714,ko04923,ko04931,ko04975,ko04977,ko04979,ko05417
LIPID-P-0884	TG(14:0_14:1_16:1)	甘油三酯_TG(14:0_14:1_16:1)	GL	甘油脂类	TG	甘油三酯	44	2	764.67267	746.64244	[M+NH4]+	C47H86O6	15.459954922	6.605055975	12.954207349	22.732095233	22.107144433	31.315108332	25.197096911	24.70416861	31.58451574	28.069720077	25.486617003	20.837031468	C00422	HMDB0042279	LMGL03014140	131753421	-	-	-	ko00561,ko01100,ko04714,ko04923,ko04931,ko04975,ko04977,ko04979,ko05417
LIPID-P-0916	TG(16:0_18:0_18:2)	甘油三酯_TG(16:0_18:0_18:2)	GL	甘油脂类	TG	甘油三酯	52	2	876.79034	858.76764	[M+NH4]+	C55H102O6	541.834610596	184.381421199	399.793640594	719.551360908	823.599498488	1227.213704906	763.26972394	760.731541331	1070.737483944	842.091602319	576.893019994	866.200564349	C00422	HMDB0005369	LMGL03010104	9544069	-	-	-	ko00561,ko01100,ko04714,ko04923,ko04931,ko04975,ko04977,ko04979,ko05417
LIPID-P-0806	TG(16:0_18:0_20:0)	甘油三酯_TG(16:0_18:0_20:0)	GL	甘油脂类	TG	甘油三酯	54	0	908.8609	890.83024	[M+NH4]+	C57H110O6	21.791174557	11.786407304	11.725791135	22.553102357	35.328083751	28.352868355	28.691584804	25.096298271	34.272559633	23.0757208	17.909514651	23.0757208	C00422	HMDB0005366	LMGL03010175	131750339	-	-	-	ko00561,ko01100,ko04714,ko04923,ko04931,ko04975,ko04977,ko04979,ko05417
