# Supplementary material for: Targeting MGLL: terazosin regulates glycerolipid metabolism to mitigate endothelial cell senescence
Source: J Lipid Res. 2025 Sep 17;66(11):100904. doi: 10.1016/j.jlr.2025.100904 (PMC12589924; doi:10.1016/j.jlr.2025.100904)
Supplement: Supplementary FFAs Raw Intensities [file mmc3.xlsx]

## Sheet: siMGLL-1
Index	Compounds	物质	Class	物质类别	Q1 (Da)	Molecular Weight	Ion mode	Formula	p16-NC	p16-siMGLL	cpd_ID	HMDB	CAS	kegg_map
C10-0	decanoic acid	癸酸	lipid	脂质	186	172.15	Positive	C10H20O2	62.361646577	35.521395321	C01571	HMDB0000511	334-48-5	ko00061,ko01100
C22-4(cis-7,10,13,16)	cis-7,10,13,16-docosatetraenoic acid	顺式-7,10,13,16-二十二碳四烯酸	lipid	脂质	346	332.27	Positive	C22H36O2	6673.846956582	2924.37752998	C16527	HMDB0002226	28874-58-0	ko01040,ko04216
C22-6n3	cis-4,7,10,13,16,19-docosahexaenoic acid	顺式-4,7,10,13,16,19-二十二碳六烯酸	lipid	脂质	79	328.24	Positive	C22H32O2	6237.799020272	3025.457361907	C06429	HMDB0002183	6217-54-5	ko01040
C23-0	tricosanoic acid	二十三烷酸	lipid	脂质	368	354.35	Positive	C23H46O2	228.913362833	99.01627694	-	HMDB0001160	2433-96-7	-
C24-0	lignoceric acid	木蜡酸	lipid	脂质	382	368.37	Positive	C24H48O2	1155.566982308	793.616843215	C08320	HMDB0002003	557-59-5	ko01040
C6-0	hexanoic acid	己酸	lipid	脂质	130	116.08	Positive	C6H12O2	126.288104526	53.767091703	C01585	HMDB0000535	142-62-1	-
C9-0	nonanoic acid	壬酸	lipid	脂质	172	158.13	Positive	C9H18O2	166.82846832	192.42532699	C01601	HMDB0000847	112-05-0	-
C20-1T	trans-11-eicosenoic acid	反式-11-二十碳烯酸	lipid	脂质	324	310.29	Positive	C20H38O2	863.058755534	562.574643739	-	-	62322-84-3	-
C20-5n3	cis-5,8,11,14,17-eicosapentaenoic acid	二十碳五烯酸	lipid	脂质	316	302.22	Positive	C20H30O2	573.925487487	586.310047465	C06428	HMDB0001999	10417-94-4	ko01040
C22-5(cis-7,10,13,16,19)	cis-7,10,13,16,19-docosapentaenoic acid(DPA)	顺式-7,10,13,16,19-二十二碳五烯酸	lipid	脂质	344	330.26	Positive	C22H34O2	4415.73897789	2524.000840196	C16513	HMDB0006528	24880-45-3	ko01040
C22-2	cis-13,16-docosadienoic acid	顺式-13,16-二十二碳二烯酸	lipid	脂质	350	336.30	Positive	C22H40O2	955.003454381	415.546803046	C16533	HMDB0061714	17735-98-7	ko01040
C24-1	nervonic acid	神经酸	lipid	脂质	380	366.35	Positive	C24H46O2	726.934512214	368.455790992	C08323	HMDB0002368	506-37-6	ko01040
C8-0	octanoic acid	辛酸	lipid	脂质	158	144.12	Positive	C8H16O2	18.656158051	26.833919253	C06423	HMDB0062511	124-07-2	ko00061,ko00785,ko01100,ko01240
C22-1T	trans-13-docosenoic acid	反式-13-二十二碳烯酸	lipid	脂质	352	338.32	Positive	C22H42O2	781.134515259	323.238797936	-	HMDB0249369	506-33-2	-
C11-1(cis-10)	cis-10-undecanoic acid	顺式-10-十一碳烯酸	lipid	脂质	81	184.15	Positive	C11H20O2	N/A	N/A	C13910	HMDB0033724	112-38-9	-
C13-0	tridecanoic acid	十三烷酸	lipid	脂质	228	214.19	Positive	C13H26O2	N/A	N/A	C17076	HMDB0000910	638-53-9	-
C15-1	cis-10-pentadecenoic acid	顺式-10-十五碳烯酸	lipid	脂质	254	240.21	Positive	C15H28O2	N/A	N/A	-	HMDB0304816	84743-29-3	-
C16-1T	trans-9-palmitelaidic acid	反式-9-棕榈油酸	lipid	脂质	268	254.22	Positive	C16H30O2	N/A	N/A	-	HMDB0012328	10030-73-6	-
C17-1	cis-10-heptadecanoic acid	顺式-10-十七碳烯酸	lipid	脂质	282	268.24	Positive	C17H32O2	N/A	N/A	-	HMDB0060038	29743-97-3	-
C17-1T	trans-10-heptadecenoic acid	反式-10-十七碳烯酸	lipid	脂质	282	268.24	Positive	C17H32O2	N/A	N/A	-	HMDB0244268	126761-43-1	-
C18-1(trans-11)	trans-Vaccenic acid	反式异油酸	lipid	脂质	296	282.26	Positive	C18H34O2	N/A	N/A	-	HMDB0003231	693-72-1	-
C20-3n3	cis-11,14,17-eicosatrienoic acid	顺式-11,14,17-二十碳三烯酸	lipid	脂质	320	306.26	Positive	C20H34O2	565.39320684	250.101779307	C16522	HMDB0060039	17046-59-2	ko01040
C22-1n9	erucic acid	芥酸	lipid	脂质	352	338.32	Positive	C22H42O2	928.554019964	358.686006557	C08316	HMDB0002068	112-86-7	ko01040
C22-0	behenic acid	山嵛酸	lipid	脂质	354	340.33	Positive	C22H44O2	726.192693199	524.562550208	C08281	HMDB0000944	112-85-6	ko01040
C21-0	heneicosanoic acid	二十一烷酸	lipid	脂质	340	326.32	Positive	C21H42O2	460.421730252	191.680928013	-	HMDB0002345	2363-71-5	-
C11-0	hendecanoic acid	十一烷酸	lipid	脂质	200	186.16	Positive	C11H22O2	78.035365314	32.109168796	C17715	HMDB0000947	112-37-8	-
C12-0	lauric acid	月桂酸	lipid	脂质	214	200.18	Positive	C12H24O2	310.072176633	140.33005845	C02679	HMDB0000638	143-07-7	ko00061,ko01100
C14-0	myristic acid	肉豆蔻酸	lipid	脂质	242	228.21	Positive	C14H28O2	4908.508375515	2924.460723257	C06424	HMDB0000806	544-63-8	ko00061,ko01100
C14-1	myristoleic acid	肉豆蔻油酸	lipid	脂质	240	226.19	Positive	C14H26O2	1271.016538992	497.130471291	C08322	HMDB0002000	544-64-9	-
C15-0	pentadecanoic acid	十五烷酸	lipid	脂质	256	242.22	Positive	C15H30O2	980.799143767	612.892108114	C16537	HMDB0000826	1002-84-2	-
C16-0	palmitic acid	棕榈酸	lipid	脂质	270	256.24	Positive	C16H32O2	167726.459759667	71830.160755967	C00249	HMDB0000220	57-10-3	ko00061,ko00062,ko00071,ko01040,ko01100,ko01212
C16-1	cis-9-palmitoleic acid	顺式-9-棕榈油酸	lipid	脂质	268	254.22	Positive	C16H30O2	4007.048455208	2313.63397868	C08362	HMDB0003229	373-49-9	ko00061,ko01100
C16-2	hexadecanedioic acid	十六碳二酸	lipid	脂质	283	286.21	Positive	C16H30O4	1053.292203977	417.040664938	C19615	HMDB0000672	505-54-4	ko01100
C17-0	heptadecanoic acid	十七烷酸	lipid	脂质	284	270.26	Positive	C17H34O2	1753.798165295	1254.851223898	-	HMDB0002259	506-12-7	-
C18-0	stearic acid	硬脂酸	lipid	脂质	298	284.27	Positive	C18H36O2	123728.511130222	60943.777855585	C01530	HMDB0000827	57-11-4	ko00061,ko01040,ko01100
C18-1n9c	cis-9-octadecenoic acid	油酸	lipid	脂质	296	282.26	Positive	C18H34O2	30345.573212223	29196.933867578	C00712	HMDB0000207	112-80-1	ko00061,ko01040
C18-1n9t	trans-9-octadecenoic acid	反油酸	lipid	脂质	296	282.26	Positive	C18H34O2	12192.61723963	8816.13628011	C01712	HMDB0000573	112-79-8	-
C18-2n6c	linoleic acid	亚油酸	lipid	脂质	294	280.24	Positive	C18H32O2	4939.325189938	9912.442820056	C01595	HMDB0000673	60-33-3	ko00591,ko01040,ko01100
C18-3n3	α-linolenic acid	α-亚麻酸	lipid	脂质	292	278.22	Positive	C18H30O2	510.03734626	297.235111419	C06427	HMDB0001388	463-40-1	ko00592,ko01040,ko01100
C18-3n6	γ-linolenic acid	γ-亚麻酸	lipid	脂质	292	278.22	Positive	C18H30O2	625.515958279	306.822232354	C06426	HMDB0003073	506-26-3	ko00591,ko01040,ko01100
C19-0	nonadecylic acid	十九烷酸	lipid	脂质	312	298.29	Positive	C19H38O2	605.3279485	292.808867357	C16535	HMDB0000772	646-30-0	-
C20-0	arachidic acid	花生酸	lipid	脂质	326	312.30	Positive	C20H40O2	1216.955456767	820.737851617	C06425	HMDB0002212	506-30-9	ko01040
C20-1(cis-11)	cis-11-eicosenoic acid	顺式-11-二十碳烯酸	lipid	脂质	324	310.29	Positive	C20H38O2	1299.881198111	1359.356448591	C16526	HMDB0002231	5561-99-9	ko01040
C20-2	cis-11,14-eicosadienoic acid	顺式-11,14-二十碳二烯酸	lipid	脂质	322	308.27	Positive	C20H36O2	825.590085411	870.056996663	C16525	HMDB0005060	5598-38-9	ko01040
C20-3n6	cis-8,11,14-eicosatrienoic acid	顺式-8,11,14-二十碳三烯酸	lipid	脂质	320	306.26	Positive	C20H34O2	3007.980769715	1659.626306082	C03242	HMDB0002925	1783-84-2	ko00591,ko01040,ko01100
C20-4n6	cis-5,8,11,14-eicosatetraenoic acid	花生四烯酸	lipid	脂质	318	304.24	Positive	C20H32O2	10469.181899152	8051.264522753	C00219	HMDB0001043	506-32-1	ko00590,ko00591,ko01040,ko01100,ko04216,ko04217,ko04270,ko04611,ko04664,ko04666,ko04723,ko04726,ko04730,ko04750,ko04912,ko04913,ko04921,ko04923,ko04925,ko05140,ko05146
C18-2n6t	linolelaidic acid	反亚油酸	lipid	脂质	294	280.24	Positive	C18H32O2	N/A	N/A	-	HMDB0006270	506-21-8	-
C19-1(cis-10)	cis-10-carboenoic acid	顺式-10-十九碳烯酸	lipid	脂质	310	296.27	Positive	C19H36O2	N/A	N/A	-	HMDB0013622	73033-09-7	-

## Sheet: siMGLL-2
Index	Compounds	物质	Class	物质类别	Q1 (Da)	Molecular Weight	Ion mode	Formula	p17-NC	p17-siMGLL	cpd_ID	HMDB	CAS	kegg_map
C10-0	decanoic acid	癸酸	lipid	脂质	186	172.15	Positive	C10H20O2	35.775505358	25.615842168	C01571	HMDB0000511	334-48-5	ko00061,ko01100
C22-4(cis-7,10,13,16)	cis-7,10,13,16-docosatetraenoic acid	顺式-7,10,13,16-二十二碳四烯酸	lipid	脂质	346	332.27	Positive	C22H36O2	3439.522268296	3225.288162444	C16527	HMDB0002226	28874-58-0	ko01040,ko04216
C22-6n3	cis-4,7,10,13,16,19-docosahexaenoic acid	顺式-4,7,10,13,16,19-二十二碳六烯酸	lipid	脂质	79	328.24	Positive	C22H32O2	4759.07934711	4588.535141348	C06429	HMDB0002183	6217-54-5	ko01040
C23-0	tricosanoic acid	二十三烷酸	lipid	脂质	368	354.35	Positive	C23H46O2	125.625631094	91.070900114	-	HMDB0001160	2433-96-7	-
C24-0	lignoceric acid	木蜡酸	lipid	脂质	382	368.37	Positive	C24H48O2	745.555047162	595.747842111	C08320	HMDB0002003	557-59-5	ko01040
C6-0	hexanoic acid	己酸	lipid	脂质	130	116.08	Positive	C6H12O2	74.828701005	49.091060414	C01585	HMDB0000535	142-62-1	-
C9-0	nonanoic acid	壬酸	lipid	脂质	172	158.13	Positive	C9H18O2	99.085680687	120.399025882	C01601	HMDB0000847	112-05-0	-
C20-1T	trans-11-eicosenoic acid	反式-11-二十碳烯酸	lipid	脂质	324	310.29	Positive	C20H38O2	598.128827363	498.088409322	-	-	62322-84-3	-
C20-5n3	cis-5,8,11,14,17-eicosapentaenoic acid	二十碳五烯酸	lipid	脂质	316	302.22	Positive	C20H30O2	803.282610749	520.217755806	C06428	HMDB0001999	10417-94-4	ko01040
C22-5(cis-7,10,13,16,19)	cis-7,10,13,16,19-docosapentaenoic acid(DPA)	顺式-7,10,13,16,19-二十二碳五烯酸	lipid	脂质	344	330.26	Positive	C22H34O2	3031.034426368	3019.532182193	C16513	HMDB0006528	24880-45-3	ko01040
C22-2	cis-13,16-docosadienoic acid	顺式-13,16-二十二碳二烯酸	lipid	脂质	350	336.30	Positive	C22H40O2	505.175571888	362.728853232	C16533	HMDB0061714	17735-98-7	ko01040
C24-1	nervonic acid	神经酸	lipid	脂质	380	366.35	Positive	C24H46O2	469.703290654	435.558939538	C08323	HMDB0002368	506-37-6	ko01040
C8-0	octanoic acid	辛酸	lipid	脂质	158	144.12	Positive	C8H16O2	N/A	N/A	C06423	HMDB0062511	124-07-2	ko00061,ko00785,ko01100,ko01240
C22-1T	trans-13-docosenoic acid	反式-13-二十二碳烯酸	lipid	脂质	352	338.32	Positive	C22H42O2	N/A	318.124919821	-	HMDB0249369	506-33-2	-
C11-1(cis-10)	cis-10-undecanoic acid	顺式-10-十一碳烯酸	lipid	脂质	81	184.15	Positive	C11H20O2	N/A	N/A	C13910	HMDB0033724	112-38-9	-
C13-0	tridecanoic acid	十三烷酸	lipid	脂质	228	214.19	Positive	C13H26O2	N/A	N/A	C17076	HMDB0000910	638-53-9	-
C15-1	cis-10-pentadecenoic acid	顺式-10-十五碳烯酸	lipid	脂质	254	240.21	Positive	C15H28O2	N/A	N/A	-	HMDB0304816	84743-29-3	-
C16-1T	trans-9-palmitelaidic acid	反式-9-棕榈油酸	lipid	脂质	268	254.22	Positive	C16H30O2	N/A	N/A	-	HMDB0012328	10030-73-6	-
C17-1	cis-10-heptadecanoic acid	顺式-10-十七碳烯酸	lipid	脂质	282	268.24	Positive	C17H32O2	N/A	N/A	-	HMDB0060038	29743-97-3	-
C17-1T	trans-10-heptadecenoic acid	反式-10-十七碳烯酸	lipid	脂质	282	268.24	Positive	C17H32O2	N/A	N/A	-	HMDB0244268	126761-43-1	-
C18-1(trans-11)	trans-Vaccenic acid	反式异油酸	lipid	脂质	296	282.26	Positive	C18H34O2	N/A	N/A	-	HMDB0003231	693-72-1	-
C20-3n3	cis-11,14,17-eicosatrienoic acid	顺式-11,14,17-二十碳三烯酸	lipid	脂质	320	306.26	Positive	C20H34O2	N/A	N/A	C16522	HMDB0060039	17046-59-2	ko01040
C22-1n9	erucic acid	芥酸	lipid	脂质	352	338.32	Positive	C22H42O2	429.30682449	450.294081337	C08316	HMDB0002068	112-86-7	ko01040
C22-0	behenic acid	山嵛酸	lipid	脂质	354	340.33	Positive	C22H44O2	459.138433832	367.27990132	C08281	HMDB0000944	112-85-6	ko01040
C21-0	heneicosanoic acid	二十一烷酸	lipid	脂质	340	326.32	Positive	C21H42O2	244.470292743	170.40828605	-	HMDB0002345	2363-71-5	-
C11-0	hendecanoic acid	十一烷酸	lipid	脂质	200	186.16	Positive	C11H22O2	41.442214044	28.338680638	C17715	HMDB0000947	112-37-8	-
C12-0	lauric acid	月桂酸	lipid	脂质	214	200.18	Positive	C12H24O2	205.120049584	145.562626373	C02679	HMDB0000638	143-07-7	ko00061,ko01100
C14-0	myristic acid	肉豆蔻酸	lipid	脂质	242	228.21	Positive	C14H28O2	4043.409598299	3807.499383102	C06424	HMDB0000806	544-63-8	ko00061,ko01100
C14-1	myristoleic acid	肉豆蔻油酸	lipid	脂质	240	226.19	Positive	C14H26O2	664.175811843	459.579284788	C08322	HMDB0002000	544-64-9	-
C15-0	pentadecanoic acid	十五烷酸	lipid	脂质	256	242.22	Positive	C15H30O2	720.672804322	448.449691694	C16537	HMDB0000826	1002-84-2	-
C16-0	palmitic acid	棕榈酸	lipid	脂质	270	256.24	Positive	C16H32O2	186338.359688622	79521.935363742	C00249	HMDB0000220	57-10-3	ko00061,ko00062,ko00071,ko01040,ko01100,ko01212
C16-1	cis-9-palmitoleic acid	顺式-9-棕榈油酸	lipid	脂质	268	254.22	Positive	C16H30O2	3919.882114701	3570.891491633	C08362	HMDB0003229	373-49-9	ko00061,ko01100
C16-2	hexadecanedioic acid	十六碳二酸	lipid	脂质	283	286.21	Positive	C16H30O4	547.770436708	381.112823637	C19615	HMDB0000672	505-54-4	ko01100
C17-0	heptadecanoic acid	十七烷酸	lipid	脂质	284	270.26	Positive	C17H34O2	1034.007566747	662.528729898	-	HMDB0002259	506-12-7	-
C18-0	stearic acid	硬脂酸	lipid	脂质	298	284.27	Positive	C18H36O2	67029.065746735	49934.352646122	C01530	HMDB0000827	57-11-4	ko00061,ko01040,ko01100
C18-1n9c	cis-9-octadecenoic acid	油酸	lipid	脂质	296	282.26	Positive	C18H34O2	24409.256917893	26085.262636144	C00712	HMDB0000207	112-80-1	ko00061,ko01040
C18-1n9t	trans-9-octadecenoic acid	反油酸	lipid	脂质	296	282.26	Positive	C18H34O2	9908.663093499	9706.54993739	C01712	HMDB0000573	112-79-8	-
C18-2n6c	linoleic acid	亚油酸	lipid	脂质	294	280.24	Positive	C18H32O2	2941.872660254	1769.249075041	C01595	HMDB0000673	60-33-3	ko00591,ko01040,ko01100
C18-3n3	α-linolenic acid	α-亚麻酸	lipid	脂质	292	278.22	Positive	C18H30O2	275.665507907	182.418458675	C06427	HMDB0001388	463-40-1	ko00592,ko01040,ko01100
C18-3n6	γ-linolenic acid	γ-亚麻酸	lipid	脂质	292	278.22	Positive	C18H30O2	351.739983988	252.095104784	C06426	HMDB0003073	506-26-3	ko00591,ko01040,ko01100
C19-0	nonadecylic acid	十九烷酸	lipid	脂质	312	298.29	Positive	C19H38O2	323.047246827	231.345388387	C16535	HMDB0000772	646-30-0	-
C20-0	arachidic acid	花生酸	lipid	脂质	326	312.30	Positive	C20H40O2	665.705711059	511.997903772	C06425	HMDB0002212	506-30-9	ko01040
C20-1(cis-11)	cis-11-eicosenoic acid	顺式-11-二十碳烯酸	lipid	脂质	324	310.29	Positive	C20H38O2	974.707342785	1164.55228102	C16526	HMDB0002231	5561-99-9	ko01040
C20-2	cis-11,14-eicosadienoic acid	顺式-11,14-二十碳二烯酸	lipid	脂质	322	308.27	Positive	C20H36O2	426.086909277	317.280961744	C16525	HMDB0005060	5598-38-9	ko01040
C20-3n6	cis-8,11,14-eicosatrienoic acid	顺式-8,11,14-二十碳三烯酸	lipid	脂质	320	306.26	Positive	C20H34O2	2659.13113091	2134.361652071	C03242	HMDB0002925	1783-84-2	ko00591,ko01040,ko01100
C20-4n6	cis-5,8,11,14-eicosatetraenoic acid	花生四烯酸	lipid	脂质	318	304.24	Positive	C20H32O2	9915.599903609	7817.016028822	C00219	HMDB0001043	506-32-1	ko00590,ko00591,ko01040,ko01100,ko04216,ko04217,ko04270,ko04611,ko04664,ko04666,ko04723,ko04726,ko04730,ko04750,ko04912,ko04913,ko04921,ko04923,ko04925,ko05140,ko05146
C18-2n6t	linolelaidic acid	反亚油酸	lipid	脂质	294	280.24	Positive	C18H32O2	N/A	N/A	-	HMDB0006270	506-21-8	-
C19-1(cis-10)	cis-10-carboenoic acid	顺式-10-十九碳烯酸	lipid	脂质	310	296.27	Positive	C19H36O2	N/A	N/A	-	HMDB0013622	73033-09-7	-

## Sheet: siMGLL-3
Index	物质	Class	物质类别	Q1 (Da)	Molecular Weight	Ion mode	Formula	Formula	p18-NC	p18-siMGLL	cpd_ID	HMDB	CAS	kegg_map
C10-0	癸酸	lipid	脂质	186	172.15	Positive	C10H20O2	C10H20O2	39.422864385	36.087548683	C01571	HMDB0000511	334-48-5	ko00061,ko01100
C22-4(cis-7,10,13,16)	顺式-7,10,13,16-二十二碳四烯酸	lipid	脂质	346	332.27	Positive	C22H36O2	C22H36O2	3200.675442758	3163.169018805	C16527	HMDB0002226	28874-58-0	ko01040,ko04216
C22-6n3	顺式-4,7,10,13,16,19-二十二碳六烯酸	lipid	脂质	79	328.24	Positive	C22H32O2	C22H32O2	4330.406352916	2933.576429112	C06429	HMDB0002183	6217-54-5	ko01040
C23-0	二十三烷酸	lipid	脂质	368	354.35	Positive	C23H46O2	C23H46O2	165.461233958	108.52694522	-	HMDB0001160	2433-96-7	-
C24-0	木蜡酸	lipid	脂质	382	368.37	Positive	C24H48O2	C24H48O2	1062.396395805	901.668742689	C08320	HMDB0002003	557-59-5	ko01040
C8-0	己酸	lipid	脂质	130	116.08	Positive	C6H12O2	C8H16O2	104.206420277	64.440141906	C01585	HMDB0000535	142-62-1	-
C9-0	壬酸	lipid	脂质	172	158.13	Positive	C9H18O2	C9H18O2	130.673347582	222.113543575	C01601	HMDB0000847	112-05-0	-
C20-1T	反式-11-二十碳烯酸	lipid	脂质	324	310.29	Positive	C20H38O2	C20H38O2	769.393891234	591.229404861	-	-	62322-84-3	-
C22-5(cis-7,10,13,16,19)	二十碳五烯酸	lipid	脂质	316	302.22	Positive	C20H30O2	C22H34O2	1141.941111745	522.49913288	C06428	HMDB0001999	10417-94-4	ko01040
C16-2	顺式-7,10,13,16,19-二十二碳五烯酸	lipid	脂质	344	330.26	Positive	C22H34O2	C16H30O4	4744.718631458	2476.814544957	C16513	HMDB0006528	24880-45-3	ko01040
C22-1n9	顺式-13,16-二十二碳二烯酸	lipid	脂质	350	336.30	Positive	C22H40O2	C22H42O2	653.944288307	445.324398936	C16533	HMDB0061714	17735-98-7	ko01040
C19-1(cis-10)	神经酸	lipid	脂质	380	366.35	Positive	C24H46O2	C19H36O2	410.42605985	383.830063101	C08323	HMDB0002368	506-37-6	ko01040
C11-1(cis-10)	辛酸	lipid	脂质	158	144.12	Positive	C8H16O2	C11H20O2	3.473085705	6.897689398	C06423	HMDB0062511	124-07-2	ko00061,ko00785,ko01100,ko01240
C13-0	反式-13-二十二碳烯酸	lipid	脂质	352	338.32	Positive	C22H42O2	C13H26O2	535.122516778	354.813346504	-	HMDB0249369	506-33-2	-
C15-1	顺式-10-十一碳烯酸	lipid	脂质	81	184.15	Positive	C11H20O2	C15H28O2	N/A	N/A	C13910	HMDB0033724	112-38-9	-
C16-1T	十三烷酸	lipid	脂质	228	214.19	Positive	C13H26O2	C16H30O2	N/A	N/A	C17076	HMDB0000910	638-53-9	-
C17-1	顺式-10-十五碳烯酸	lipid	脂质	254	240.21	Positive	C15H28O2	C17H32O2	N/A	N/A	-	HMDB0304816	84743-29-3	-
C17-1T	反式-9-棕榈油酸	lipid	脂质	268	254.22	Positive	C16H30O2	C17H32O2	N/A	N/A	-	HMDB0012328	10030-73-6	-
C18-1(trans-11)	顺式-10-十七碳烯酸	lipid	脂质	282	268.24	Positive	C17H32O2	C18H34O2	N/A	N/A	-	HMDB0060038	29743-97-3	-
C18-2n6t	反式-10-十七碳烯酸	lipid	脂质	282	268.24	Positive	C17H32O2	C18H32O2	N/A	N/A	-	HMDB0244268	126761-43-1	-
C22-1T	反式异油酸	lipid	脂质	296	282.26	Positive	C18H34O2	C22H42O2	N/A	N/A	-	HMDB0003231	693-72-1	-
C6-0	顺式-11,14,17-二十碳三烯酸	lipid	脂质	320	306.26	Positive	C20H34O2	C6H12O2	413.49040316	263.197177792	C16522	HMDB0060039	17046-59-2	ko01040
C22-0	芥酸	lipid	脂质	352	338.32	Positive	C22H42O2	C22H44O2	945.725167953	577.747142345	C08316	HMDB0002068	112-86-7	ko01040
C21-0	山嵛酸	lipid	脂质	354	340.33	Positive	C22H44O2	C21H42O2	600.291368333	567.039377267	C08281	HMDB0000944	112-85-6	ko01040
C20-5n3	二十一烷酸	lipid	脂质	340	326.32	Positive	C21H42O2	C20H30O2	308.941081234	206.205254255	-	HMDB0002345	2363-71-5	-
C11-0	十一烷酸	lipid	脂质	200	186.16	Positive	C11H22O2	C11H22O2	46.653009161	33.590032719	C17715	HMDB0000947	112-37-8	-
C12-0	月桂酸	lipid	脂质	214	200.18	Positive	C12H24O2	C12H24O2	223.143701885	158.394536869	C02679	HMDB0000638	143-07-7	ko00061,ko01100
C14-0	肉豆蔻酸	lipid	脂质	242	228.21	Positive	C14H28O2	C14H28O2	3152.167257055	3369.180331397	C06424	HMDB0000806	544-63-8	ko00061,ko01100
C14-1	肉豆蔻油酸	lipid	脂质	240	226.19	Positive	C14H26O2	C14H26O2	596.035033575	546.747694175	C08322	HMDB0002000	544-64-9	-
C15-0	十五烷酸	lipid	脂质	256	242.22	Positive	C15H30O2	C15H30O2	611.562370165	647.160307507	C16537	HMDB0000826	1002-84-2	-
C16-0	棕榈酸	lipid	脂质	270	256.24	Positive	C16H32O2	C16H32O2	165576.142084906	67843.908747932	C00249	HMDB0000220	57-10-3	ko00061,ko00062,ko00071,ko01040,ko01100,ko01212
C16-1	顺式-9-棕榈油酸	lipid	脂质	268	254.22	Positive	C16H30O2	C16H30O2	3827.090836747	2797.54410746	C08362	HMDB0003229	373-49-9	ko00061,ko01100
C17-0	十六碳二酸	lipid	脂质	283	286.21	Positive	C16H30O4	C17H34O2	694.530054951	451.548482499	C19615	HMDB0000672	505-54-4	ko01100
C18-0	十七烷酸	lipid	脂质	284	270.26	Positive	C17H34O2	C18H36O2	1324.6466096	1318.502838114	-	HMDB0002259	506-12-7	-
C18-1n9c	硬脂酸	lipid	脂质	298	284.27	Positive	C18H36O2	C18H34O2	80290.995720746	65223.713052665	C01530	HMDB0000827	57-11-4	ko00061,ko01040,ko01100
C18-1n9t	油酸	lipid	脂质	296	282.26	Positive	C18H34O2	C18H34O2	25493.437384465	32303.93023541	C00712	HMDB0000207	112-80-1	ko00061,ko01040
C18-2n6c	反油酸	lipid	脂质	296	282.26	Positive	C18H34O2	C18H32O2	9375.547953207	9756.007095855	C01712	HMDB0000573	112-79-8	-
C18-3n3	亚油酸	lipid	脂质	294	280.24	Positive	C18H32O2	C18H30O2	9113.14050056	9808.258179818	C01595	HMDB0000673	60-33-3	ko00591,ko01040,ko01100
C18-3n6	α-亚麻酸	lipid	脂质	292	278.22	Positive	C18H30O2	C18H30O2	483.287519834	325.640149812	C06427	HMDB0001388	463-40-1	ko00592,ko01040,ko01100
C19-0	γ-亚麻酸	lipid	脂质	292	278.22	Positive	C18H30O2	C19H38O2	455.268161253	332.101489978	C06426	HMDB0003073	506-26-3	ko00591,ko01040,ko01100
C20-0	十九烷酸	lipid	脂质	312	298.29	Positive	C19H38O2	C20H40O2	411.186853985	307.239885719	C16535	HMDB0000772	646-30-0	-
C20-1(cis-11)	花生酸	lipid	脂质	326	312.30	Positive	C20H40O2	C20H38O2	924.503970642	873.857430113	C06425	HMDB0002212	506-30-9	ko01040
C20-2	顺式-11-二十碳烯酸	lipid	脂质	324	310.29	Positive	C20H38O2	C20H36O2	1220.820586391	1634.11655513	C16526	HMDB0002231	5561-99-9	ko01040
C20-3n3	顺式-11,14-二十碳二烯酸	lipid	脂质	322	308.27	Positive	C20H36O2	C20H34O2	939.943616335	921.972132521	C16525	HMDB0005060	5598-38-9	ko01040
C20-3n6	顺式-8,11,14-二十碳三烯酸	lipid	脂质	320	306.26	Positive	C20H34O2	C20H34O2	2037.186560702	1693.926291044	C03242	HMDB0002925	1783-84-2	ko00591,ko01040,ko01100
C20-4n6	花生四烯酸	lipid	脂质	318	304.24	Positive	C20H32O2	C20H32O2	8988.861331353	8859.387860459	C00219	HMDB0001043	506-32-1	ko00590,ko00591,ko01040,ko01100,ko04216,ko04217,ko04270,ko04611,ko04664,ko04666,ko04723,ko04726,ko04730,ko04750,ko04912,ko04913,ko04921,ko04923,ko04925,ko05140,ko05146
C22-2	反亚油酸	lipid	脂质	294	280.24	Positive	C18H32O2	C22H40O2	N/A	N/A	-	HMDB0006270	506-21-8	-
C24-1	顺式-10-十九碳烯酸	lipid	脂质	310	296.27	Positive	C19H36O2	C24H46O2	N/A	N/A	-	HMDB0013622	73033-09-7	-

## Sheet: MGLL OE-1
Index	Compounds	物质	Class	物质类别	Q1 (Da)	Molecular Weight	Ion mode	Formula	VEC	MGLL OE	cpd_ID	HMDB	CAS	kegg_map
C10-0	decanoic acid	癸酸	lipid	脂质	186	172.15	Positive	C10H20O2	99.824518753	185.731159262	C01571	HMDB0000511	334-48-5	ko00061,ko01100
C24-0	lignoceric acid	木蜡酸	lipid	脂质	382	368.37	Positive	C24H48O2	1320.658905191	2185.227371905	C08320	HMDB0002003	557-59-5	ko01040
C24-1	nervonic acid	神经酸	lipid	脂质	380	366.35	Positive	C24H46O2	2094.285907892	3814.272388445	C08323	HMDB0002368	506-37-6	ko01040
C6-0	hexanoic acid	己酸	lipid	脂质	130	116.08	Positive	C6H12O2	224.424023497	440.350316634	C01585	HMDB0000535	142-62-1	-
C8-0	octanoic acid	辛酸	lipid	脂质	158	144.12	Positive	C8H16O2	107.163817111	167.857701037	C06423	HMDB0062511	124-07-2	ko00061,ko00785,ko01100,ko01240
C9-0	nonanoic acid	壬酸	lipid	脂质	172	158.13	Positive	C9H18O2	101.1668796	180.818599848	C01601	HMDB0000847	112-05-0	-
C15-1	cis-10-pentadecenoic acid	顺式-10-十五碳烯酸	lipid	脂质	254	240.21	Positive	C15H28O2	1481.265628994	1952.246559457	-	HMDB0304816	84743-29-3	-
C16-2	hexadecanedioic acid	十六碳二酸	lipid	脂质	283	286.21	Positive	C16H30O4	499.039633923	N/A	C19615	HMDB0000672	505-54-4	ko01100
C20-1T	trans-11-eicosenoic acid	反式-11-二十碳烯酸	lipid	脂质	324	310.29	Positive	C20H38O2	795.006813033	1063.601625111	-	-	62322-84-3	-
C22-1T	trans-13-docosenoic acid	反式-13-二十二碳烯酸	lipid	脂质	352	338.32	Positive	C22H42O2	585.039865823	1021.896889252	-	HMDB0249369	506-33-2	-
C22-6n3	cis-4,7,10,13,16,19-docosahexaenoic acid	顺式-4,7,10,13,16,19-二十二碳六烯酸	lipid	脂质	79	328.24	Positive	C22H32O2	6560.446650141	8337.045734867	C06429	HMDB0002183	6217-54-5	ko01040
C22-5(cis-7,10,13,16,19)	cis-7,10,13,16,19-docosapentaenoic acid(DPA)	顺式-7,10,13,16,19-二十二碳五烯酸	lipid	脂质	344	330.26	Positive	C22H34O2	4721.553498234	6718.648390122	C16513	HMDB0006528	24880-45-3	ko01040
C23-0	tricosanoic acid	二十三烷酸	lipid	脂质	368	354.35	Positive	C23H46O2	N/A	N/A	-	HMDB0001160	2433-96-7	-
C13-0	tridecanoic acid	十三烷酸	lipid	脂质	228	214.19	Positive	C13H26O2	N/A	N/A	C17076	HMDB0000910	638-53-9	-
C14-1	myristoleic acid	肉豆蔻油酸	lipid	脂质	240	226.19	Positive	C14H26O2	N/A	N/A	C08322	HMDB0002000	544-64-9	-
C16-1T	trans-9-palmitelaidic acid	反式-9-棕榈油酸	lipid	脂质	268	254.22	Positive	C16H30O2	N/A	N/A	-	HMDB0012328	10030-73-6	-
C17-1	cis-10-heptadecanoic acid	顺式-10-十七碳烯酸	lipid	脂质	282	268.24	Positive	C17H32O2	N/A	N/A	-	HMDB0060038	29743-97-3	-
C17-1T	trans-10-heptadecenoic acid	反式-10-十七碳烯酸	lipid	脂质	282	268.24	Positive	C17H32O2	N/A	N/A	-	HMDB0244268	126761-43-1	-
C18-1(trans-11)	trans-Vaccenic acid	反式异油酸	lipid	脂质	296	282.26	Positive	C18H34O2	N/A	N/A	-	HMDB0003231	693-72-1	-
C18-2n6t	linolelaidic acid	反亚油酸	lipid	脂质	294	280.24	Positive	C18H32O2	N/A	N/A	-	HMDB0006270	506-21-8	-
C19-1(cis-10)	cis-10-carboenoic acid	顺式-10-十九碳烯酸	lipid	脂质	310	296.27	Positive	C19H36O2	N/A	N/A	-	HMDB0013622	73033-09-7	-
C11-1(cis-10)	cis-10-undecanoic acid	顺式-10-十一碳烯酸	lipid	脂质	81	184.15	Positive	C11H20O2	N/A	N/A	C13910	HMDB0033724	112-38-9	-
C22-4(cis-7,10,13,16)	cis-7,10,13,16-docosatetraenoic acid	顺式-7,10,13,16-二十二碳四烯酸	lipid	脂质	346	332.27	Positive	C22H36O2	6341.256157099	8658.881774837	C16527	HMDB0002226	28874-58-0	ko01040,ko04216
C22-2	cis-13,16-docosadienoic acid	顺式-13,16-二十二碳二烯酸	lipid	脂质	350	336.30	Positive	C22H40O2	972.924784706	1766.343086728	C16533	HMDB0061714	17735-98-7	ko01040
C22-1n9	erucic acid	芥酸	lipid	脂质	352	338.32	Positive	C22H42O2	1206.968619663	1749.778235494	C08316	HMDB0002068	112-86-7	ko01040
C11-0	hendecanoic acid	十一烷酸	lipid	脂质	200	186.16	Positive	C11H22O2	36.789512718	67.217857957	C17715	HMDB0000947	112-37-8	-
C12-0	lauric acid	月桂酸	lipid	脂质	214	200.18	Positive	C12H24O2	186.19718739	317.357515421	C02679	HMDB0000638	143-07-7	ko00061,ko01100
C14-0	myristic acid	肉豆蔻酸	lipid	脂质	242	228.21	Positive	C14H28O2	5565.26391635	7335.205482958	C06424	HMDB0000806	544-63-8	ko00061,ko01100
C15-0	pentadecanoic acid	十五烷酸	lipid	脂质	256	242.22	Positive	C15H30O2	907.933691505	1186.771616588	C16537	HMDB0000826	1002-84-2	-
C16-0	palmitic acid	棕榈酸	lipid	脂质	270	256.24	Positive	C16H32O2	140037.978309602	231987.571613526	C00249	HMDB0000220	57-10-3	ko00061,ko00062,ko00071,ko01040,ko01100,ko01212
C16-1	cis-9-palmitoleic acid	顺式-9-棕榈油酸	lipid	脂质	268	254.22	Positive	C16H30O2	3481.250908035	4687.527779451	C08362	HMDB0003229	373-49-9	ko00061,ko01100
C17-0	heptadecanoic acid	十七烷酸	lipid	脂质	284	270.26	Positive	C17H34O2	1540.943762106	1969.786769939	-	HMDB0002259	506-12-7	-
C18-0	stearic acid	硬脂酸	lipid	脂质	298	284.27	Positive	C18H36O2	108965.10474289	172877.549968002	C01530	HMDB0000827	57-11-4	ko00061,ko01040,ko01100
C18-1n9c	cis-9-octadecenoic acid	油酸	lipid	脂质	296	282.26	Positive	C18H34O2	32681.853224729	37064.139115682	C00712	HMDB0000207	112-80-1	ko00061,ko01040
C18-1n9t	trans-9-octadecenoic acid	反油酸	lipid	脂质	296	282.26	Positive	C18H34O2	13072.352967227	14437.235081618	C01712	HMDB0000573	112-79-8	-
C18-2n6c	linoleic acid	亚油酸	lipid	脂质	294	280.24	Positive	C18H32O2	4312.702685677	5146.840705471	C01595	HMDB0000673	60-33-3	ko00591,ko01040,ko01100
C18-3n3	α-linolenic acid	α-亚麻酸	lipid	脂质	292	278.22	Positive	C18H30O2	190.571112673	295.823208817	C06427	HMDB0001388	463-40-1	ko00592,ko01040,ko01100
C18-3n6	γ-linolenic acid	γ-亚麻酸	lipid	脂质	292	278.22	Positive	C18H30O2	407.149253246	707.454072385	C06426	HMDB0003073	506-26-3	ko00591,ko01040,ko01100
C19-0	nonadecylic acid	十九烷酸	lipid	脂质	312	298.29	Positive	C19H38O2	302.193580013	462.022799132	C16535	HMDB0000772	646-30-0	-
C20-0	arachidic acid	花生酸	lipid	脂质	326	312.30	Positive	C20H40O2	1258.050701066	1804.544657287	C06425	HMDB0002212	506-30-9	ko01040
C20-1(cis-11)	cis-11-eicosenoic acid	顺式-11-二十碳烯酸	lipid	脂质	324	310.29	Positive	C20H38O2	1604.840491435	1592.035009862	C16526	HMDB0002231	5561-99-9	ko01040
C20-2	cis-11,14-eicosadienoic acid	顺式-11,14-二十碳二烯酸	lipid	脂质	322	308.27	Positive	C20H36O2	987.310374321	1441.558210631	C16525	HMDB0005060	5598-38-9	ko01040
C20-3n6	cis-8,11,14-eicosatrienoic acid	顺式-8,11,14-二十碳三烯酸	lipid	脂质	320	306.26	Positive	C20H34O2	3082.849505357	3701.780955139	C03242	HMDB0002925	1783-84-2	ko00591,ko01040,ko01100
C20-4n6	cis-5,8,11,14-eicosatetraenoic acid	花生四烯酸	lipid	脂质	318	304.24	Positive	C20H32O2	13738.767612485	16174.951374408	C00219	HMDB0001043	506-32-1	ko00590,ko00591,ko01040,ko01100,ko04216,ko04217,ko04270,ko04611,ko04664,ko04666,ko04723,ko04726,ko04730,ko04750,ko04912,ko04913,ko04921,ko04923,ko04925,ko05140,ko05146
C21-0	heneicosanoic acid	二十一烷酸	lipid	脂质	340	326.32	Positive	C21H42O2	452.440914191	817.929763244	-	HMDB0002345	2363-71-5	-
C22-0	behenic acid	山嵛酸	lipid	脂质	354	340.33	Positive	C22H44O2	835.265282716	1270.685023918	C08281	HMDB0000944	112-85-6	ko01040
C20-3n3	cis-11,14,17-eicosatrienoic acid	顺式-11,14,17-二十碳三烯酸	lipid	脂质	320	306.26	Positive	C20H34O2	N/A	N/A	C16522	HMDB0060039	17046-59-2	ko01040
C20-5n3	cis-5,8,11,14,17-eicosapentaenoic acid	二十碳五烯酸	lipid	脂质	316	302.22	Positive	C20H30O2	N/A	N/A	C06428	HMDB0001999	10417-94-4	ko01040

## Sheet: MGLL OE-2
Index	Compounds	物质	Class	物质类别	Q1 (Da)	Molecular Weight	Ion mode	Formula	VEC	MGLL OE	cpd_ID	HMDB	CAS	kegg_map
C10-0	decanoic acid	癸酸	lipid	脂质	186	172.15	Positive	C10H20O2	41.145955974	45.231918053	C01571	HMDB0000511	334-48-5	ko00061,ko01100
C22-4(cis-7,10,13,16)	cis-7,10,13,16-docosatetraenoic acid	顺式-7,10,13,16-二十二碳四烯酸	lipid	脂质	346	332.27	Positive	C22H36O2	5269.871219593	3115.431601481	C16527	HMDB0002226	28874-58-0	ko01040,ko04216
C22-6n3	cis-4,7,10,13,16,19-docosahexaenoic acid	顺式-4,7,10,13,16,19-二十二碳六烯酸	lipid	脂质	79	328.24	Positive	C22H32O2	5505.962085655	4937.57114265	C06429	HMDB0002183	6217-54-5	ko01040
C23-0	tricosanoic acid	二十三烷酸	lipid	脂质	368	354.35	Positive	C23H46O2	155.022269071	160.278690444	-	HMDB0001160	2433-96-7	-
C24-0	lignoceric acid	木蜡酸	lipid	脂质	382	368.37	Positive	C24H48O2	847.400082236	1212.430739006	C08320	HMDB0002003	557-59-5	ko01040
C6-0	hexanoic acid	己酸	lipid	脂质	130	116.08	Positive	C6H12O2	87.328142352	99.392234851	C01585	HMDB0000535	142-62-1	-
C9-0	nonanoic acid	壬酸	lipid	脂质	172	158.13	Positive	C9H18O2	126.170927785	170.046910401	C01601	HMDB0000847	112-05-0	-
C20-1T	trans-11-eicosenoic acid	反式-11-二十碳烯酸	lipid	脂质	324	310.29	Positive	C20H38O2	666.010738491	787.664261867	-	-	62322-84-3	-
C20-5n3	cis-5,8,11,14,17-eicosapentaenoic acid	二十碳五烯酸	lipid	脂质	316	302.22	Positive	C20H30O2	706.018062084	920.484571604	C06428	HMDB0001999	10417-94-4	ko01040
C22-5(cis-7,10,13,16,19)	cis-7,10,13,16,19-docosapentaenoic acid(DPA)	顺式-7,10,13,16,19-二十二碳五烯酸	lipid	脂质	344	330.26	Positive	C22H34O2	3922.636206303	3783.364281312	C16513	HMDB0006528	24880-45-3	ko01040
C22-2	cis-13,16-docosadienoic acid	顺式-13,16-二十二碳二烯酸	lipid	脂质	350	336.30	Positive	C22H40O2	650.009031024	631.589335391	C16533	HMDB0061714	17735-98-7	ko01040
C24-1	nervonic acid	神经酸	lipid	脂质	380	366.35	Positive	C24H46O2	518.911728008	524.854487327	C08323	HMDB0002368	506-37-6	ko01040
C8-0	octanoic acid	辛酸	lipid	脂质	158	144.12	Positive	C8H16O2	7.428604813	N/A	C06423	HMDB0062511	124-07-2	ko00061,ko00785,ko01100,ko01240
C22-1T	trans-13-docosenoic acid	反式-13-二十二碳烯酸	lipid	脂质	352	338.32	Positive	C22H42O2	N/A	N/A	-	HMDB0249369	506-33-2	-
C11-1(cis-10)	cis-10-undecanoic acid	顺式-10-十一碳烯酸	lipid	脂质	81	184.15	Positive	C11H20O2	N/A	N/A	C13910	HMDB0033724	112-38-9	-
C13-0	tridecanoic acid	十三烷酸	lipid	脂质	228	214.19	Positive	C13H26O2	N/A	N/A	C17076	HMDB0000910	638-53-9	-
C15-1	cis-10-pentadecenoic acid	顺式-10-十五碳烯酸	lipid	脂质	254	240.21	Positive	C15H28O2	N/A	N/A	-	HMDB0304816	84743-29-3	-
C16-1T	trans-9-palmitelaidic acid	反式-9-棕榈油酸	lipid	脂质	268	254.22	Positive	C16H30O2	N/A	N/A	-	HMDB0012328	10030-73-6	-
C17-1	cis-10-heptadecanoic acid	顺式-10-十七碳烯酸	lipid	脂质	282	268.24	Positive	C17H32O2	N/A	N/A	-	HMDB0060038	29743-97-3	-
C17-1T	trans-10-heptadecenoic acid	反式-10-十七碳烯酸	lipid	脂质	282	268.24	Positive	C17H32O2	N/A	N/A	-	HMDB0244268	126761-43-1	-
C18-1(trans-11)	trans-Vaccenic acid	反式异油酸	lipid	脂质	296	282.26	Positive	C18H34O2	N/A	N/A	-	HMDB0003231	693-72-1	-
C20-3n3	cis-11,14,17-eicosatrienoic acid	顺式-11,14,17-二十碳三烯酸	lipid	脂质	320	306.26	Positive	C20H34O2	386.692044823	387.054871573	C16522	HMDB0060039	17046-59-2	ko01040
C22-1n9	erucic acid	芥酸	lipid	脂质	352	338.32	Positive	C22H42O2	497.436813383	678.075279321	C08316	HMDB0002068	112-86-7	ko01040
C22-0	behenic acid	山嵛酸	lipid	脂质	354	340.33	Positive	C22H44O2	526.21239248	673.586218353	C08281	HMDB0000944	112-85-6	ko01040
C21-0	heneicosanoic acid	二十一烷酸	lipid	脂质	340	326.32	Positive	C21H42O2	309.493429317	302.860233271	-	HMDB0002345	2363-71-5	-
C11-0	hendecanoic acid	十一烷酸	lipid	脂质	200	186.16	Positive	C11H22O2	51.740992591	51.078468729	C17715	HMDB0000947	112-37-8	-
C12-0	lauric acid	月桂酸	lipid	脂质	214	200.18	Positive	C12H24O2	236.041376246	341.215212685	C02679	HMDB0000638	143-07-7	ko00061,ko01100
C14-0	myristic acid	肉豆蔻酸	lipid	脂质	242	228.21	Positive	C14H28O2	4181.467948727	4749.0713387	C06424	HMDB0000806	544-63-8	ko00061,ko01100
C14-1	myristoleic acid	肉豆蔻油酸	lipid	脂质	240	226.19	Positive	C14H26O2	685.660028759	805.51570276	C08322	HMDB0002000	544-64-9	-
C15-0	pentadecanoic acid	十五烷酸	lipid	脂质	256	242.22	Positive	C15H30O2	778.022690757	821.544736282	C16537	HMDB0000826	1002-84-2	-
C16-0	palmitic acid	棕榈酸	lipid	脂质	270	256.24	Positive	C16H32O2	94555.320948841	167675.285392251	C00249	HMDB0000220	57-10-3	ko00061,ko00062,ko00071,ko01040,ko01100,ko01212
C16-1	cis-9-palmitoleic acid	顺式-9-棕榈油酸	lipid	脂质	268	254.22	Positive	C16H30O2	3951.816868716	5115.526602354	C08362	HMDB0003229	373-49-9	ko00061,ko01100
C16-2	hexadecanedioic acid	十六碳二酸	lipid	脂质	283	286.21	Positive	C16H30O4	702.321600451	670.092785693	C19615	HMDB0000672	505-54-4	ko01100
C17-0	heptadecanoic acid	十七烷酸	lipid	脂质	284	270.26	Positive	C17H34O2	1275.346471842	1421.262321038	-	HMDB0002259	506-12-7	-
C18-0	stearic acid	硬脂酸	lipid	脂质	298	284.27	Positive	C18H36O2	83057.354448758	84938.157219545	C01530	HMDB0000827	57-11-4	ko00061,ko01040,ko01100
C18-1n9c	cis-9-octadecenoic acid	油酸	lipid	脂质	296	282.26	Positive	C18H34O2	27191.04957662	31399.322092033	C00712	HMDB0000207	112-80-1	ko00061,ko01040
C18-1n9t	trans-9-octadecenoic acid	反油酸	lipid	脂质	296	282.26	Positive	C18H34O2	10943.420488945	11044.894921975	C01712	HMDB0000573	112-79-8	-
C18-2n6c	linoleic acid	亚油酸	lipid	脂质	294	280.24	Positive	C18H32O2	3496.101192957	9423.010585657	C01595	HMDB0000673	60-33-3	ko00591,ko01040,ko01100
C18-3n3	α-linolenic acid	α-亚麻酸	lipid	脂质	292	278.22	Positive	C18H30O2	348.370429931	486.013338535	C06427	HMDB0001388	463-40-1	ko00592,ko01040,ko01100
C18-3n6	γ-linolenic acid	γ-亚麻酸	lipid	脂质	292	278.22	Positive	C18H30O2	467.042733977	470.417490663	C06426	HMDB0003073	506-26-3	ko00591,ko01040,ko01100
C19-0	nonadecylic acid	十九烷酸	lipid	脂质	312	298.29	Positive	C19H38O2	418.896473951	427.966461455	C16535	HMDB0000772	646-30-0	-
C20-0	arachidic acid	花生酸	lipid	脂质	326	312.30	Positive	C20H40O2	833.103024018	1047.930817431	C06425	HMDB0002212	506-30-9	ko01040
C20-1(cis-11)	cis-11-eicosenoic acid	顺式-11-二十碳烯酸	lipid	脂质	324	310.29	Positive	C20H38O2	1129.253754303	1374.741442781	C16526	HMDB0002231	5561-99-9	ko01040
C20-2	cis-11,14-eicosadienoic acid	顺式-11,14-二十碳二烯酸	lipid	脂质	322	308.27	Positive	C20H36O2	569.145725125	920.810625318	C16525	HMDB0005060	5598-38-9	ko01040
C20-3n6	cis-8,11,14-eicosatrienoic acid	顺式-8,11,14-二十碳三烯酸	lipid	脂质	320	306.26	Positive	C20H34O2	2653.747850075	2291.79662799	C03242	HMDB0002925	1783-84-2	ko00591,ko01040,ko01100
C20-4n6	cis-5,8,11,14-eicosatetraenoic acid	花生四烯酸	lipid	脂质	318	304.24	Positive	C20H32O2	9483.409791646	11061.663398744	C00219	HMDB0001043	506-32-1	ko00590,ko00591,ko01040,ko01100,ko04216,ko04217,ko04270,ko04611,ko04664,ko04666,ko04723,ko04726,ko04730,ko04750,ko04912,ko04913,ko04921,ko04923,ko04925,ko05140,ko05146
C18-2n6t	linolelaidic acid	反亚油酸	lipid	脂质	294	280.24	Positive	C18H32O2	N/A	N/A	-	HMDB0006270	506-21-8	-
C19-1(cis-10)	cis-10-carboenoic acid	顺式-10-十九碳烯酸	lipid	脂质	310	296.27	Positive	C19H36O2	N/A	N/A	-	HMDB0013622	73033-09-7	-

## Sheet: MGLL OE-3
Index	Compounds	物质	Class	物质类别	Q1 (Da)	Molecular Weight	Ion mode	Formula	VEC	MGLL OE	cpd_ID	HMDB	CAS	kegg_map
C10-0	decanoic acid	癸酸	lipid	脂质	186	172.15	Positive	C10H20O2	63.393754904	56.98148187	C01571	HMDB0000511	334-48-5	ko00061,ko01100
C22-2	cis-13,16-docosadienoic acid	顺式-13,16-二十二碳二烯酸	lipid	脂质	350	336.30	Positive	C22H40O2	498.477884801	457.589617569	C16533	HMDB0061714	17735-98-7	ko01040
C22-4(cis-7,10,13,16)	cis-7,10,13,16-docosatetraenoic acid	顺式-7,10,13,16-二十二碳四烯酸	lipid	脂质	346	332.27	Positive	C22H36O2	5071.086404075	3505.7134349	C16527	HMDB0002226	28874-58-0	ko01040,ko04216
C22-6n3	cis-4,7,10,13,16,19-docosahexaenoic acid	顺式-4,7,10,13,16,19-二十二碳六烯酸	lipid	脂质	79	328.24	Positive	C22H32O2	6199.294457059	5645.31138345	C06429	HMDB0002183	6217-54-5	ko01040
C23-0	tricosanoic acid	二十三烷酸	lipid	脂质	368	354.35	Positive	C23H46O2	200.115183418	186.570315387	-	HMDB0001160	2433-96-7	-
C24-0	lignoceric acid	木蜡酸	lipid	脂质	382	368.37	Positive	C24H48O2	1491.014779531	1378.718293748	C08320	HMDB0002003	557-59-5	ko01040
C24-1	nervonic acid	神经酸	lipid	脂质	380	366.35	Positive	C24H46O2	795.572972078	1006.91003245	C08323	HMDB0002368	506-37-6	ko01040
C6-0	hexanoic acid	己酸	lipid	脂质	130	116.08	Positive	C6H12O2	75.303117672	68.500837958	C01585	HMDB0000535	142-62-1	-
C9-0	nonanoic acid	壬酸	lipid	脂质	172	158.13	Positive	C9H18O2	137.009870346	117.004684381	C01601	HMDB0000847	112-05-0	-
C15-1	cis-10-pentadecenoic acid	顺式-10-十五碳烯酸	lipid	脂质	254	240.21	Positive	C15H28O2	2069.032412037	2790.873039827	-	HMDB0304816	84743-29-3	-
C22-1n9	erucic acid	芥酸	lipid	脂质	352	338.32	Positive	C22H42O2	1048.713304005	1053.602331323	C08316	HMDB0002068	112-86-7	ko01040
C18-2n6t	linolelaidic acid	反亚油酸	lipid	脂质	294	280.24	Positive	C18H32O2	391.707608172	369.420003853	-	HMDB0006270	506-21-8	-
C20-5n3	cis-5,8,11,14,17-eicosapentaenoic acid	二十碳五烯酸	lipid	脂质	316	302.22	Positive	C20H30O2	1271.470496279	1289.608134043	C06428	HMDB0001999	10417-94-4	ko01040
C22-5(cis-7,10,13,16,19)	cis-7,10,13,16,19-docosapentaenoic acid(DPA)	顺式-7,10,13,16,19-二十二碳五烯酸	lipid	脂质	344	330.26	Positive	C22H34O2	5079.636161975	4496.598565213	C16513	HMDB0006528	24880-45-3	ko01040
C8-0	octanoic acid	辛酸	lipid	脂质	158	144.12	Positive	C8H16O2	121.169868881	101.825340721	C06423	HMDB0062511	124-07-2	ko00061,ko00785,ko01100,ko01240
C11-1(cis-10)	cis-10-undecanoic acid	顺式-10-十一碳烯酸	lipid	脂质	81	184.15	Positive	C11H20O2	N/A	N/A	C13910	HMDB0033724	112-38-9	-
C13-0	tridecanoic acid	十三烷酸	lipid	脂质	228	214.19	Positive	C13H26O2	N/A	N/A	C17076	HMDB0000910	638-53-9	-
C16-1T	trans-9-palmitelaidic acid	反式-9-棕榈油酸	lipid	脂质	268	254.22	Positive	C16H30O2	N/A	N/A	-	HMDB0012328	10030-73-6	-
C17-1	cis-10-heptadecanoic acid	顺式-10-十七碳烯酸	lipid	脂质	282	268.24	Positive	C17H32O2	N/A	N/A	-	HMDB0060038	29743-97-3	-
C17-1T	trans-10-heptadecenoic acid	反式-10-十七碳烯酸	lipid	脂质	282	268.24	Positive	C17H32O2	N/A	N/A	-	HMDB0244268	126761-43-1	-
C18-1(trans-11)	trans-Vaccenic acid	反式异油酸	lipid	脂质	296	282.26	Positive	C18H34O2	N/A	N/A	-	HMDB0003231	693-72-1	-
C20-1T	trans-11-eicosenoic acid	反式-11-二十碳烯酸	lipid	脂质	324	310.29	Positive	C20H38O2	664.65817914	858.483563906	-	-	62322-84-3	-
C22-0	behenic acid	山嵛酸	lipid	脂质	354	340.33	Positive	C22H44O2	700.054176846	724.271298052	C08281	HMDB0000944	112-85-6	ko01040
C21-0	heneicosanoic acid	二十一烷酸	lipid	脂质	340	326.32	Positive	C21H42O2	211.097572434	199.245211521	-	HMDB0002345	2363-71-5	-
C20-4n6	cis-5,8,11,14-eicosatetraenoic acid	花生四烯酸	lipid	脂质	318	304.24	Positive	C20H32O2	12134.446393735	11607.261941981	C00219	HMDB0001043	506-32-1	ko00590,ko00591,ko01040,ko01100,ko04216,ko04217,ko04270,ko04611,ko04664,ko04666,ko04723,ko04726,ko04730,ko04750,ko04912,ko04913,ko04921,ko04923,ko04925,ko05140,ko05146
C11-0	hendecanoic acid	十一烷酸	lipid	脂质	200	186.16	Positive	C11H22O2	35.902458364	34.269246861	C17715	HMDB0000947	112-37-8	-
C12-0	lauric acid	月桂酸	lipid	脂质	214	200.18	Positive	C12H24O2	217.064403474	147.621619	C02679	HMDB0000638	143-07-7	ko00061,ko01100
C14-0	myristic acid	肉豆蔻酸	lipid	脂质	242	228.21	Positive	C14H28O2	5027.077650253	4156.725614314	C06424	HMDB0000806	544-63-8	ko00061,ko01100
C14-1	myristoleic acid	肉豆蔻油酸	lipid	脂质	240	226.19	Positive	C14H26O2	2394.080707774	2134.488129265	C08322	HMDB0002000	544-64-9	-
C15-0	pentadecanoic acid	十五烷酸	lipid	脂质	256	242.22	Positive	C15H30O2	851.884377531	727.205733691	C16537	HMDB0000826	1002-84-2	-
C16-0	palmitic acid	棕榈酸	lipid	脂质	270	256.24	Positive	C16H32O2	93257.334822609	185835.927092137	C00249	HMDB0000220	57-10-3	ko00061,ko00062,ko00071,ko01040,ko01100,ko01212
C16-1	cis-9-palmitoleic acid	顺式-9-棕榈油酸	lipid	脂质	268	254.22	Positive	C16H30O2	5699.448610993	13339.851123107	C08362	HMDB0003229	373-49-9	ko00061,ko01100
C16-2	hexadecanedioic acid	十六碳二酸	lipid	脂质	283	286.21	Positive	C16H30O4	572.604285793	540.487424367	C19615	HMDB0000672	505-54-4	ko01100
C17-0	heptadecanoic acid	十七烷酸	lipid	脂质	284	270.26	Positive	C17H34O2	1237.77995028	914.445626227	-	HMDB0002259	506-12-7	-
C18-0	stearic acid	硬脂酸	lipid	脂质	298	284.27	Positive	C18H36O2	103158.228909695	95748.260209324	C01530	HMDB0000827	57-11-4	ko00061,ko01040,ko01100
C18-1n9c	cis-9-octadecenoic acid	油酸	lipid	脂质	296	282.26	Positive	C18H34O2	28828.883664033	36267.546644909	C00712	HMDB0000207	112-80-1	ko00061,ko01040
C18-1n9t	trans-9-octadecenoic acid	反油酸	lipid	脂质	296	282.26	Positive	C18H34O2	11900.633014535	17242.820143394	C01712	HMDB0000573	112-79-8	-
C18-2n6c	linoleic acid	亚油酸	lipid	脂质	294	280.24	Positive	C18H32O2	3228.303085433	2983.375410149	C01595	HMDB0000673	60-33-3	ko00591,ko01040,ko01100
C18-3n3	α-linolenic acid	α-亚麻酸	lipid	脂质	292	278.22	Positive	C18H30O2	307.645038539	275.031676461	C06427	HMDB0001388	463-40-1	ko00592,ko01040,ko01100
C18-3n6	γ-linolenic acid	γ-亚麻酸	lipid	脂质	292	278.22	Positive	C18H30O2	602.64543513	597.81069166	C06426	HMDB0003073	506-26-3	ko00591,ko01040,ko01100
C19-0	nonadecylic acid	十九烷酸	lipid	脂质	312	298.29	Positive	C19H38O2	302.35903822	279.583444112	C16535	HMDB0000772	646-30-0	-
C20-0	arachidic acid	花生酸	lipid	脂质	326	312.30	Positive	C20H40O2	978.501792156	970.026042295	C06425	HMDB0002212	506-30-9	ko01040
C20-1(cis-11)	cis-11-eicosenoic acid	顺式-11-二十碳烯酸	lipid	脂质	324	310.29	Positive	C20H38O2	1265.850155427	2228.296778403	C16526	HMDB0002231	5561-99-9	ko01040
C20-2	cis-11,14-eicosadienoic acid	顺式-11,14-二十碳二烯酸	lipid	脂质	322	308.27	Positive	C20H36O2	448.531999099	412.455707565	C16525	HMDB0005060	5598-38-9	ko01040
C20-3n3	cis-11,14,17-eicosatrienoic acid	顺式-11,14,17-二十碳三烯酸	lipid	脂质	320	306.26	Positive	C20H34O2	381.173406465	405.262523787	C16522	HMDB0060039	17046-59-2	ko01040
C20-3n6	cis-8,11,14-eicosatrienoic acid	顺式-8,11,14-二十碳三烯酸	lipid	脂质	320	306.26	Positive	C20H34O2	3387.576075363	3362.562165684	C03242	HMDB0002925	1783-84-2	ko00591,ko01040,ko01100
C19-1(cis-10)	cis-10-carboenoic acid	顺式-10-十九碳烯酸	lipid	脂质	310	296.27	Positive	C19H36O2	N/A	N/A	-	HMDB0013622	73033-09-7	-
C22-1T	trans-13-docosenoic acid	反式-13-二十二碳烯酸	lipid	脂质	352	338.32	Positive	C22H42O2	N/A	N/A	-	HMDB0249369	506-33-2	-

## Sheet: 1-mono-1
Index	Compounds	物质	Class	物质类别	Q1 (Da)	Molecular Weight	Ion mode	Formula	P10-con	P10+1-mono	P10+1-mono+TZ	cpd_ID	HMDB	CAS	kegg_map
C10-0	decanoic acid	癸酸	lipid	脂质	186	172.15	Positive	C10H20O2	38.524620417	40.297276611	50.062330922	C01571	HMDB0000511	334-48-5	ko00061,ko01100
C22-4(cis-7,10,13,16)	cis-7,10,13,16-docosatetraenoic acid	顺式-7,10,13,16-二十二碳四烯酸	lipid	脂质	346	332.27	Positive	C22H36O2	3153.392989106	2745.855791953	2998.40651689	C16527	HMDB0002226	28874-58-0	ko01040,ko04216
C22-6n3	cis-4,7,10,13,16,19-docosahexaenoic acid	顺式-4,7,10,13,16,19-二十二碳六烯酸	lipid	脂质	79	328.24	Positive	C22H32O2	4272.192135192	4515.284637282	4227.82073229	C06429	HMDB0002183	6217-54-5	ko01040
C23-0	tricosanoic acid	二十三烷酸	lipid	脂质	368	354.35	Positive	C23H46O2	126.84645212	138.468942707	121.616057332	-	HMDB0001160	2433-96-7	-
C24-0	lignoceric acid	木蜡酸	lipid	脂质	382	368.37	Positive	C24H48O2	843.775488278	776.473158065	746.972534759	C08320	HMDB0002003	557-59-5	ko01040
C6-0	hexanoic acid	己酸	lipid	脂质	130	116.08	Positive	C6H12O2	72.899335072	71.724387745	78.025693899	C01585	HMDB0000535	142-62-1	-
C9-0	nonanoic acid	壬酸	lipid	脂质	172	158.13	Positive	C9H18O2	206.948195662	155.334983468	469.962306314	C01601	HMDB0000847	112-05-0	-
C20-1T	trans-11-eicosenoic acid	反式-11-二十碳烯酸	lipid	脂质	324	310.29	Positive	C20H38O2	695.480282262	890.777547556	875.555635488	-	-	62322-84-3	-
C20-5n3	cis-5,8,11,14,17-eicosapentaenoic acid	二十碳五烯酸	lipid	脂质	316	302.22	Positive	C20H30O2	674.479149447	857.694199704	802.287133737	C06428	HMDB0001999	10417-94-4	ko01040
C22-5(cis-7,10,13,16,19)	cis-7,10,13,16,19-docosapentaenoic acid(DPA)	顺式-7,10,13,16,19-二十二碳五烯酸	lipid	脂质	344	330.26	Positive	C22H34O2	3966.283598059	4518.662811817	3788.004768557	C16513	HMDB0006528	24880-45-3	ko01040
C22-2	cis-13,16-docosadienoic acid	顺式-13,16-二十二碳二烯酸	lipid	脂质	350	336.30	Positive	C22H40O2	522.853603586	552.975614061	501.566094071	C16533	HMDB0061714	17735-98-7	ko01040
C24-1	nervonic acid	神经酸	lipid	脂质	380	366.35	Positive	C24H46O2	616.210392275	702.494757082	745.41033571	C08323	HMDB0002368	506-37-6	ko01040
C8-0	octanoic acid	辛酸	lipid	脂质	158	144.12	Positive	C8H16O2	32.33486931	N/A	5.458997545	C06423	HMDB0062511	124-07-2	ko00061,ko00785,ko01100,ko01240
C22-1T	trans-13-docosenoic acid	反式-13-二十二碳烯酸	lipid	脂质	352	338.32	Positive	C22H42O2	N/A	546.607263599	501.197178261	-	HMDB0249369	506-33-2	-
C11-1(cis-10)	cis-10-undecanoic acid	顺式-10-十一碳烯酸	lipid	脂质	81	184.15	Positive	C11H20O2	N/A	N/A	N/A	C13910	HMDB0033724	112-38-9	-
C13-0	tridecanoic acid	十三烷酸	lipid	脂质	228	214.19	Positive	C13H26O2	N/A	N/A	N/A	C17076	HMDB0000910	638-53-9	-
C15-1	cis-10-pentadecenoic acid	顺式-10-十五碳烯酸	lipid	脂质	254	240.21	Positive	C15H28O2	N/A	N/A	N/A	-	HMDB0304816	84743-29-3	-
C16-1T	trans-9-palmitelaidic acid	反式-9-棕榈油酸	lipid	脂质	268	254.22	Positive	C16H30O2	N/A	N/A	N/A	-	HMDB0012328	10030-73-6	-
C17-1	cis-10-heptadecanoic acid	顺式-10-十七碳烯酸	lipid	脂质	282	268.24	Positive	C17H32O2	N/A	N/A	N/A	-	HMDB0060038	29743-97-3	-
C17-1T	trans-10-heptadecenoic acid	反式-10-十七碳烯酸	lipid	脂质	282	268.24	Positive	C17H32O2	N/A	N/A	N/A	-	HMDB0244268	126761-43-1	-
C18-1(trans-11)	trans-Vaccenic acid	反式异油酸	lipid	脂质	296	282.26	Positive	C18H34O2	N/A	N/A	N/A	-	HMDB0003231	693-72-1	-
C20-3n3	cis-11,14,17-eicosatrienoic acid	顺式-11,14,17-二十碳三烯酸	lipid	脂质	320	306.26	Positive	C20H34O2	310.292590653	N/A	N/A	C16522	HMDB0060039	17046-59-2	ko01040
C22-1n9	erucic acid	芥酸	lipid	脂质	352	338.32	Positive	C22H42O2	681.354375189	973.648876601	1164.703649547	C08316	HMDB0002068	112-86-7	ko01040
C22-0	behenic acid	山嵛酸	lipid	脂质	354	340.33	Positive	C22H44O2	511.594811928	566.814231028	523.878668826	C08281	HMDB0000944	112-85-6	ko01040
C21-0	heneicosanoic acid	二十一烷酸	lipid	脂质	340	326.32	Positive	C21H42O2	249.577033284	265.347591039	235.191571804	-	HMDB0002345	2363-71-5	-
C11-0	hendecanoic acid	十一烷酸	lipid	脂质	200	186.16	Positive	C11H22O2	42.023817757	42.825061666	42.801202416	C17715	HMDB0000947	112-37-8	-
C12-0	lauric acid	月桂酸	lipid	脂质	214	200.18	Positive	C12H24O2	231.501528444	205.236260254	259.075910092	C02679	HMDB0000638	143-07-7	ko00061,ko01100
C14-0	myristic acid	肉豆蔻酸	lipid	脂质	242	228.21	Positive	C14H28O2	4992.291576866	3839.991169177	3669.846955358	C06424	HMDB0000806	544-63-8	ko00061,ko01100
C14-1	myristoleic acid	肉豆蔻油酸	lipid	脂质	240	226.19	Positive	C14H26O2	671.134181462	738.08716259	636.79878842	C08322	HMDB0002000	544-64-9	-
C15-0	pentadecanoic acid	十五烷酸	lipid	脂质	256	242.22	Positive	C15H30O2	578.630700933	675.779759693	583.957291726	C16537	HMDB0000826	1002-84-2	-
C16-0	palmitic acid	棕榈酸	lipid	脂质	270	256.24	Positive	C16H32O2	102099.044607522	166697.06105053	123474.607223848	C00249	HMDB0000220	57-10-3	ko00061,ko00062,ko00071,ko01040,ko01100,ko01212
C16-1	cis-9-palmitoleic acid	顺式-9-棕榈油酸	lipid	脂质	268	254.22	Positive	C16H30O2	5569.225413573	9005.913256447	5480.312681163	C08362	HMDB0003229	373-49-9	ko00061,ko01100
C16-2	hexadecanedioic acid	十六碳二酸	lipid	脂质	283	286.21	Positive	C16H30O4	562.798177541	594.196586021	524.616500447	C19615	HMDB0000672	505-54-4	ko01100
C17-0	heptadecanoic acid	十七烷酸	lipid	脂质	284	270.26	Positive	C17H34O2	828.084370238	817.109545458	771.712666636	-	HMDB0002259	506-12-7	-
C18-0	stearic acid	硬脂酸	lipid	脂质	298	284.27	Positive	C18H36O2	69149.167612285	72509.696924289	68444.813667128	C01530	HMDB0000827	57-11-4	ko00061,ko01040,ko01100
C18-1n9c	cis-9-octadecenoic acid	油酸	lipid	脂质	296	282.26	Positive	C18H34O2	33976.780489878	39068.303957989	35570.133715713	C00712	HMDB0000207	112-80-1	ko00061,ko01040
C18-1n9t	trans-9-octadecenoic acid	反油酸	lipid	脂质	296	282.26	Positive	C18H34O2	11696.660644813	15446.845324686	14479.900012848	C01712	HMDB0000573	112-79-8	-
C18-2n6c	linoleic acid	亚油酸	lipid	脂质	294	280.24	Positive	C18H32O2	2282.687095316	2821.587946638	2385.286658078	C01595	HMDB0000673	60-33-3	ko00591,ko01040,ko01100
C18-3n3	α-linolenic acid	α-亚麻酸	lipid	脂质	292	278.22	Positive	C18H30O2	281.033385274	294.453694508	253.009749995	C06427	HMDB0001388	463-40-1	ko00592,ko01040,ko01100
C18-3n6	γ-linolenic acid	γ-亚麻酸	lipid	脂质	292	278.22	Positive	C18H30O2	387.135184631	441.701752353	356.71016249	C06426	HMDB0003073	506-26-3	ko00591,ko01040,ko01100
C19-0	nonadecylic acid	十九烷酸	lipid	脂质	312	298.29	Positive	C19H38O2	336.41406003	345.513276468	316.168136735	C16535	HMDB0000772	646-30-0	-
C20-0	arachidic acid	花生酸	lipid	脂质	326	312.30	Positive	C20H40O2	754.587719454	859.297927278	776.672534754	C06425	HMDB0002212	506-30-9	ko01040
C20-1(cis-11)	cis-11-eicosenoic acid	顺式-11-二十碳烯酸	lipid	脂质	324	310.29	Positive	C20H38O2	1724.106698106	2463.21691368	2487.084649166	C16526	HMDB0002231	5561-99-9	ko01040
C20-2	cis-11,14-eicosadienoic acid	顺式-11,14-二十碳二烯酸	lipid	脂质	322	308.27	Positive	C20H36O2	473.410003201	457.543476793	473.551265062	C16525	HMDB0005060	5598-38-9	ko01040
C20-3n6	cis-8,11,14-eicosatrienoic acid	顺式-8,11,14-二十碳三烯酸	lipid	脂质	320	306.26	Positive	C20H34O2	2502.401756253	2576.336614092	2534.110028701	C03242	HMDB0002925	1783-84-2	ko00591,ko01040,ko01100
C20-4n6	cis-5,8,11,14-eicosatetraenoic acid	花生四烯酸	lipid	脂质	318	304.24	Positive	C20H32O2	8148.751599299	8500.17000609	8050.380615087	C00219	HMDB0001043	506-32-1	ko00590,ko00591,ko01040,ko01100,ko04216,ko04217,ko04270,ko04611,ko04664,ko04666,ko04723,ko04726,ko04730,ko04750,ko04912,ko04913,ko04921,ko04923,ko04925,ko05140,ko05146
C18-2n6t	linolelaidic acid	反亚油酸	lipid	脂质	294	280.24	Positive	C18H32O2	N/A	N/A	N/A	-	HMDB0006270	506-21-8	-
C19-1(cis-10)	cis-10-carboenoic acid	顺式-10-十九碳烯酸	lipid	脂质	310	296.27	Positive	C19H36O2	N/A	N/A	N/A	-	HMDB0013622	73033-09-7	-

## Sheet: 1-mono-2
Index	Compounds	物质	Class	物质类别	Q1 (Da)	Molecular Weight	Ion mode	Formula	P11-con	p11+1-mono	p11+1-mono+TZ	cpd_ID	HMDB	CAS	kegg_map
C10-0	decanoic acid	癸酸	lipid	脂质	186	172.15	Positive	C10H20O2	52.620368562	70.686424346	50.078861676	C01571	HMDB0000511	334-48-5	ko00061,ko01100
C22-2	cis-13,16-docosadienoic acid	顺式-13,16-二十二碳二烯酸	lipid	脂质	350	336.30	Positive	C22H40O2	400.367624639	539.715427664	382.627411166	C16533	HMDB0061714	17735-98-7	ko01040
C22-4(cis-7,10,13,16)	cis-7,10,13,16-docosatetraenoic acid	顺式-7,10,13,16-二十二碳四烯酸	lipid	脂质	346	332.27	Positive	C22H36O2	4138.126431806	4740.849088627	3359.211871269	C16527	HMDB0002226	28874-58-0	ko01040,ko04216
C22-6n3	cis-4,7,10,13,16,19-docosahexaenoic acid	顺式-4,7,10,13,16,19-二十二碳六烯酸	lipid	脂质	79	328.24	Positive	C22H32O2	5226.13254532	5561.922838676	5308.380703053	C06429	HMDB0002183	6217-54-5	ko01040
C23-0	tricosanoic acid	二十三烷酸	lipid	脂质	368	354.35	Positive	C23H46O2	156.292156417	218.347979336	161.853179971	-	HMDB0001160	2433-96-7	-
C24-0	lignoceric acid	木蜡酸	lipid	脂质	382	368.37	Positive	C24H48O2	1253.464236711	1666.70868431	1189.486253304	C08320	HMDB0002003	557-59-5	ko01040
C24-1	nervonic acid	神经酸	lipid	脂质	380	366.35	Positive	C24H46O2	661.95981304	895.530173925	873.581034754	C08323	HMDB0002368	506-37-6	ko01040
C6-0	hexanoic acid	己酸	lipid	脂质	130	116.08	Positive	C6H12O2	57.273014318	79.257234497	56.431633191	C01585	HMDB0000535	142-62-1	-
C9-0	nonanoic acid	壬酸	lipid	脂质	172	158.13	Positive	C9H18O2	113.685707509	168.026475104	98.920595619	C01601	HMDB0000847	112-05-0	-
C15-1	cis-10-pentadecenoic acid	顺式-10-十五碳烯酸	lipid	脂质	254	240.21	Positive	C15H28O2	2130.267879583	2432.894351648	2616.583736093	-	HMDB0304816	84743-29-3	-
C22-1n9	erucic acid	芥酸	lipid	脂质	352	338.32	Positive	C22H42O2	578.270392975	1648.913679609	987.338203459	C08316	HMDB0002068	112-86-7	ko01040
C18-2n6t	linolelaidic acid	反亚油酸	lipid	脂质	294	280.24	Positive	C18H32O2	359.835768284	430.257893823	347.818978792	-	HMDB0006270	506-21-8	-
C20-5n3	cis-5,8,11,14,17-eicosapentaenoic acid	二十碳五烯酸	lipid	脂质	316	302.22	Positive	C20H30O2	1146.664372167	1347.199920193	1297.729760807	C06428	HMDB0001999	10417-94-4	ko01040
C22-5(cis-7,10,13,16,19)	cis-7,10,13,16,19-docosapentaenoic acid(DPA)	顺式-7,10,13,16,19-二十二碳五烯酸	lipid	脂质	344	330.26	Positive	C22H34O2	3851.510357435	4518.067768126	3716.242110306	C16513	HMDB0006528	24880-45-3	ko01040
C8-0	octanoic acid	辛酸	lipid	脂质	158	144.12	Positive	C8H16O2	78.659178822	154.514978863	95.681664267	C06423	HMDB0062511	124-07-2	ko00061,ko00785,ko01100,ko01240
C11-1(cis-10)	cis-10-undecanoic acid	顺式-10-十一碳烯酸	lipid	脂质	81	184.15	Positive	C11H20O2	N/A	N/A	N/A	C13910	HMDB0033724	112-38-9	-
C13-0	tridecanoic acid	十三烷酸	lipid	脂质	228	214.19	Positive	C13H26O2	N/A	N/A	N/A	C17076	HMDB0000910	638-53-9	-
C16-1T	trans-9-palmitelaidic acid	反式-9-棕榈油酸	lipid	脂质	268	254.22	Positive	C16H30O2	N/A	N/A	N/A	-	HMDB0012328	10030-73-6	-
C17-1	cis-10-heptadecanoic acid	顺式-10-十七碳烯酸	lipid	脂质	282	268.24	Positive	C17H32O2	N/A	N/A	N/A	-	HMDB0060038	29743-97-3	-
C17-1T	trans-10-heptadecenoic acid	反式-10-十七碳烯酸	lipid	脂质	282	268.24	Positive	C17H32O2	N/A	N/A	N/A	-	HMDB0244268	126761-43-1	-
C18-1(trans-11)	trans-Vaccenic acid	反式异油酸	lipid	脂质	296	282.26	Positive	C18H34O2	N/A	N/A	N/A	-	HMDB0003231	693-72-1	-
C20-1T	trans-11-eicosenoic acid	反式-11-二十碳烯酸	lipid	脂质	324	310.29	Positive	C20H38O2	576.615229707	783.28366546	822.896704158	-	-	62322-84-3	-
C22-0	behenic acid	山嵛酸	lipid	脂质	354	340.33	Positive	C22H44O2	591.569902657	792.728815837	642.562076442	C08281	HMDB0000944	112-85-6	ko01040
C21-0	heneicosanoic acid	二十一烷酸	lipid	脂质	340	326.32	Positive	C21H42O2	169.419965647	221.874737795	161.62332922	-	HMDB0002345	2363-71-5	-
C20-4n6	cis-5,8,11,14-eicosatetraenoic acid	花生四烯酸	lipid	脂质	318	304.24	Positive	C20H32O2	10617.563154093	12770.203666172	10829.485347343	C00219	HMDB0001043	506-32-1	ko00590,ko00591,ko01040,ko01100,ko04216,ko04217,ko04270,ko04611,ko04664,ko04666,ko04723,ko04726,ko04730,ko04750,ko04912,ko04913,ko04921,ko04923,ko04925,ko05140,ko05146
C11-0	hendecanoic acid	十一烷酸	lipid	脂质	200	186.16	Positive	C11H22O2	32.726142764	41.17156222	29.346358365	C17715	HMDB0000947	112-37-8	-
C12-0	lauric acid	月桂酸	lipid	脂质	214	200.18	Positive	C12H24O2	169.191516739	253.337709602	123.707604155	C02679	HMDB0000638	143-07-7	ko00061,ko01100
C14-0	myristic acid	肉豆蔻酸	lipid	脂质	242	228.21	Positive	C14H28O2	5118.055840541	5583.923590557	4002.056522848	C06424	HMDB0000806	544-63-8	ko00061,ko01100
C14-1	myristoleic acid	肉豆蔻油酸	lipid	脂质	240	226.19	Positive	C14H26O2	1989.277070971	2567.691630792	1722.939866641	C08322	HMDB0002000	544-64-9	-
C15-0	pentadecanoic acid	十五烷酸	lipid	脂质	256	242.22	Positive	C15H30O2	616.17908838	836.763510388	653.775484911	C16537	HMDB0000826	1002-84-2	-
C16-0	palmitic acid	棕榈酸	lipid	脂质	270	256.24	Positive	C16H32O2	111778.555845899	169931.626419868	119564.99294389	C00249	HMDB0000220	57-10-3	ko00061,ko00062,ko00071,ko01040,ko01100,ko01212
C16-1	cis-9-palmitoleic acid	顺式-9-棕榈油酸	lipid	脂质	268	254.22	Positive	C16H30O2	6921.419880507	5671.310197705	9568.373188991	C08362	HMDB0003229	373-49-9	ko00061,ko01100
C16-2	hexadecanedioic acid	十六碳二酸	lipid	脂质	283	286.21	Positive	C16H30O4	458.076437989	610.573021653	441.065327827	C19615	HMDB0000672	505-54-4	ko01100
C17-0	heptadecanoic acid	十七烷酸	lipid	脂质	284	270.26	Positive	C17H34O2	843.143806139	1232.601607216	790.851994461	-	HMDB0002259	506-12-7	-
C18-0	stearic acid	硬脂酸	lipid	脂质	298	284.27	Positive	C18H36O2	84395.138030438	125900.250947328	80449.141385881	C01530	HMDB0000827	57-11-4	ko00061,ko01040,ko01100
C18-1n9c	cis-9-octadecenoic acid	油酸	lipid	脂质	296	282.26	Positive	C18H34O2	33669.622203317	33033.844456849	36522.147196021	C00712	HMDB0000207	112-80-1	ko00061,ko01040
C18-1n9t	trans-9-octadecenoic acid	反油酸	lipid	脂质	296	282.26	Positive	C18H34O2	13282.994427268	14289.583177541	17099.999930087	C01712	HMDB0000573	112-79-8	-
C18-2n6c	linoleic acid	亚油酸	lipid	脂质	294	280.24	Positive	C18H32O2	2210.188620209	3384.009614863	2647.401656172	C01595	HMDB0000673	60-33-3	ko00591,ko01040,ko01100
C18-3n3	α-linolenic acid	α-亚麻酸	lipid	脂质	292	278.22	Positive	C18H30O2	226.249177946	317.865345884	224.125503394	C06427	HMDB0001388	463-40-1	ko00592,ko01040,ko01100
C18-3n6	γ-linolenic acid	γ-亚麻酸	lipid	脂质	292	278.22	Positive	C18H30O2	505.879735785	614.001156052	502.635693259	C06426	HMDB0003073	506-26-3	ko00591,ko01040,ko01100
C19-0	nonadecylic acid	十九烷酸	lipid	脂质	312	298.29	Positive	C19H38O2	246.557121807	307.15467812	237.449610292	C16535	HMDB0000772	646-30-0	-
C20-0	arachidic acid	花生酸	lipid	脂质	326	312.30	Positive	C20H40O2	822.790754532	1199.704793304	833.68969596	C06425	HMDB0002212	506-30-9	ko01040
C20-1(cis-11)	cis-11-eicosenoic acid	顺式-11-二十碳烯酸	lipid	脂质	324	310.29	Positive	C20H38O2	1375.520705088	1566.647937123	2299.820454019	C16526	HMDB0002231	5561-99-9	ko01040
C20-2	cis-11,14-eicosadienoic acid	顺式-11,14-二十碳二烯酸	lipid	脂质	322	308.27	Positive	C20H36O2	372.928291615	481.456109051	366.77908125	C16525	HMDB0005060	5598-38-9	ko01040
C20-3n3	cis-11,14,17-eicosatrienoic acid	顺式-11,14,17-二十碳三烯酸	lipid	脂质	320	306.26	Positive	C20H34O2	332.094504378	443.612445045	353.618661169	C16522	HMDB0060039	17046-59-2	ko01040
C20-3n6	cis-8,11,14-eicosatrienoic acid	顺式-8,11,14-二十碳三烯酸	lipid	脂质	320	306.26	Positive	C20H34O2	3109.477019467	3889.438956998	3213.065389042	C03242	HMDB0002925	1783-84-2	ko00591,ko01040,ko01100
C19-1(cis-10)	cis-10-carboenoic acid	顺式-10-十九碳烯酸	lipid	脂质	310	296.27	Positive	C19H36O2	N/A	N/A	N/A	-	HMDB0013622	73033-09-7	-
C22-1T	trans-13-docosenoic acid	反式-13-二十二碳烯酸	lipid	脂质	352	338.32	Positive	C22H42O2	N/A	N/A	N/A	-	HMDB0249369	506-33-2	-

## Sheet: 1-mono-3
Index	Compounds	物质	Class	物质类别	Q1 (Da)	Molecular Weight	Ion mode	Formula	P12-con	P12+1-mono	P12+1-mono+TZ	cpd_ID	HMDB	CAS	kegg_map
C10-0	decanoic acid	癸酸	lipid	脂质	186	172.15	Positive	C10H20O2	39.842862315	119.64760241	56.929502962	C01571	HMDB0000511	334-48-5	ko00061,ko01100
C22-4(cis-7,10,13,16)	cis-7,10,13,16-docosatetraenoic acid	顺式-7,10,13,16-二十二碳四烯酸	lipid	脂质	346	332.27	Positive	C22H36O2	6782.714486646	6765.423110898	7688.893997304	C16527	HMDB0002226	28874-58-0	ko01040,ko04216
C22-6n3	cis-4,7,10,13,16,19-docosahexaenoic acid	顺式-4,7,10,13,16,19-二十二碳六烯酸	lipid	脂质	79	328.24	Positive	C22H32O2	6828.647278571	6329.454177705	7122.184548394	C06429	HMDB0002183	6217-54-5	ko01040
C23-0	tricosanoic acid	二十三烷酸	lipid	脂质	368	354.35	Positive	C23H46O2	915.525572905	2542.539529648	1367.061939197	-	HMDB0001160	2433-96-7	-
C24-0	lignoceric acid	木蜡酸	lipid	脂质	382	368.37	Positive	C24H48O2	2263.832245476	5012.346888048	3084.846998529	C08320	HMDB0002003	557-59-5	ko01040
C8-0	octanoic acid	辛酸	lipid	脂质	158	144.12	Positive	C8H16O2	134.985304878	337.105485259	160.85427168	C06423	HMDB0062511	124-07-2	ko00061,ko00785,ko01100,ko01240
C9-0	nonanoic acid	壬酸	lipid	脂质	172	158.13	Positive	C9H18O2	122.457156721	499.439356298	178.876703769	C01601	HMDB0000847	112-05-0	-
C20-1T	trans-11-eicosenoic acid	反式-11-二十碳烯酸	lipid	脂质	324	310.29	Positive	C20H38O2	888.574444722	1248.050602283	1013.678474573	-	-	62322-84-3	-
C22-5(cis-7,10,13,16,19)	cis-7,10,13,16,19-docosapentaenoic acid(DPA)	顺式-7,10,13,16,19-二十二碳五烯酸	lipid	脂质	344	330.26	Positive	C22H34O2	3806.811426833	4934.772973622	4608.208849169	C16513	HMDB0006528	24880-45-3	ko01040
C16-2	hexadecanedioic acid	十六碳二酸	lipid	脂质	283	286.21	Positive	C16H30O4	N/A	N/A	N/A	C19615	HMDB0000672	505-54-4	ko01100
C22-1n9	erucic acid	芥酸	lipid	脂质	352	338.32	Positive	C22H42O2	952.788654557	1923.196936325	1176.694665544	C08316	HMDB0002068	112-86-7	ko01040
C19-1(cis-10)	cis-10-carboenoic acid	顺式-10-十九碳烯酸	lipid	脂质	310	296.27	Positive	C19H36O2	N/A	N/A	N/A	-	HMDB0013622	73033-09-7	-
C11-1(cis-10)	cis-10-undecanoic acid	顺式-10-十一碳烯酸	lipid	脂质	81	184.15	Positive	C11H20O2	N/A	N/A	N/A	C13910	HMDB0033724	112-38-9	-
C13-0	tridecanoic acid	十三烷酸	lipid	脂质	228	214.19	Positive	C13H26O2	N/A	N/A	N/A	C17076	HMDB0000910	638-53-9	-
C15-1	cis-10-pentadecenoic acid	顺式-10-十五碳烯酸	lipid	脂质	254	240.21	Positive	C15H28O2	N/A	N/A	N/A	-	HMDB0304816	84743-29-3	-
C16-1T	trans-9-palmitelaidic acid	反式-9-棕榈油酸	lipid	脂质	268	254.22	Positive	C16H30O2	N/A	N/A	N/A	-	HMDB0012328	10030-73-6	-
C17-1	cis-10-heptadecanoic acid	顺式-10-十七碳烯酸	lipid	脂质	282	268.24	Positive	C17H32O2	N/A	N/A	N/A	-	HMDB0060038	29743-97-3	-
C17-1T	trans-10-heptadecenoic acid	反式-10-十七碳烯酸	lipid	脂质	282	268.24	Positive	C17H32O2	N/A	N/A	N/A	-	HMDB0244268	126761-43-1	-
C18-1(trans-11)	trans-Vaccenic acid	反式异油酸	lipid	脂质	296	282.26	Positive	C18H34O2	N/A	N/A	N/A	-	HMDB0003231	693-72-1	-
C18-2n6t	linolelaidic acid	反亚油酸	lipid	脂质	294	280.24	Positive	C18H32O2	N/A	N/A	N/A	-	HMDB0006270	506-21-8	-
C22-1T	trans-13-docosenoic acid	反式-13-二十二碳烯酸	lipid	脂质	352	338.32	Positive	C22H42O2	N/A	N/A	N/A	-	HMDB0249369	506-33-2	-
C6-0	hexanoic acid	己酸	lipid	脂质	130	116.08	Positive	C6H12O2	N/A	N/A	N/A	C01585	HMDB0000535	142-62-1	-
C22-0	behenic acid	山嵛酸	lipid	脂质	354	340.33	Positive	C22H44O2	887.524075977	1670.460298497	1110.204744274	C08281	HMDB0000944	112-85-6	ko01040
C21-0	heneicosanoic acid	二十一烷酸	lipid	脂质	340	326.32	Positive	C21H42O2	238.891782494	655.73459582	357.223830766	-	HMDB0002345	2363-71-5	-
C20-5n3	cis-5,8,11,14,17-eicosapentaenoic acid	二十碳五烯酸	lipid	脂质	316	302.22	Positive	C20H30O2	1294.437761243	1774.445863059	1293.537992335	C06428	HMDB0001999	10417-94-4	ko01040
C11-0	hendecanoic acid	十一烷酸	lipid	脂质	200	186.16	Positive	C11H22O2	56.934154085	174.859967198	89.393182101	C17715	HMDB0000947	112-37-8	-
C12-0	lauric acid	月桂酸	lipid	脂质	214	200.18	Positive	C12H24O2	213.616242545	385.875150913	276.171171304	C02679	HMDB0000638	143-07-7	ko00061,ko01100
C14-0	myristic acid	肉豆蔻酸	lipid	脂质	242	228.21	Positive	C14H28O2	8293.619908126	6826.96390497	7435.507087814	C06424	HMDB0000806	544-63-8	ko00061,ko01100
C14-1	myristoleic acid	肉豆蔻油酸	lipid	脂质	240	226.19	Positive	C14H26O2	2014.769809119	6114.520833939	2921.058248503	C08322	HMDB0002000	544-64-9	-
C15-0	pentadecanoic acid	十五烷酸	lipid	脂质	256	242.22	Positive	C15H30O2	848.881343315	1092.698972562	1321.699015961	C16537	HMDB0000826	1002-84-2	-
C16-0	palmitic acid	棕榈酸	lipid	脂质	270	256.24	Positive	C16H32O2	111432.150270537	158811.063105014	124457.031947882	C00249	HMDB0000220	57-10-3	ko00061,ko00062,ko00071,ko01040,ko01100,ko01212
C16-1	cis-9-palmitoleic acid	顺式-9-棕榈油酸	lipid	脂质	268	254.22	Positive	C16H30O2	11060.04942974	11928.123206208	6991.410237349	C08362	HMDB0003229	373-49-9	ko00061,ko01100
C17-0	heptadecanoic acid	十七烷酸	lipid	脂质	284	270.26	Positive	C17H34O2	1096.226510138	1372.333790923	1835.220266044	-	HMDB0002259	506-12-7	-
C18-0	stearic acid	硬脂酸	lipid	脂质	298	284.27	Positive	C18H36O2	112912.555974392	212471.240787686	130938.791359718	C01530	HMDB0000827	57-11-4	ko00061,ko01040,ko01100
C18-1n9c	cis-9-octadecenoic acid	油酸	lipid	脂质	296	282.26	Positive	C18H34O2	60416.626648451	49925.086994533	49671.995972585	C00712	HMDB0000207	112-80-1	ko00061,ko01040
C18-1n9t	trans-9-octadecenoic acid	反油酸	lipid	脂质	296	282.26	Positive	C18H34O2	23204.687950828	21137.801994354	20756.792719886	C01712	HMDB0000573	112-79-8	-
C18-2n6c	linoleic acid	亚油酸	lipid	脂质	294	280.24	Positive	C18H32O2	2725.615193254	4059.300988127	4238.769862889	C01595	HMDB0000673	60-33-3	ko00591,ko01040,ko01100
C18-3n3	α-linolenic acid	α-亚麻酸	lipid	脂质	292	278.22	Positive	C18H30O2	378.498293034	747.585173404	407.355437074	C06427	HMDB0001388	463-40-1	ko00592,ko01040,ko01100
C18-3n6	γ-linolenic acid	γ-亚麻酸	lipid	脂质	292	278.22	Positive	C18H30O2	478.580511432	1156.422674203	659.734281603	C06426	HMDB0003073	506-26-3	ko00591,ko01040,ko01100
C19-0	nonadecylic acid	十九烷酸	lipid	脂质	312	298.29	Positive	C19H38O2	279.059217087	572.643921466	399.026752033	C16535	HMDB0000772	646-30-0	-
C20-0	arachidic acid	花生酸	lipid	脂质	326	312.30	Positive	C20H40O2	1220.565994339	2293.761105221	1401.789714793	C06425	HMDB0002212	506-30-9	ko01040
C20-1(cis-11)	cis-11-eicosenoic acid	顺式-11-二十碳烯酸	lipid	脂质	324	310.29	Positive	C20H38O2	2804.251132678	2538.852265378	1920.974321176	C16526	HMDB0002231	5561-99-9	ko01040
C20-2	cis-11,14-eicosadienoic acid	顺式-11,14-二十碳二烯酸	lipid	脂质	322	308.27	Positive	C20H36O2	638.015649717	933.015690855	734.78465563	C16525	HMDB0005060	5598-38-9	ko01040
C20-3n3	cis-11,14,17-eicosatrienoic acid	顺式-11,14,17-二十碳三烯酸	lipid	脂质	320	306.26	Positive	C20H34O2	482.477712924	940.533940238	619.915715651	C16522	HMDB0060039	17046-59-2	ko01040
C20-3n6	cis-8,11,14-eicosatrienoic acid	顺式-8,11,14-二十碳三烯酸	lipid	脂质	320	306.26	Positive	C20H34O2	4335.897168732	3704.746378791	4464.38202828	C03242	HMDB0002925	1783-84-2	ko00591,ko01040,ko01100
C20-4n6	cis-5,8,11,14-eicosatetraenoic acid	花生四烯酸	lipid	脂质	318	304.24	Positive	C20H32O2	15616.690760025	13598.819112645	15587.00197102	C00219	HMDB0001043	506-32-1	ko00590,ko00591,ko01040,ko01100,ko04216,ko04217,ko04270,ko04611,ko04664,ko04666,ko04723,ko04726,ko04730,ko04750,ko04912,ko04913,ko04921,ko04923,ko04925,ko05140,ko05146
C22-2	cis-13,16-docosadienoic acid	顺式-13,16-二十二碳二烯酸	lipid	脂质	350	336.30	Positive	C22H40O2	N/A	N/A	N/A	C16533	HMDB0061714	17735-98-7	ko01040
C24-1	nervonic acid	神经酸	lipid	脂质	380	366.35	Positive	C24H46O2	N/A	N/A	N/A	C08323	HMDB0002368	506-37-6	ko01040
